# Supplementary material for: Dapagliflozin protects against nonalcoholic steatohepatitis in db/db mice
Source: Front Pharmacol. 2022 Aug 19;13:934136. doi: 10.3389/fphar.2022.934136 (PMC9437261; doi:10.3389/fphar.2022.934136)
Supplement: Supplementary file 1 [file DataSheet3.ZIP]

Archive with 11 entries (10 files):
- WB MAPK/
- WB MAPK/JAK1.tif
- WB MAPK/JNK2 上1,2 下3 (3) liver.tif
- WB MAPK/liver ERK2 上1,2 下3  (3).tif
- WB MAPK/liver p-stat3 上 1,2 下3 (8).tif
- WB MAPK/p-ERK(42,44) 上1,2 下3 liver (8).tif
- WB MAPK/p-JAK1(137) 上3 下1,2 liver (7).tif
- WB MAPK/p-JNK(46,54) 上1,2 下3 liver (3).tif
- WB MAPK/p-p38(43) 上1,2 下3 liver (3).tif
- WB MAPK/p38(45) 上3 下1,2 liver.tif
- WB MAPK/stat3(79,86) liver上1,2 下3 (10).tif
