# Supplementary material for: Dapagliflozin protects against nonalcoholic steatohepatitis in db/db mice
Source: Front Pharmacol. 2022 Aug 19;13:934136. doi: 10.3389/fphar.2022.934136 (PMC9437261; doi:10.3389/fphar.2022.934136)
Supplement: Supplementary file 2 [file DataSheet11.ZIP]

Archive with 8 entries (7 files):
- oil red O liver/
- oil red O liver/20X 标尺.jpg
- oil red O liver/db Image222.tif
- oil red O liver/db+ Image219.tif
- oil red O liver/wt Image182.tif
- oil red O liver/wt+ Image208.tif
- oil red O liver/新建 Microsoft Office Word 文档.docx
- oil red O liver/模版 切.tif
