# Supplementary material for: Dapagliflozin protects against nonalcoholic steatohepatitis in db/db mice
Source: Front Pharmacol. 2022 Aug 19;13:934136. doi: 10.3389/fphar.2022.934136 (PMC9437261; doi:10.3389/fphar.2022.934136)
Supplement: Supplementary file 3 [file DataSheet8.ZIP]

Archive with 85 entries (80 files):
- NASH SCORE-WT/
- NASH SCORE-WT/WT11,12/
- NASH SCORE-WT/WT11,12/1.jpg
- NASH SCORE-WT/WT11,12/10.jpg
- NASH SCORE-WT/WT11,12/11.jpg
- NASH SCORE-WT/WT11,12/12.jpg
- NASH SCORE-WT/WT11,12/13.jpg
- NASH SCORE-WT/WT11,12/14.jpg
- NASH SCORE-WT/WT11,12/15.jpg
- NASH SCORE-WT/WT11,12/16.jpg
- NASH SCORE-WT/WT11,12/17.jpg
- NASH SCORE-WT/WT11,12/18.jpg
- NASH SCORE-WT/WT11,12/19.jpg
- NASH SCORE-WT/WT11,12/2.jpg
- NASH SCORE-WT/WT11,12/20.jpg
- NASH SCORE-WT/WT11,12/3.jpg
- NASH SCORE-WT/WT11,12/4.jpg
- NASH SCORE-WT/WT11,12/5.jpg
- NASH SCORE-WT/WT11,12/6.jpg
- NASH SCORE-WT/WT11,12/7.jpg
- NASH SCORE-WT/WT11,12/8.jpg
- NASH SCORE-WT/WT11,12/9.jpg
- NASH SCORE-WT/WT14,15/
- NASH SCORE-WT/WT14,15/1.jpg
- NASH SCORE-WT/WT14,15/10.jpg
- NASH SCORE-WT/WT14,15/11.jpg
- NASH SCORE-WT/WT14,15/12.jpg
- NASH SCORE-WT/WT14,15/13.jpg
- NASH SCORE-WT/WT14,15/14.jpg
- NASH SCORE-WT/WT14,15/15.jpg
- NASH SCORE-WT/WT14,15/16.jpg
- NASH SCORE-WT/WT14,15/17.jpg
- NASH SCORE-WT/WT14,15/18.jpg
- NASH SCORE-WT/WT14,15/19.jpg
- NASH SCORE-WT/WT14,15/2.jpg
- NASH SCORE-WT/WT14,15/20.jpg
- NASH SCORE-WT/WT14,15/3.jpg
- NASH SCORE-WT/WT14,15/4.jpg
- NASH SCORE-WT/WT14,15/5.jpg
- NASH SCORE-WT/WT14,15/6.jpg
- NASH SCORE-WT/WT14,15/7.jpg
- NASH SCORE-WT/WT14,15/8.jpg
- NASH SCORE-WT/WT14,15/9.jpg
- NASH SCORE-WT/WT17,18+/
- NASH SCORE-WT/WT17,18+/1.jpg
- NASH SCORE-WT/WT17,18+/10.jpg
- NASH SCORE-WT/WT17,18+/11.jpg
- NASH SCORE-WT/WT17,18+/12.jpg
- NASH SCORE-WT/WT17,18+/13.jpg
- NASH SCORE-WT/WT17,18+/14.jpg
- NASH SCORE-WT/WT17,18+/15.jpg
- NASH SCORE-WT/WT17,18+/16.jpg
- NASH SCORE-WT/WT17,18+/17.jpg
- NASH SCORE-WT/WT17,18+/18.jpg
- NASH SCORE-WT/WT17,18+/19.jpg
- NASH SCORE-WT/WT17,18+/2.jpg
- NASH SCORE-WT/WT17,18+/20.jpg
- NASH SCORE-WT/WT17,18+/3.jpg
- NASH SCORE-WT/WT17,18+/4.jpg
- NASH SCORE-WT/WT17,18+/5.jpg
- NASH SCORE-WT/WT17,18+/6.jpg
- NASH SCORE-WT/WT17,18+/7.jpg
- NASH SCORE-WT/WT17,18+/8.jpg
- NASH SCORE-WT/WT17,18+/9.jpg
- NASH SCORE-WT/WT9,10/
- NASH SCORE-WT/WT9,10/1.jpg
- NASH SCORE-WT/WT9,10/10.jpg
- NASH SCORE-WT/WT9,10/11.jpg
- NASH SCORE-WT/WT9,10/12.jpg
- NASH SCORE-WT/WT9,10/13.jpg
- NASH SCORE-WT/WT9,10/14.jpg
- NASH SCORE-WT/WT9,10/15.jpg
- NASH SCORE-WT/WT9,10/16.jpg
- NASH SCORE-WT/WT9,10/17.jpg
- NASH SCORE-WT/WT9,10/18.jpg
- NASH SCORE-WT/WT9,10/19.jpg
- NASH SCORE-WT/WT9,10/2.jpg
- NASH SCORE-WT/WT9,10/20.jpg
- NASH SCORE-WT/WT9,10/3.jpg
- NASH SCORE-WT/WT9,10/4.jpg
- NASH SCORE-WT/WT9,10/5.jpg
- NASH SCORE-WT/WT9,10/6.jpg
- NASH SCORE-WT/WT9,10/7.jpg
- NASH SCORE-WT/WT9,10/8.jpg
- NASH SCORE-WT/WT9,10/9.jpg
