# Supplementary material for: Dapagliflozin protects against nonalcoholic steatohepatitis in db/db mice
Source: Front Pharmacol. 2022 Aug 19;13:934136. doi: 10.3389/fphar.2022.934136 (PMC9437261; doi:10.3389/fphar.2022.934136)
Supplement: Supplementary file 4 [file DataSheet9.ZIP]

Archive with 85 entries (80 files):
- NASH SCORE-db(1)/
- NASH SCORE-db(1)/db10,11/
- NASH SCORE-db(1)/db10,11/1.jpg
- NASH SCORE-db(1)/db10,11/10.jpg
- NASH SCORE-db(1)/db10,11/11.jpg
- NASH SCORE-db(1)/db10,11/12.jpg
- NASH SCORE-db(1)/db10,11/13.jpg
- NASH SCORE-db(1)/db10,11/14.jpg
- NASH SCORE-db(1)/db10,11/15.jpg
- NASH SCORE-db(1)/db10,11/16.jpg
- NASH SCORE-db(1)/db10,11/17.jpg
- NASH SCORE-db(1)/db10,11/18.jpg
- NASH SCORE-db(1)/db10,11/19.jpg
- NASH SCORE-db(1)/db10,11/2.jpg
- NASH SCORE-db(1)/db10,11/20.jpg
- NASH SCORE-db(1)/db10,11/3.jpg
- NASH SCORE-db(1)/db10,11/4.jpg
- NASH SCORE-db(1)/db10,11/5.jpg
- NASH SCORE-db(1)/db10,11/6.jpg
- NASH SCORE-db(1)/db10,11/7.jpg
- NASH SCORE-db(1)/db10,11/8.jpg
- NASH SCORE-db(1)/db10,11/9.jpg
- NASH SCORE-db(1)/db12,14/
- NASH SCORE-db(1)/db12,14/1.jpg
- NASH SCORE-db(1)/db12,14/10.jpg
- NASH SCORE-db(1)/db12,14/11.jpg
- NASH SCORE-db(1)/db12,14/12.jpg
- NASH SCORE-db(1)/db12,14/13.jpg
- NASH SCORE-db(1)/db12,14/14.jpg
- NASH SCORE-db(1)/db12,14/15.jpg
- NASH SCORE-db(1)/db12,14/16.jpg
- NASH SCORE-db(1)/db12,14/17.jpg
- NASH SCORE-db(1)/db12,14/18.jpg
- NASH SCORE-db(1)/db12,14/19.jpg
- NASH SCORE-db(1)/db12,14/2.jpg
- NASH SCORE-db(1)/db12,14/20.jpg
- NASH SCORE-db(1)/db12,14/3.jpg
- NASH SCORE-db(1)/db12,14/4.jpg
- NASH SCORE-db(1)/db12,14/5.jpg
- NASH SCORE-db(1)/db12,14/6.jpg
- NASH SCORE-db(1)/db12,14/7.jpg
- NASH SCORE-db(1)/db12,14/8.jpg
- NASH SCORE-db(1)/db12,14/9.jpg
- NASH SCORE-db(1)/db17,18/
- NASH SCORE-db(1)/db17,18/1.jpg
- NASH SCORE-db(1)/db17,18/10.jpg
- NASH SCORE-db(1)/db17,18/11.jpg
- NASH SCORE-db(1)/db17,18/12.jpg
- NASH SCORE-db(1)/db17,18/13.jpg
- NASH SCORE-db(1)/db17,18/14.jpg
- NASH SCORE-db(1)/db17,18/15.jpg
- NASH SCORE-db(1)/db17,18/16.jpg
- NASH SCORE-db(1)/db17,18/17.jpg
- NASH SCORE-db(1)/db17,18/18.jpg
- NASH SCORE-db(1)/db17,18/19.jpg
- NASH SCORE-db(1)/db17,18/2.jpg
- NASH SCORE-db(1)/db17,18/20.jpg
- NASH SCORE-db(1)/db17,18/3.jpg
- NASH SCORE-db(1)/db17,18/4.jpg
- NASH SCORE-db(1)/db17,18/5.jpg
- NASH SCORE-db(1)/db17,18/6.jpg
- NASH SCORE-db(1)/db17,18/7.jpg
- NASH SCORE-db(1)/db17,18/8.jpg
- NASH SCORE-db(1)/db17,18/9.jpg
- NASH SCORE-db(1)/db8,16/
- NASH SCORE-db(1)/db8,16/1.jpg
- NASH SCORE-db(1)/db8,16/10.jpg
- NASH SCORE-db(1)/db8,16/11.jpg
- NASH SCORE-db(1)/db8,16/12.jpg
- NASH SCORE-db(1)/db8,16/13.jpg
- NASH SCORE-db(1)/db8,16/14.jpg
- NASH SCORE-db(1)/db8,16/15.jpg
- NASH SCORE-db(1)/db8,16/16.jpg
- NASH SCORE-db(1)/db8,16/17.jpg
- NASH SCORE-db(1)/db8,16/18.jpg
- NASH SCORE-db(1)/db8,16/19.jpg
- NASH SCORE-db(1)/db8,16/2.jpg
- NASH SCORE-db(1)/db8,16/20.jpg
- NASH SCORE-db(1)/db8,16/3.jpg
- NASH SCORE-db(1)/db8,16/4.jpg
- NASH SCORE-db(1)/db8,16/5.jpg
- NASH SCORE-db(1)/db8,16/6.jpg
- NASH SCORE-db(1)/db8,16/7.jpg
- NASH SCORE-db(1)/db8,16/8.jpg
- NASH SCORE-db(1)/db8,16/9.jpg
