# Supplementary material for: Dapagliflozin protects against nonalcoholic steatohepatitis in db/db mice
Source: Front Pharmacol. 2022 Aug 19;13:934136. doi: 10.3389/fphar.2022.934136 (PMC9437261; doi:10.3389/fphar.2022.934136)
Supplement: Supplementary file 5 [file DataSheet4.ZIP]

Archive with 33 entries (32 files):
- WB screenshot/
- WB screenshot/1 3 TIMP1 (3)-2.tif
- WB screenshot/1 3 TIMP1 (3).tif
- WB screenshot/1,2 ColIV MMP7 (3).tif
- WB screenshot/1,2 PAI-1 (2).tif
- WB screenshot/3 ACC p-AKt2 (8).tif
- WB screenshot/3 FXR (1).tif
- WB screenshot/3 liver MMP9 (2).tif
- WB screenshot/3 p-p65 (2).tif
- WB screenshot/a-SMA 1,2 3 (1).tif
- WB screenshot/ACC liver 1.tif
- WB screenshot/b-actin (2)-1.tif
- WB screenshot/b-actin (2)-2.tif
- WB screenshot/b-actin (2)-3.tif
- WB screenshot/b-actin 17-9-26.tif
- WB screenshot/b-actin 2.tif
- WB screenshot/COX-2 1,2 (1).tif
- WB screenshot/CTGF (2).tif
- WB screenshot/CTGF.tif
- WB screenshot/CYP2E 3 pi CPT1a 1 2,3 (2).tif
- WB screenshot/FAS 1,2批 3批 (6).tif
- WB screenshot/FN p-IRS1 p-Gsk3b (8).tif
- WB screenshot/glut1 1,2 3批,liver (7).tif
- WB screenshot/glut2 1批.tif
- WB screenshot/InRb 3批 (1) - 副本.tif
- WB screenshot/liver 3pi 上FGFR4(95) 下CHREBP(93) (19).tif
- WB screenshot/liver 上1,2 p65,下3 p65 (1) - 副本.tif
- WB screenshot/liver 上1,2 p65,下3 p65 (1).tif
- WB screenshot/LXRa 上1,2 下3批 (4).tif
- WB screenshot/SHP 1,2 3批 liver (6).tif
- WB screenshot/SREBP1 liver (db+da) 上1,2批,下3批 (3).tif
- WB screenshot/TGF-b1 2016-4.tif
- WB screenshot/模板 2.tif
