# Supplementary material for: Dapagliflozin protects against nonalcoholic steatohepatitis in db/db mice
Source: Front Pharmacol. 2022 Aug 19;13:934136. doi: 10.3389/fphar.2022.934136 (PMC9437261; doi:10.3389/fphar.2022.934136)
Supplement: Supplementary file 6 [file DataSheet13.ZIP]

Archive with 6 entries (6 files):
- AST ALT HDL-C 2017-5-4.xlsx
- BW BG Uout LWKW AST ALT TG TC.xlsx
- kidney,liver,heart,spleen index and weight.pzf
- kidney,liver,heart,spleen index and weight-2.pzf
- TG TC of liver 17-5-19.xlsx
- 脂代谢相关.pzf
