# Supplementary material for: Dapagliflozin protects against nonalcoholic steatohepatitis in db/db mice
Source: Front Pharmacol. 2022 Aug 19;13:934136. doi: 10.3389/fphar.2022.934136 (PMC9437261; doi:10.3389/fphar.2022.934136)
Supplement: Supplementary file 6 [file DataSheet13.ZIP › AST ALT HDL-C 2017-5-4.xlsx]

## Sheet: 原始数据
ALT /GPT标准曲线	1	2	3	4	5	6	7	8	9	10	11	12
A													505
B	0.312	0.38	0.417	0.477	0.53	0.581							505
C		0.068	0.105	0.165	0.218	0.269							505
D													505
E													505
F													505
G													505
H													505
GPt	1	2	3	4	5	6	7	8	9	10	11	12
A													505
B													505
C	0.358	0.37	0.364	0.391	0.38	0.415	0.374	0.349	0.367	0.35	0.356	0.401	505
D	0.409	0.385	0.379	0.354	0.421	0.359	0.383	0.471	0.503	0.446	0.424	0.502	505
E	0.432	0.445	0.453	0.53	0.422	0.414	0.487	0.461	0.386	0.417	0.398	0.516	505
F	0.399	0.509	0.05	0.05	0.049	0.321	0.325	0.327	0.345	0.322	0.322	0.313	505
G	0.31	0.315	0.306	0.333	0.322	0.314	0.304	0.313	0.312	0.32	0.329	0.326	505
H													505
GOT	1	2	3	4	5	6	7	8	9	10	11	12
A	0.302	0.305	0.296	0.327	0.302	0.319	0.297	0.298	0.287	0.29	0.294	0.285	505
B	0.298	0.304	0.284	0.295	0.341	0.284	0.283	0.32	0.326	0.315	0.301	0.333	505
C	0.301	0.294	0.296	0.332	0.322	0.292	0.322	0.334	0.317	0.302	0.305	0.309	505
D	0.312	0.313	0.05	0.052	0.05	0.248	0.242	0.245	0.247	0.237	0.245	0.245	505
E	0.25	0.256	0.249	0.254	0.246	0.247	0.251	0.253	0.234	0.245	0.24	0.245	505
F													505
G													505
H													505
HDL	1	2	3	4	5	6	7	8	9	10	11	12
A													546
B													546
C													546
D													546
E	0.049	0.064	0.053	0.055	0.056	0.054	0.055	0.056	0.059	0.053	0.051	0.052	546
F	0.048	0.062	0.051	0.05	0.053	0.051	0.051	0.051	0.052	0.051	0.052	0.056	546
G	0.048	0.063	0.055	0.054	0.053	0.06	0.053	0.053	0.052	0.055	0.055	0.052	546
H	0.048	0.062	0.053	0.05	0.053	0.052	0.053	0.056	0.053	0.054	0.05	0.047	546
HDL	1	2	3	4	5	6	7	8	9	10	11	12
A													546
B													546
C													546
D													546
E	0.055	0.106	0.136	0.135	0.135	0.13	0.144	0.15	0.147	0.129	0.148	0.149	546
F	0.054	0.104	0.123	0.125	0.136	0.141	0.131	0.13	0.13	0.125	0.148	0.171	546
G	0.054	0.104	0.143	0.12	0.113	0.139	0.117	0.111	0.116	0.124	0.152	0.157	546
H	0.054	0.113	0.131	0.131	0.146	0.127	0.131	0.142	0.123	0.142			546
GOT/AST 标准曲线	1	2	3	4	5	6	7	8	9	10	11	12
A													505
B													505
C													505
D													505
E													505
F													505
G													505
H								0.224	0.3	0.359	0.426	0.455	505

## Sheet: ALT
ALT /GPT标准曲线	1	2	3	4	5	6	7	8	9	10	11	12
A													505
B	0.312	0.38	0.417	0.477	0.53	0.581							505
C	0	0.068	0.105	0.165	0.218	0.269							505
D	0	28	57	97	150	200	酶活力卡门氏单位						505
E													505
F													505
G													505
H													505
GPt	1	2	3	4	5	6	7	8	9	10	11	12		GPt	1	2	3	4	5	6	7	8	9	10	11	12
A													505	A
B													505	B
C	0.358	0.37	0.364	0.391	0.38	0.415	0.374	0.349	0.367	0.35	0.356	0.401	505	C	24w-WT1	24w-WT2	24w-WT3	24w-WT4	24w-WT5	24w-WT6	24w-WT7	24w-WT8	24w-WT9	24w-WT10	24w-WT11	24w-WT12
D	0.409	0.385	0.379	0.354	0.421	0.359	0.383	0.471	0.503	0.446	0.424	0.502	505	D	24w-WT13	24w-WT14	24w-WT15	24w-WT16	24w-WT17	24w-WT18	24w-WT19	24w-db1	24w-db2	24w-db3	24w-db4	24w-db5
E	0.432	0.445	0.453	0.53	0.422	0.414	0.487	0.461	0.386	0.417	0.398	0.516	505	E	24w-db6	24w-db7	24w-db8	24w-db9	24w-db10	24w-db11	24w-db12	24w-db13	24w-db14	24w-db15	24w-db16	24w-db17
F	0.399	0.509				0.321	0.325	0.327	0.345	0.322	0.322	0.313	505	F	24w-db18	24w-db19				24w-WT1	24w-WT3	24w-WT4	24w-WT5	24w-WT7	24w-db5	24w-db19
G	0.31	0.315	0.306	0.333	0.322	0.314	0.304	0.313	0.312	0.32	0.329	0.326	505	G	24w-WT2	24w-WT10	24w-WT16	24w-WT6	24w-WT12	24w-WT19	24w-db1	24w-db8	24w-db18	24w-db3	24w-db10	24w-db15
H													505	H
	0.317
对照
GPt	1	2	3	4	5	6	7	8	9	10	11	12
A													505
B													505
C	0.321	0.31	0.325	0.327	0.345	0.333	0.322	0.317	0.317	0.315	0.317	0.322	505
D	0.317	0.317	0.317	0.306	0.317	0.317	0.314	0.304	0.317	0.32	0.317	0.322	505
E	0.317	0.317	0.313	0.317	0.329	0.317	0.317	0.317	0.317	0.326	0.317	0.317	505
F	0.312	0.313											505
G													505
H													505
减对照OD
GPt	1	2	3	4	5	6	7	8	9	10	11	12
A													505
B													505
C	0.037	0.06	0.039	0.064	0.035	0.082	0.052	0.032	0.05	0.035	0.039	0.079	505
D	0.092	0.068	0.062	0.048	0.104	0.042	0.069	0.167	0.186	0.126	0.107	0.18	505
E	0.115	0.128	0.14	0.213	0.093	0.097	0.17	0.144	0.069	0.091	0.081	0.199	505
F	0.087	0.196											505
G													505
H													505
GPt	1	2	3	4	5	6	7	8	9	10	11	12
A													505
B													505
C	14.9569	26.7266	15.9219	28.9237	14.003	39.3617	22.4659	12.593	21.4285	14.003	15.9219	37.5594	505
D	45.55	31.1654	27.8196	20.4023	53.3433	17.3903	31.7328	100.83	117.319	68.6713	55.3542	112.003	505
E	60.839	70.1315	79.1266	142.478	46.1842	48.7485	103.367	82.214	31.7328	44.9187	38.7582	129.179	505
F	42.4211	126.4											505
G													505
H													505
wt-OD	9.1864	17.2425	9.1864	8.15293	5.48004	4.47084	9.97868	4.90252	6.954		11	12
													505
wt dapa-OD	20.6346	9.4979	13.0096	11.1636	7.08	5.37928	8.15293	26.9746	4.90252	4.81258			505
													505
db/db-OD	14.6162	18.8944	9.03335	7.08	6.23584	10.3082	11.6985	18.653	14.2037				505
													505
db/db dapa-OD	15.0359	9.03335	23.8235	21.9318	20.6346	6.58681	17.0137	23.0019	14.8252	10.1425			505
													505
H											mean		505
wt(卡门氏单位）	14.9569	26.7266	15.9219	12.593	21.4285	14.003	31.1654	27.8196	20.4023		20.5575
IU/L	7.20922	12.8822	7.67436	6.06982	10.3285	6.74943	15.0217	13.409	9.83389		9.90869
wt dapa(卡门氏单位）	28.9237	14.003	39.3617	22.4659	15.9219	37.5594	45.55	17.3903	31.7328	31.7328	28.4641	0.0753725
IU/L	13.9412	6.74943	18.9723	10.8285	7.67436	18.1036	21.9551	8.38214	15.2952	15.2952	13.7197	0.0753725
db/db(卡门氏单位）	100.83	117.319	60.839	70.1315	79.1266	38.7582	129.179	42.4211	126.4		85.0006	5.48189e-05
IU/L	48.6002	56.5477	29.3244	33.8034	38.139	18.6814	62.2644	20.447	60.925		40.9703	5.48189e-05
db/db dapa(卡门氏单位）	68.6713	55.3542	112.003	46.1842	48.7485	103.367	82.214	31.7328	44.9187	44.9187	63.8113	0.155348
IU/L	33.0996	26.6807		22.2608	23.4968		39.6271	15.2952	21.6508	21.6508	25.4702	0.0304251
												0.00129889
	7.20922	12.8822	7.67436	6.06982	10.3285	6.74943	15.0217	13.409	9.83389	13.9412	6.74943	18.9723	10.8285	7.67436	18.1036	21.9551	8.38214	15.2952
	48.6002	56.5477	29.3244	33.8034	38.139	18.6814	62.2644	20.447	60.925	33.0996	26.6807		22.2608	23.4968		39.6271	15.2952	21.6508
		28.9237	14.003	39.3617	22.4659	15.9219	37.5594	45.55	17.3903	31.7328

## Sheet: AST
AST /GOT标准曲线	1	2	3	4	5	6	7	8	9	10	11	12
A													505
B	0.224	0.3	0.359	0.426	0.455								505
C	0	0.076	0.135	0.202	0.231								505
D	0	24	61	114	190		酶活力卡门氏单位						505
E													505
F													505
G													505
H													505
AST /GOT	1	2	3	4	5	6	7	8	9	10	11	12		GPt	1	2	3	4	5	6	7	8	9	10	11	12
A	0.302	0.305	0.296	0.327	0.302	0.319	0.297	0.298	0.287	0.29	0.294	0.285	505	A	24w-WT1	24w-WT2	24w-WT3	24w-WT4	24w-WT5	24w-WT6	24w-WT7	24w-WT8	24w-WT9	24w-WT10	24w-WT11	24w-WT12
B	0.298	0.304	0.284	0.295	0.341	0.284	0.283	0.32	0.326	0.315	0.301	0.333	505	B	24w-WT13	24w-WT14	24w-WT15	24w-WT16	24w-WT17	24w-WT18	24w-WT19	24w-db1	24w-db2	24w-db3	24w-db4	24w-db5
C	0.301	0.294	0.296	0.332	0.322	0.292	0.322	0.334	0.317	0.302	0.305	0.309	505	C	24w-db6	24w-db7	24w-db8	24w-db9	24w-db10	24w-db11	24w-db12	24w-db13	24w-db14	24w-db15	24w-db16	24w-db17
D	0.312	0.313				0.248	0.242	0.245	0.247	0.237	0.245	0.245	505	D	24w-db18	24w-db19				24w-WT1	24w-WT3	24w-WT4	24w-WT5	24w-WT7	24w-db5	24w-db19
E	0.25	0.256	0.249	0.254	0.246	0.247	0.251	0.253	0.234	0.245	0.24	0.245	505	E	24w-WT2	24w-WT10	24w-WT16	24w-WT6	24w-WT12	24w-WT19	24w-db1	24w-db8	24w-db18	24w-db3	24w-db10	24w-db15
F													505	F
G													505	G
H													505	H
	0.2475
对照
AST /GOT	1	2	3	4	5	6	7	8	9	10	11	12
A	0.248	0.25	0.242	0.245	0.247	0.254	0.237	0.2475	0.2475	0.256	0.2475	0.246	505
B	0.2475	0.2475	0.2475	0.249	0.2475	0.2475	0.247	0.251	0.2475	0.245	0.2475	0.245	505
C	0.2475	0.2475	0.253	0.2475	0.24	0.2475	0.2475	0.2475	0.2475	0.245	0.2475	0.2475	505
D	0.234	0.245											505
E													505
F													505
G													505
H													505
减对照OD
AST /GOT	1	2	3	4	5	6	7	8	9	10	11	12
A	0.054	0.055	0.054	0.082	0.055	0.065	0.06	0.0505	0.0395	0.034	0.0465	0.039	505
B	0.0505	0.0565	0.0365	0.046	0.0935	0.0365	0.036	0.069	0.0785	0.07	0.0535	0.088	505
C	0.0535	0.0465	0.043	0.0845	0.082	0.0445	0.0745	0.0865	0.0695	0.057	0.0575	0.0615	505
D	0.078	0.068											505
E													505
F													505
G													505
H													505
AST /GOT	1	2	3	4	5	6	7	8	9	10	11	12
A	9.1864	9.4979	9.1864	20.6346	9.4979	13.0096	11.1636	8.15293	5.48004	4.47084	7.08	5.37928	505
B	8.15293	9.97868	4.90252	6.954	26.9746	4.90252	4.81258	14.6162	18.8944	15.0359	9.03335	23.8235	505
C	9.03335	7.08	6.23584	21.9318	20.6346	6.58681	17.0137	23.0019	14.8252	10.1425	10.3082	11.6985	505
D	18.653	14.2037											505
E													505
F													505
G													505
H													505
wt(卡门氏单位）	9.1864	9.4979	9.1864	8.15293	5.48004	4.47084	9.97868	4.90252	6.954		7.53441
IU/L	4.42784	4.57799	4.42784	3.92971	2.64138	2.15494	4.80972	2.36301	3.35183
wt dapa(卡门氏单位）	20.6346	9.4979	13.0096	11.1636	7.08	5.37928	8.15293		4.90252	4.81258	9.40367	0.324329
IU/L	9.9459	4.57799	6.27063	5.38086	3.41256	2.59281	3.92971		2.36301	2.31966
db/db(卡门氏单位）	14.6162	18.8944	9.03335	7.08	6.23584	10.3082	11.6985	18.653	14.2037		12.3026	0.012771
IU/L	7.04502	9.1071	4.35407	3.41256	3.00568	4.96856	5.63866	8.99075	6.8462		5.92984
db/db dapa(卡门氏单位）	15.0359	9.03335		21.9318	20.6346	6.58681	17.0137	23.0019	14.8252	10.1425	15.3562	0.238914	0.0354497
IU/L	7.2473	4.35407		10.5711	9.9459	3.17484	8.20062		7.14573	4.88871	6.94103	0.117634	0.0702954
	4.42784	4.57799	4.42784	3.92971	2.64138	2.15494	4.80972	2.36301	3.35183	9.9459	4.57799	6.27063	5.38086	3.41256	2.59281	3.92971	2.36301	2.31966
	7.04502	9.1071	4.35407	3.41256	3.00568	4.96856	5.63866	8.99075	6.8462	7.2473	4.35407	10.5711	9.9459	3.17484	8.20062		7.14573	4.88871

## Sheet: HDL
HDL	1	2	3	4	5	6	7	8	9	10	11	12			1	2	3	4	5	6	7	8	9	10	11	12
A													546	A
B													546	B
C													546	C
D													546	D
E	0.049	0.064	0.053	0.055	0.056	0.054	0.055	0.056	0.059	0.053	0.051	0.052	546	E	blank	标准品	24w-WT1	24w-WT2	24w-WT3	24w-WT4	24w-WT5	24w-WT6	24w-WT7	24w-WT8	24w-WT9	24w-WT10
F	0.048	0.062	0.051	0.05	0.053	0.051	0.051	0.051	0.052	0.051	0.052	0.056	546	F	blank	标准品	24w-WT11	24w-WT12	24w-WT13	24w-WT14	24w-WT15	24w-WT16	24w-WT17	24w-WT18	24w-WT19	24w-db1
G	0.048	0.063	0.055	0.054	0.053	0.06	0.053	0.053	0.052	0.055	0.055	0.052	546	G	blank	标准品	24w-db2	24w-db3	24w-db4	24w-db5	24w-db6	24w-db7	24w-db8	24w-db9	24w-db10	24w-db11
H	0.048	0.062	0.053	0.05	0.053	0.052	0.053	0.056	0.053	0.054	0.05	0.047	546	H	blank	标准品	24w-db12	24w-db13	24w-db14	24w-db15	24w-db16	24w-db17	24w-db18	24w-db19
HDL	1	2	3	4	5	6	7	8	9	10	11	12
A													546
B													546
C													546
D													546
E	0.055	0.106	0.136	0.135	0.135	0.13	0.144	0.15	0.147	0.129	0.148	0.149	546
F	0.054	0.104	0.123	0.125	0.136	0.141	0.131	0.13	0.13	0.125	0.148	0.171	546
G	0.054	0.104	0.143	0.12	0.113	0.139	0.117	0.111	0.116	0.124	0.152	0.157	546
H	0.054	0.113	0.131	0.131	0.146	0.127	0.131	0.142	0.123	0.142			546
OD546-
HDL	1	2	3	4	5	6	7	8	9	10	11	12
A													546
B													546		1.05 mmol/L
C													546	对照	标准
D													546	0.006	0.042
E	0.006	0.042	0.083	0.08	0.079	0.076	0.089	0.094	0.088	0.076	0.097	0.097	546	0.006	0.042
F	0.006	0.042	0.072	0.075	0.083	0.09	0.08	0.079	0.078	0.074	0.096	0.115	546	0.006	0.041
G	0.006	0.041	0.088	0.066	0.06	0.079	0.064	0.058	0.064	0.069	0.097	0.105	546	0.006
H	0.006	0.051	0.078	0.081	0.093	0.075	0.078	0.086	0.07	0.088			546	0.006	0.0416667	mean
															0.0356667
HDL (mmol/L)	1	2	3	4	5	6	7	8	9	10	11	12
A													546
B													546
C													546
D													546
E			2.26682	2.1785	2.14907	2.06075	2.44346	2.59065	2.41402	2.06075	2.67897	2.67897	546
F			1.94299	2.03131	2.26682	2.4729	2.1785	2.14907	2.11963	2.00187	2.64953	3.20888	546
G			2.41402	1.76636	1.58972	2.14907	1.70748	1.53084	1.70748	1.85467	2.67897	2.91449	546
H			2.11963	2.20794	2.56121	2.03131	2.11963	2.35514	1.88411	2.41402			546
HDL (mmol/L)	1	2	3	4	5	6	7	8	9	10	11	12
A													546
B													546
C													546
D													546
E													546
F													546
G													546
H													546
H											mean
wt	2.26682	2.1785	2.14907	2.06075	2.67897	2.67897	2.4729	2.1785	2.14907		2.31262
wt dapa	2.06075	2.44346	2.59065	2.41402	1.94299	2.03131	2.26682	2.11963	2.00187	2.64953	2.2521	0.602288
db/db	3.20888	2.41402	1.70748	1.53084	1.70748	2.11963	2.35514	1.88411	2.41402		2.14907	0.402001
db/db dapa	1.76636	1.58972	2.14907	1.85467	2.67897	2.91449	2.11963	2.20794	2.56121	2.03131	2.18734	0.861065
