# Supplementary material for: Dapagliflozin protects against nonalcoholic steatohepatitis in db/db mice
Source: Front Pharmacol. 2022 Aug 19;13:934136. doi: 10.3389/fphar.2022.934136 (PMC9437261; doi:10.3389/fphar.2022.934136)
Supplement: Supplementary file 6 [file DataSheet13.ZIP › BW BG Uout LWKW AST ALT TG TC.xlsx]

## Sheet: BW
	2016-03-14				WT	WT dapa	db	db dapa
小鼠编号	体重/g				31.9	30.8	58.1	62
1	31.9				29.3	35.1	65.5	59
2	29.3				30.4	30.9	56.4	63.9
3	30.4				30.9	29.5	59.2	61.4
8	30.9				31.7	30.1	56.8	53.5
9	31.7				31.4	31.8	56.5	47.3
10	31.4				30.6	33.7	64.1	60.6
14	30.6				29.5	29.9	55.4	60.6
15	29.5				28.6	31.3	60.9	55.8
16	28.6					29.9		63.3
4	30.8			mean	30.4778	31.3	59.2111	58.74
5	35.1			SD	1.0768	1.74108	3.38508	4.89875
6	30.9			P		0.258871	1.19221e-13	4.91907e-12	0.82196
7	29.5
11	30.1
12	31.8
13	33.7
17	29.9
18	31.3
19	29.9
db小鼠
1	58.1
2	65.5
6	56.4
7	59.2
8	56.8
16	56.5
17	64.1
18	55.4
19	60.9
3	62
4	59
5	63.9
9	61.4
10	53.5
11	47.3
12	60.6
13	60.6
14	55.8
15	63.3

## Sheet: BG
BG (mM)	2016-03-14
WT	早八点给药，下午四点测血糖
1	8.1
2	7.8
3	7.7
8	6.8
9	7.9
10	7.7
14	8
15	10
16	7.6
4	8.6						WT	WT dapa	db	db dapa
5	8.3						8.1	8.6	19.6	10.9
6	8						7.8	8.3	17.7	9.3
7	6.8						7.7	8	21.3	10.9
11	8						6.8	6.8	22.3	7.4
12	7.4						7.9	8	25.3	5.3
13	8.6						7.7	7.4	25.1	6.9
17	6.8						8	8.6	14	10.5
18	7.6						10	6.8	23.1	11.5
19	8.4						7.6	7.6	28.2	12.4
db小鼠								8.4		7.8
1	19.6					mean	7.95556	7.85	21.8444	9.29
2	17.7					SD	0.804309	0.650546	4.0656	2.26476
6	21.3					P		0.767793	5.75471e-08	0.0763213	3.53584e-07
7	22.3
8	25.3
16	25.1
17	14
18	23.1
19	28.2
3	10.9
4	9.3
5	10.9
9	7.4
10	5.3
11	6.9
12	10.5
13	11.5
14	12.4
15	7.8

## Sheet: urine output
wt
1	0.8
2	0.8
3	1
14	0.8
15	0.7
16	0.6
4	3					WT	WT dapa	db	db dapa
6	1.6					0.8	3	9.3	10.8
7	1.9					0.8	1.6	11.2	7
17	1.7					1	1.9	10.4	6.1		0.8	0.8	1	0.8	0.7	0.6	3	1.6	1.9	1.7	1.6	1.6
18	1.6					0.8	1.7	6.5	9		9.3	11.2	10.4	6.5	11.5	12.8	10.8	7	6.1	9	17.7	15.1
19	1.6					0.7	1.6	11.5	17.7
db小鼠						0.6	1.6	12.8	15.1
6	9.3
8	11.2
16	10.4
17	6.5
18	11.5				mean	0.783333	1.9	10.2833	10.95
19	12.8				SD	0.121335	0.503322	1.99785	4.19792
9	10.8				P		0.000699321	9.18834e-07	0.000738686	0.755078
10	7
11	6.1
12	9
14	17.7
15	15.1

## Sheet: urinary glucose excretion
	1	2	3	4	5	6	7	8	9	10	11	12
A													520
B													520
C													520
D	0.298	0.35	0.315	0.225	0.268	0.267	0.236	0.292	0.4	0.309	0.294	0.251	520
E	0.323	0.357	0.3	0.259	0.252	0.249	0.315	0.389	0.275	0.27	0.26	0.245	520
F	0.273	0.233	0.247	0.291	0.262	0.254	0.207	0.236	0.258	0.31	0.226	0.222	520
G	0.337		0.273	0.231	0.196	0.151							520
H	50		30	20	10	0							520
	0.337		0.273	0.231	0.196	0.151
	1	2	3	4	5	6	7	8	9	10	11	12
D	wt-1	wt-2	wt-3	wt-4	wt-5	wt-6	wt-7	wt-8	wt-9	wt-10	wt-11	wt-12	520
E	0.298	0.35	0.315	0.225	0.268	0.267	0.236	0.292	0.4	0.309	0.294	0.251	520
	wt-14	wt-15	wt-16	wt-17	wt-18	wt-19	db-1	db-2	db-3	db-4	db-5	db-6
F	0.323	0.357	0.3	0.259	0.252	0.249	0.315	0.389	0.275	0.27	0.26	0.245	520
	db-7	db-8	db-9	db-10	db-11	db-12	db-14	db-15	db-16	db-17	db-18	db-19
G	0.273	0.233	0.247	0.291	0.262	0.254	0.207	0.236	0.258	0.31	0.226	0.222	520
urea（mg/dl)
H													520
wt	1	2	3				14	15	16
OD	0.298	0.35	0.315				0.323	0.357	0.3
urinary urea (mg/dl)	12783.8	17468.5	14315.3				15036	18099.1	12964
urine output (ml/ 24 h)	0.8	0.8	1				0.8	0.7	0.6
urinary urea (mg)	102.27	139.748	143.153				120.288	126.694	77.7838	118.323			WT	WT dapa	db	db dapa
urinary urea (umol)	1707.91	2333.79	2390.66				2008.81	2115.78	1298.99	1975.99			1707.91	3109.81	3731.64	4431.01
wt+dapa	4		6	7			17	18	19				2333.79	2669.59	3887.4	4262.11
OD	0.225		0.267	0.236			0.259	0.252	0.249				2390.66	2283.99	4783.24	2915.68
尿尿素（mg/dl)	6207.21		9990.99	7198.2			9270.27	8639.64	8369.37				2008.81	2631.83	4515.09	3976.86
urine output (ml/ 24 h)	3		1.6	1.9			1.7	1.6	1.6				2115.78	2308.51	3628.19	4066.36
urinary urea (mg)	186.216		159.856	136.766			157.595	138.234	133.91	152.096			1298.99	2236.3	3807.24	5445.51
urinary urea (umol)	3109.81		2669.59	2283.99			2631.83	2308.51	2236.3	2540
db/db			6		8	16	17	18	19
OD			0.245		0.233	0.258	0.31	0.226	0.222
尿尿素（mg/dl)			2402.7		2078.38	2754.05	4159.46	1889.19	1781.08			mean	1975.99	2540	4058.8	4182.92
urine output (ml/ 24 h)			9.3		11.2	10.4	6.5	11.5	12.8			SD	376.56	305.853	431.691	744.299
urinary urea (mg)			223.451		232.778	286.422	270.365	217.257	227.978	243.042		P		0.026505	1.02206e-05	0.00103365	0.753667
urinary urea (umol)			3731.64		3887.4	4783.24	4515.09	3628.19	3807.24	4058.8
db/db+dapa				9	10	11	12	14	15
OD				0.247	0.291	0.262	0.254	0.207	0.236				1707.91	2333.79	2390.66	2008.81	2115.78	1298.99	3109.81	2669.59	2283.99	2631.83	2308.51	2236.3
尿尿素（mg/dl)				2456.76	3645.95	2862.16	2645.95	1375.68	2159.46				3731.64	3887.4	4783.24	4515.09	3628.19	3807.24	4431.01	4262.11	2915.68	3976.86	4066.36	5445.51
urine output (ml/ 24 h)				10.8	7	6.1	9	17.7	15.1
urinary urea (mg)				265.33	255.216	174.592	238.135	243.495	326.078	250.474
urinary urea (umol)				4431.01	4262.11	2915.68	3976.86	4066.36	5445.51	4182.92

## Sheet: LWBW
LW/KW							WT	WT dapa	db	db dapa
小鼠编号	体重（g)		肝脏指数				0.0459437	0.042853	0.0553746	0.0363778
1	32		0.0459437				0.044273	0.0430141	0.0539742	0.0432359
2	30.4		0.044273				0.0423247	0.0435429	0.0439445	0.0362862
3	30.8		0.0423247				0.0441391	0.0453894	0.0542711	0.0447248
8	30.2		0.0441391				0.0406067	0.0422039	0.0510815	0.0325701
9	32.8		0.0406067				0.0437344	0.0392289	0.0642266	0.0384008
10	32		0.0437344				0.0427705	0.043113	0.0441551	0.0355472
15	29.2		0.0427705				0.0427729	0.0412866	0.0520327	0.0467955
16	29.5		0.0427729					0.0433714		0.0360327
4	31.3		0.042853
5	35.5		0.0430141			mean	0.0433206	0.042667	0.0523825	0.0388857
6	31.5		0.0435429			SD	0.00148277	0.00159754	0.00608318	0.00457091
7	30.3		0.0453894			P			0.00184166	0.0421167	0.000196336
11	30.4		0.0422039
12	33.2		0.0392289
13	34.5		0.043113
18	31.4		0.0412866
19	31.5		0.0433714
db小鼠
1	59.8		0.0553746
2	65.8		0.0539742
6	55.9		0.0439445
7	61.6		0.0542711
8	57.7		0.0510815
17	66.2		0.0642266
18	57.4		0.0441551
19	64.2		0.0520327
3	63		0.0363778
4	60.2		0.0432359
5	64.3		0.0362862
9	63.6		0.0447248
10	54.9		0.0325701
11	47.4		0.0384008
12	63.6		0.0355472
13	62.1		0.0467955
15	64.2		0.0360327
