# Supplementary material for: Dapagliflozin protects against nonalcoholic steatohepatitis in db/db mice
Source: Front Pharmacol. 2022 Aug 19;13:934136. doi: 10.3389/fphar.2022.934136 (PMC9437261; doi:10.3389/fphar.2022.934136)
Supplement: Supplementary file 6 [file DataSheet13.ZIP › TG TC of liver 17-5-19.xlsx]

## Sheet: TG
TG	1	2	3	4	5	6	7	8	9	10	11	12			1	2	3	4	5	6	7	8	9	10	11	12
A	0.084	0.288	0.299	0.267	0.236	0.205	0.31	0.38	0.355	0.49	1.455	0.264	510	A	空白	标准	24w-WT1	24w-WT2	24w-WT3	24w-WT4	24w-WT6	24w-WT7	24w-db6	24w-db8	24w-db19	24w-db9
B	0.079	0.285	0.359	1.564	0.246	0.307	0.166	0.302	0.323	0.215	0.196	0.188	510	B	空白	标准	24w-db10	24w-db11	24w-WT8	24w-WT9	24w-WT10	24w-WT14	24w-WT15	24w-WT16	24w-WT5	24w-WT11
C	0.083	0.283	0.229	0.398	0.222	0.186	0.124	0.38	0.383	0.309	0.461	0.578	510	C	空白	标准	24w-WT12	24w-WT13	24w-WT17	24w-WT18	24w-WT19	24w-db1	24w-db2	24w-db7	24w-db16	24w-db17
D	0.08	0.29	0.518	0.281	0.224	0.233	0.227	0.517	0.413	0.244	0.194	0.08	510	D	空白	标准	24w-db18	24w-db3	24w-db4	24w-db5	24w-db12	24w-db13	24w-db14	24w-db15
E													510	E
F													510	F
G													510	G
H													510	H
TG mmol/L	1	2	3	4	5	6	7	8	9	10	11	12		空白	标准 2.26 mmol/L
A			2.3978	2.04502	1.70327	1.36151	2.51907	3.29078	3.01517	4.50346	15.142	2.01195		0.084	0.288
B			3.05927	16.3437	1.81351	2.486	0.931561	2.43088	2.66239	1.47176	1.26229	1.1741		0.079	0.285
C			1.6261	3.48922	1.54893	1.15205	0.468537	3.29078	3.32385	2.50805	4.18376	5.47361		0.083	0.283
D			4.81215	2.19937	1.57098	1.6702	1.60405	4.80112	3.65459	1.79146	1.24024			0.08	0.29
E														0.0815	0.2865
F															0.205
G
H
liver (g)	1	2	3	4	5	6	7	8	9	10	11	12
A			0.0536	0.0488	0.052	0.0483	0.0494	0.058	0.0509	0.0439	0.0454	0.0502
B			0.0442	0.0488	0.0459	0.0481	0.046	0.0413	0.0496	0.0455	0.0498	0.0493
C			0.0429	0.0479	0.0415	0.0457	0.0513	0.0555	0.0596	0.0515	0.046	0.057
D			0.0469	0.0527	0.0571	0.0491	0.0501	0.0524	0.0402	0.048
E
F
G
H
TG umol/g	1	2	3	4	5	6	7	8	9	10	11	12
A			4.47352	4.19062	3.27552	2.81887	5.09934	5.67376	5.92371	10.2585	33.3524	4.00787
B			6.92142	33.4911	3.95101	5.1684	2.02513	5.8859	5.36772	3.23463	2.53472	2.38154
C			3.79044	7.28438	3.73235	2.52089	0.913327	5.92933	5.57694	4.87	9.09512	9.60282
D			10.2604	4.17337	2.75127	3.40162	3.20169	9.16245	9.09101	3.73222
E
F
G
H
											mean
wt	4.47352	4.19062	3.27552	3.95101	5.1684	2.02513	5.8859	5.36772	3.23463		4.17472
wt+da	2.81887	5.09934	5.67376	2.53472	2.38154	3.79044	7.28438	3.73235	2.52089		3.98181
db	5.92371	10.2585		5.92933	5.57694	4.87	9.09512	9.60282	10.2604		7.6896	0.00117978
db+da	4.00787	6.92142		4.17337	2.75127	3.40162	3.20169	9.16245	9.09101	3.73222	5.16032	0.0496175

## Sheet: TC
	1	2	3	4	5	6	7	8	9	10	11	12			1	2	3	4	5	6	7	8	9	10	11	12
A													510	A
B													510	B
C													510	C
D													510	D
E	0.051	0.254	0.161	0.121	0.131	0.145	0.152	0.157	0.121	0.101	0.132	0.148	510	E	空白	标准	24w-WT1	24w-WT2	24w-WT3	24w-WT4	24w-WT6	24w-WT7	24w-db6	24w-db8	24w-db19	24w-db9
F	0.05	0.239	0.123	0.195	0.124	0.136	0.109	0.144	0.14	0.12	0.102	0.102	510	F	空白	标准	24w-db10	24w-db11	24w-WT8	24w-WT9	24w-WT10	24w-WT14	24w-WT15	24w-WT16	24w-WT5	24w-WT11
G	0.053	0.244	0.098	0.137	0.096	0.097	0.074	0.099	0.113	0.105	0.105	0.115	510	G	空白	标准	24w-WT12	24w-WT13	24w-WT17	24w-WT18	24w-WT19	24w-db1	24w-db2	24w-db7	24w-db16	24w-db17
H	0.054	0.253	0.104	0.136	0.118	0.125	0.119	0.107	0.119	0.134			510	H	空白	标准	24w-db18	24w-db3	24w-db4	24w-db5	24w-db12	24w-db13	24w-db14	24w-db15
	1	2	3	4	5	6	7	8	9	10	11	12		空白	标准(5.17 mmol/L)
A													510	0.051	0.254
B													510	0.05	0.239
C													510	0.053	0.244
D													510	0.054	0.253
E			2.88251	1.82471	2.08916	2.45939	2.6445	2.77673	1.82471	1.29581	2.1156	2.53872	510	0.052	0.2475	mean
F			1.8776	3.78164	1.90404	2.22138	1.50737	2.43294	2.32716	1.79826	1.32225	1.32225	510		0.1955
G			1.21647	2.24783	1.16358	1.19003	0.58179	1.24292	1.61315	1.40159	1.40159	1.66604	510
H			1.37514	2.22138	1.74537	1.93049	1.77182	1.45448	1.77182	2.16849			510
肝脏重量（g)	1	2	3	4	5	6	7	8	9	10	11	12
A
B
C
D
E			0.0536	0.0488	0.052	0.0483	0.0494	0.058	0.0509	0.0439	0.0454	0.0502
F			0.0442	0.0488	0.0459	0.0481	0.046	0.0413	0.0496	0.0455	0.0498	0.0493
G			0.0429	0.0479	0.0415	0.0457	0.0513	0.0555	0.0596	0.0515	0.046	0.057
H			0.0469	0.0527	0.0571	0.0491	0.0501	0.0524	0.0402	0.048
TC umol/g	1	2	3	4	5	6	7	8	9	10	11	12
A
B
C
D
E			5.37781	3.73915	4.01761	5.0919	5.35324	4.78746	3.58488	2.95172	4.65991	5.05721
F			4.24795	7.74926	4.14824	4.61826	3.27688	5.8909	4.69186	3.95222	2.65512	2.68205
G			2.8356	4.69275	2.80381	2.60399	1.13409	2.23949	2.70662	2.72153	3.04693	2.92287
H			2.93207	4.21514	3.05669	3.93174	3.53656	2.77572	4.4075	4.51769
											mean
wt	5.37781	3.73915	4.01761	4.14824	4.61826	3.27688	5.8909	4.69186	3.95222		4.41255
wt+da	5.0919	5.35324	4.78746	2.65512	2.68205	2.8356	4.69275	2.80381	2.60399		3.72288
db	3.58488	2.95172	4.65991	2.23949	2.70662	2.72153	3.04693	2.92287	2.93207		3.08511	0.00189401
db+da	5.05721	4.24795	7.74926	4.21514	3.05669	3.93174	3.53656	2.77572	4.4075	4.51769	4.34955	0.0237879
