# Supplementary material for: Dapagliflozin protects against nonalcoholic steatohepatitis in db/db mice
Source: Front Pharmacol. 2022 Aug 19;13:934136. doi: 10.3389/fphar.2022.934136 (PMC9437261; doi:10.3389/fphar.2022.934136)
Supplement: Supplementary file 7 [file DataSheet10.ZIP]

Archive with 43 entries (40 files):
- NASH SCORE-db(2)/
- NASH SCORE-db(2)/db17,18 - 副本/
- NASH SCORE-db(2)/db17,18 - 副本/1.jpg
- NASH SCORE-db(2)/db17,18 - 副本/10.jpg
- NASH SCORE-db(2)/db17,18 - 副本/11.jpg
- NASH SCORE-db(2)/db17,18 - 副本/12.jpg
- NASH SCORE-db(2)/db17,18 - 副本/13.jpg
- NASH SCORE-db(2)/db17,18 - 副本/14.jpg
- NASH SCORE-db(2)/db17,18 - 副本/15.jpg
- NASH SCORE-db(2)/db17,18 - 副本/16.jpg
- NASH SCORE-db(2)/db17,18 - 副本/17.jpg
- NASH SCORE-db(2)/db17,18 - 副本/18.jpg
- NASH SCORE-db(2)/db17,18 - 副本/19.jpg
- NASH SCORE-db(2)/db17,18 - 副本/2.jpg
- NASH SCORE-db(2)/db17,18 - 副本/20.jpg
- NASH SCORE-db(2)/db17,18 - 副本/3.jpg
- NASH SCORE-db(2)/db17,18 - 副本/4.jpg
- NASH SCORE-db(2)/db17,18 - 副本/5.jpg
- NASH SCORE-db(2)/db17,18 - 副本/6.jpg
- NASH SCORE-db(2)/db17,18 - 副本/7.jpg
- NASH SCORE-db(2)/db17,18 - 副本/8.jpg
- NASH SCORE-db(2)/db17,18 - 副本/9.jpg
- NASH SCORE-db(2)/db8,16 - 副本/
- NASH SCORE-db(2)/db8,16 - 副本/1.jpg
- NASH SCORE-db(2)/db8,16 - 副本/10.jpg
- NASH SCORE-db(2)/db8,16 - 副本/11.jpg
- NASH SCORE-db(2)/db8,16 - 副本/12.jpg
- NASH SCORE-db(2)/db8,16 - 副本/13.jpg
- NASH SCORE-db(2)/db8,16 - 副本/14.jpg
- NASH SCORE-db(2)/db8,16 - 副本/15.jpg
- NASH SCORE-db(2)/db8,16 - 副本/16.jpg
- NASH SCORE-db(2)/db8,16 - 副本/17.jpg
- NASH SCORE-db(2)/db8,16 - 副本/18.jpg
- NASH SCORE-db(2)/db8,16 - 副本/19.jpg
- NASH SCORE-db(2)/db8,16 - 副本/2.jpg
- NASH SCORE-db(2)/db8,16 - 副本/20.jpg
- NASH SCORE-db(2)/db8,16 - 副本/3.jpg
- NASH SCORE-db(2)/db8,16 - 副本/4.jpg
- NASH SCORE-db(2)/db8,16 - 副本/5.jpg
- NASH SCORE-db(2)/db8,16 - 副本/6.jpg
- NASH SCORE-db(2)/db8,16 - 副本/7.jpg
- NASH SCORE-db(2)/db8,16 - 副本/8.jpg
- NASH SCORE-db(2)/db8,16 - 副本/9.jpg
