# Supplementary material for: Dapagliflozin protects against nonalcoholic steatohepatitis in db/db mice
Source: Front Pharmacol. 2022 Aug 19;13:934136. doi: 10.3389/fphar.2022.934136 (PMC9437261; doi:10.3389/fphar.2022.934136)
Supplement: Supplementary file 8 [file DataSheet6.ZIP]

Archive with 23 entries (22 files):
- WB2/
- WB2/InRb 3批 (1) - 副本.tif
- WB2/JAK1.tif
- WB2/JNK2 上1,2 下3 (3) liver.tif
- WB2/liver 3pi 上FGFR4(95) 下CHREBP(93) (19).tif
- WB2/liver ERK2 上1,2 下3  (3).tif
- WB2/liver p-stat3 上 1,2 下3 (8).tif
- WB2/liver 上1,2 p65,下3 p65 (1).tif
- WB2/LXRa 上1,2 下3批 (4).tif
- WB2/p-ERK(42,44) 上1,2 下3 liver (8).tif
- WB2/p-JAK1(137) 上3 下1,2 liver (7).tif
- WB2/p-JNK(46,54) 上1,2 下3 liver (3).tif
- WB2/p-p38(43) 上1,2 下3 liver (3).tif
- WB2/p-p38(43) 上1,2 下3 liver (5).tif
- WB2/p38(45) 上3 下1,2 liver.tif
- WB2/SHP 1,2 3批 liver (6).tif
- WB2/SREBP1 liver (db+da) 上1,2批,下3批 (2).tif
- WB2/SREBP1 liver (db+da) 上1,2批,下3批 (3).tif
- WB2/stat3(79,86) liver上1,2 下3 (10).tif
- WB2/TGF-b1 2016-4.tif
- WB2/上 3 CHREBP 中 1,2 CHREBP 下 3 a-SMA (20).tif
- WB2/模板 2.tif
- WB2/模版.tif
