# Supplementary material for: Dapagliflozin protects against nonalcoholic steatohepatitis in db/db mice
Source: Front Pharmacol. 2022 Aug 19;13:934136. doi: 10.3389/fphar.2022.934136 (PMC9437261; doi:10.3389/fphar.2022.934136)
Supplement: Supplementary file 9 [file DataSheet12.ZIP]

Archive with 7 entries (6 files):
- 原图/
- 原图/db1-L-1.tif
- 原图/db4-L-4.tif
- 原图/WT2-L-12 切.tif
- 原图/WT2-L-12.tif
- 原图/wt8 L-1.tif
- 原图/新建 Microsoft Office Word 文档.docx
