# Supplementary material for: Dapagliflozin protects against nonalcoholic steatohepatitis in db/db mice
Source: Front Pharmacol. 2022 Aug 19;13:934136. doi: 10.3389/fphar.2022.934136 (PMC9437261; doi:10.3389/fphar.2022.934136)
Supplement: Supplementary file 10 [file DataSheet2.ZIP]

Archive with 5 entries (4 files):
- WB DATA/
- WB DATA/fibrosis liver.xlsx
- WB DATA/inflammation liver.xlsx
- WB DATA/lipid metabolism liver.xlsx
- WB DATA/WB  liver.pzf
