# Supplementary material for: Dapagliflozin protects against nonalcoholic steatohepatitis in db/db mice
Source: Front Pharmacol. 2022 Aug 19;13:934136. doi: 10.3389/fphar.2022.934136 (PMC9437261; doi:10.3389/fphar.2022.934136)
Supplement: Supplementary file 10 [file DataSheet2.ZIP › WB DATA/fibrosis liver.xlsx]

## Sheet: 1,2pi b-actin
Gel name : 1,2 批 b-actin (1) (Raw 1-D Image)
Index	Name			Volume	Adj. Vol.	% Adj. Vol.	Concentration
				INT*mm2	INT*mm2
									对照灰度	净灰度
1	U1	实际灰度	wt1	827.61	827.61	8.07703	N/A		250.623	576.986		576.986
2	U2		wt4+da	662.465	662.465	6.4653	N/A		199.285	463.18		463.18
3	U3		db6	768.93	768.93	7.50435	N/A		208.697	560.234		560.234
4	U4		db9+da	695.404	695.404	6.78677	N/A		196.487	498.917		498.917
5	U5		wt2	568.465	568.465	5.54792	N/A		168.516	399.949		515.418
6	U6		wt6+da	441.349	441.349	4.30733	N/A		145.643	295.706		469.915
7	U7		db8	689.71	689.71	6.7312	N/A		179.444	510.266		518.411
8	U8		db10+da	643.366	643.366	6.27891	N/A		155.801	487.565		567.072
9	U9		wt3	686.784	686.784	6.70264	N/A		171.365	515.418
10	U10		wt17+da	613.438	613.438	5.98683	N/A		143.523	469.915
11	U11		db19	692.991	692.991	6.76323	N/A		174.58	518.411
12	U12		db11+da	683.362	683.362	6.77661	N/A		116.29	567.072
13	U13	对照灰度	wt1	250.623	250.623	2.44595	N/A
14	U14		wt4+da	199.285	199.285	1.94491	N/A
15	U15		db6	208.697	208.697	2.03677	N/A
16	U16		db9+da	196.487	196.487	1.91761	N/A
17	U17		wt2	168.516	168.516	1.64462	N/A
18	U18		wt6+da	145.643	145.643	1.4214	N/A
19	U19		db8	179.444	179.444	1.75128	N/A
20	U20		db10+da	155.801	155.801	1.52053	N/A
21	U21		wt3	171.365	171.365	1.67243	N/A
22	U22		wt17+da	143.523	143.523	1.40071	N/A
23	U23		db19	174.58	174.58	1.70381	N/A
24	U24		db11+da	116.29	116.29	1.1532	N/A

## Sheet: 3pi b-actin
Gel name : b-actin (Raw 1-D Image)
Index	Name			Volume	Adj. Vol.	% Adj. Vol.	Concentration
				INT*mm2	INT*mm2
									对照灰度	净灰度
1	U1	实际灰度	wt14	418.386	418.386	4.75745	N/A		146.114	272.272
2	U2		wt17+da	465.999	465.999	5.29886	N/A		152.939	313.06
3	U3		db16	495.762	495.762	5.63729	N/A		158.401	337.361
4	U4		db14+da	419.211	419.211	4.76683	N/A		158.466	260.745
5	U5		wt15	396.637	396.637	4.51014	N/A		170.652	225.985
6	U6		wt18+da	413.354	413.354	4.70023	N/A		171.921	241.433
7	U7		db17	364.358	364.358	4.1431	N/A		172.322	192.035
8	U8		db15+da	462.508	462.508	5.25916	N/A		171.598	290.91
9	U9		wt16	740.422	740.422	8.4193	N/A		263.813	476.608
10	U10		wt19+da	716.88	716.88	8.15162	N/A		278.179	438.702
11	U11		db18	767.447	767.447	8.7266	N/A		291.806	475.641
12	U12		db12+da	731.382	731.382	8.31651	N/A		265.777	465.605
13	U13	对照灰度	wt14	146.114	146.114	1.66146	N/A
14	U14		wt17+da	152.939	152.939	1.73906	N/A
15	U15		db16	158.401	158.401	1.80117	N/A
16	U16		db14+da	158.466	158.466	1.80191	N/A
17	U17		wt15	170.652	170.652	1.94048	N/A
18	U18		wt18+da	171.921	171.921	1.9549	N/A
19	U19		db17	172.322	172.322	1.95947	N/A
20	U20		db15+da	171.598	171.598	1.95124	N/A
21	U21		wt16	263.813	263.813	2.99981	N/A
22	U22		wt19+da	278.179	278.179	3.16316	N/A
23	U23		db18	291.806	291.806	3.31811	N/A
24	U24		db12+da	265.777	265.777	3.02214	N/A

## Sheet: 3pi TIMP1
Gel name : 1 3 TIMP1 (3) (Raw 1-D Image)
Index	Name			Volume	Adj. Vol.	% Adj. Vol.	Concentration
				INT*mm2	INT*mm2
									净灰度	b-actin 灰度	比值							mean	P
1	U1	实际灰度	wt14	672.508	672.508	6.62376	N/A		207.109	272.272	0.76067	1		wt	1	1	1	1
2	U2		wt17+da	533.866	533.866	5.25823	N/A		216.937	313.06	0.692955	0.910981		wt+da	0.910981	1.00171	1.12256	1.01175	0.857292
3	U3		db16	946.969	946.969	9.32703	N/A		524.592	337.361	1.55499	2.04423		db	2.04423	3.50207	2.20099	2.58243	0.0266609
4	U4		db14+da	325.842	325.842	70.4038	N/A		188.865	260.745	0.724329	0.952226		db+da	0.952226	1.09714	1.1859	1.07842	0.03227
5	U5		wt15	352.146	352.146	3.46841	N/A		198.557	225.985	0.878628	1							0.507096
6	U6		wt18+da	399.476	399.476	3.93458	N/A		212.492	241.433	0.880129	1.00171
7	U7		db17	902.837	902.837	74.3212	N/A		590.897	192.035	3.07702	3.50207			1	1	1	0.910981	1.00171	1.12256	2.04423	3.50207	2.20099	0.952226	1.09714	1.1859
8	U8		db15+da	387.1	387.1	3.81268	N/A		280.43	290.91	0.963974	1.09714
9	U9		wt16	463.546	463.546	4.56562	N/A		344.327	476.608	0.722453	1
10	U10		wt19+da	449.553	449.553	4.4278	N/A		355.786	438.702	0.810998	1.12256
11	U11		db18	991.876	991.876	9.76933	N/A		756.321	475.641	1.59011	2.20099
12	U12		db12+da	549.877	549.877	5.41593	N/A		398.911	465.605	0.85676	1.1859
13	U13	对照灰度	wt14	465.399	465.399	4.58387	N/A
14	U14		wt17+da	316.929	316.929	3.12155	N/A
15	U15		db16	422.377	422.377	4.16014	N/A
16	U16		db14+da	136.976	136.976	29.5962	N/A
17	U17		wt15	153.589	153.589	1.51275	N/A
18	U18		wt18+da	186.984	186.984	1.84166	N/A
19	U19		db17	311.94	311.94	25.6788	N/A
20	U20		db15+da	106.67	106.67	1.05063	N/A
21	U21		wt16	119.218	119.218	1.17422	N/A
22	U22		wt19+da	93.7668	93.7668	0.923542	N/A
23	U23		db18	235.555	235.555	2.32006	N/A
24	U24		db12+da	150.966	150.966	1.48691	N/A

## Sheet: MMP9
Gel name : 3 liver MMP9 (2) (Raw 1-D Image)
Index	Name			Volume	Adj. Vol.	% Adj. Vol.	Concentration
				INT*mm2	INT*mm2
									净灰度	b-actin 灰度	比值							mean	P
1	U1	实际灰度	wt14	266.069	266.069	6.20312	N/A		168.666	272.272	0.619478	1		wt	1	1	1	1
2	U2		wt17+da	216.747	216.747	5.05322	N/A		127.512	313.06	0.407309	0.657504		wt+da	0.657504	0.831635	0.864538	0.784559	0.0284623
3	U3		db16	658.438	658.438	15.3508	N/A		511.033	337.361	1.51479	2.44528		db	2.44528	4.72651	3.16161	3.44447	0.0221753
4	U4		db14+da	351.277	351.277	8.18964	N/A		269.62	260.745	1.03404	1.66921		db+da	1.66921	1.28485	1.4072	1.45375	0.0434797
5	U5		wt15	137.258	137.258	3.49876	N/A		57.6289	225.985	0.255012	1							0.00681159
6	U6		wt18+da	125.24	125.24	3.19241	N/A		51.2024	241.433	0.212077	0.831635
7	U7		db17	330.734	330.734	8.43054	N/A		231.464	192.035	1.20532	4.72651
8	U8		db15+da	148.014	148.014	3.77294	N/A		95.317	290.91	0.327651	1.28485		1	1	1	0.657504	0.831635	0.864538	2.44528	4.72651	3.16161	1.66921	1.28485	1.4072
9	U9		wt16	266.069	266.069	6.20312	N/A		193.177	476.608	0.405316	1
10	U10		wt19+da	216.747	216.747	5.05322	N/A		148.813	438.702	0.339213	0.83691
11	U11		db18	658.438	658.438	15.3508	N/A		513.384	475.641	1.07935	2.66299
12	U12		db12+da	351.277	351.277	8.18964	N/A		289.539	465.605	0.621855	1.53425
13	U13	对照灰度	wt14	97.403	97.403	2.27085	N/A
14	U14		wt17+da	89.2346	89.2346	2.08041	N/A
15	U15		db16	147.405	147.405	3.43658	N/A
16	U16		db14+da	81.6575	81.6575	1.90376	N/A
17	U17		wt15	79.6289	79.6289	2.02977	N/A
18	U18		wt18+da	74.0375	74.0375	1.88724	N/A
19	U19		db17	99.2704	99.2704	2.53044	N/A
20	U20		db15+da	52.697	52.697	1.34327	N/A
21	U21		wt16	72.8923	72.8923	1.85805	N/A
22	U22		wt19+da	67.9336	67.9336	1.73165	N/A
23	U23		db18	145.053	145.053	3.69747	N/A
24	U24		db12+da	61.7382	61.7382	1.57373	N/A
Gel name : 3 liver MMP9 (2) (Raw 1-D Image)
Index	Name	Volume	Adj. Vol.	% Adj. Vol.	Concentration
		INT*mm2	INT*mm2
1	U1	266.069	266.069	6.20312	N/A
2	U2	216.747	216.747	5.05322	N/A
3	U3	658.438	658.438	15.3508	N/A
4	U4	351.277	351.277	8.18964	N/A
5	U5	137.258	137.258	3.49876	N/A
6	U6	125.24	125.24	3.19241	N/A
7	U7	330.734	330.734	8.43054	N/A
8	U8	148.014	148.014	3.77294	N/A
9	U9	266.069	266.069	6.20312	N/A
10	U10	216.747	216.747	5.05322	N/A
11	U11	658.438	658.438	15.3508	N/A
12	U12	351.277	351.277	8.18964	N/A
13	U13	97.403	97.403	2.27085	N/A
14	U14	89.2346	89.2346	2.08041	N/A
15	U15	147.405	147.405	3.43658	N/A
16	U16	81.6575	81.6575	1.90376	N/A
17	U17	79.6289	79.6289	2.02977	N/A
18	U18	74.0375	74.0375	1.88724	N/A
19	U19	99.2704	99.2704	2.53044	N/A
20	U20	52.697	52.697	1.34327	N/A
21	U21	72.8923	72.8923	1.85805	N/A
22	U22	67.9336	67.9336	1.73165	N/A
23	U23	145.053	145.053	3.69747	N/A
24	U24	61.7382	61.7382	1.57373	N/A

## Sheet: FN
Gel name : FN p-IRS1 p-Gsk3b (8) (Raw 1-D Image)
Index	Name			Volume	Adj. Vol.	% Adj. Vol.	Concentration
				INT*mm2	INT*mm2
									净灰度	b-actin 灰度	比值							mean	P
1	U1	实际灰度	wt14	333.867	333.867	4.3971	N/A		186.07	272.272	0.683396	1		wt	1	1	1	1
2	U2		wt17+da	289.173	289.173	3.80848	N/A		189.064	313.06	0.603922	0.883708		wt+da	0.883708	0.807891	1.27885	0.990148	0.94944
3	U3		db16	682.201	682.201	8.98474	N/A		492.562	337.361	1.46004	2.13645		db	2.13645	3.20927	2.23074	2.52549	0.0112657
4	U4		db14+da	307.419	307.419	4.04877	N/A		202.132	260.745	0.77521	1.13435		db+da	1.13435	1.82192	0.753165	1.23648	0.0499612
5	U5		wt15	265.727	265.727	3.49969	N/A		102.67	225.985	0.454322	1							0.514819
6	U6		wt18+da	227.392	227.392	2.9948	N/A		88.6163	241.433	0.367043	0.807891
7	U7		db17	527.408	527.408	6.94608	N/A		279.996	192.035	1.45804	3.20927
8	U8		db15+da	388.904	388.904	5.12196	N/A		240.797	290.91	0.827738	1.82192		1	1	1	0.883708	0.807891	1.27885	2.13645	3.20927	2.23074	1.13435	1.82192	0.753165
9	U9		wt16	534.259	534.259	7.03631	N/A		365.77	476.608	0.767443	1
10	U10		wt19+da	588.042	588.042	7.74464	N/A		430.56	438.702	0.981442	1.27885
11	U11		db18	1093.46	1093.46	14.4011	N/A		814.28	475.641	1.71196	2.23074
12	U12		db12+da	389.415	389.415	5.12868	N/A		269.125	465.605	0.578011	0.753165
13	U13	对照灰度	wt14	147.797	147.797	1.94652	N/A
14	U14		wt17+da	100.109	100.109	1.31846	N/A
15	U15		db16	189.639	189.639	2.49759	N/A
16	U16		db14+da	105.287	105.287	1.38665	N/A
17	U17		wt15	163.057	163.057	2.1475	N/A
18	U18		wt18+da	138.776	138.776	1.82771	N/A
19	U19		db17	247.412	247.412	3.25847	N/A
20	U20		db15+da	148.107	148.107	1.95061	N/A
21	U21		wt16	168.489	168.489	2.21904	N/A
22	U22		wt19+da	157.482	157.482	2.07407	N/A
23	U23		db18	279.177	279.177	3.67682	N/A
24	U24		db12+da	120.29	120.29	1.58425	N/A
Gel name : FN p-IRS1 p-Gsk3b (8) (Raw 1-D Image)
Index	Name	Volume	Adj. Vol.	% Adj. Vol.	Concentration
		INT*mm2	INT*mm2
1	U1	333.867	333.867	4.3971	N/A
2	U2	289.173	289.173	3.80848	N/A
3	U3	682.201	682.201	8.98474	N/A
4	U4	307.419	307.419	4.04877	N/A
5	U5	265.727	265.727	3.49969	N/A
6	U6	227.392	227.392	2.9948	N/A
7	U7	527.408	527.408	6.94608	N/A
8	U8	388.904	388.904	5.12196	N/A
9	U9	534.259	534.259	7.03631	N/A
10	U10	588.042	588.042	7.74464	N/A
11	U11	1093.46	1093.46	14.4011	N/A
12	U12	389.415	389.415	5.12868	N/A
13	U13	147.797	147.797	1.94652	N/A
14	U14	100.109	100.109	1.31846	N/A
15	U15	189.639	189.639	2.49759	N/A
16	U16	105.287	105.287	1.38665	N/A
17	U17	163.057	163.057	2.1475	N/A
18	U18	138.776	138.776	1.82771	N/A
19	U19	247.412	247.412	3.25847	N/A
20	U20	148.107	148.107	1.95061	N/A
21	U21	168.489	168.489	2.21904	N/A
22	U22	157.482	157.482	2.07407	N/A
23	U23	279.177	279.177	3.67682	N/A
24	U24	120.29	120.29	1.58425	N/A

## Sheet: a-SMA
Gel name : 1 3 TIMP1 (3) (Raw 1-D Image)
Index	Name			Volume	Adj. Vol.	% Adj. Vol.	Concentration
				INT*mm2	INT*mm2
									净灰度	b-actin 灰度	比值							mean	P
1	U1	实际灰度	wt1	165.792	165.792	2.62553	N/A		106.788	576.986	0.185079	1		wt	1	1	1	1
2	U2		wt4+da	251.455	251.455	3.98212	N/A		190.401	463.18	0.411073	2.22106		wt+da	2.22106	0.454464	1.45568	1.37707	0.501904
3	U3		db6	544.185	544.185	8.61789	N/A		386.902	560.234	0.690609	3.73142		db	3.73142	2.80389	3.05687	3.1974	0.00136362
4	U4		db9+da	164.86	164.86	2.61077	N/A		106.437	498.917	0.213336	1.15267		db+da	1.15267	1.29992	1.62158	1.35806	0.00402128
5	U5		wt15	195.068	195.068	3.08916	N/A		156.308	225.985	0.691673	1							0.973098
6	U6		wt18+da	154.222	154.222	2.44231	N/A		75.8923	241.433	0.314341	0.454464
7	U7		db17	489.024	489.024	7.74434	N/A		372.429	192.035	1.93938	2.80389		1	1	1	2.22106	0.454464	1.45568	3.73142	2.80389	3.05687	1.15267	1.29992	1.62158
8	U8		db15+da	326.795	326.795	5.17523	N/A		261.562	290.91	0.899118	1.29992
9	U9		wt16	414.214	414.214	6.55963	N/A		365.024	476.608	0.765879	1
10	U10		wt19+da	567.275	567.275	8.98355	N/A		489.096	438.702	1.11487	1.45568
11	U11		db18	1285.27	1285.27	20.3539	N/A		1113.57	475.641	2.3412	3.05687
12	U12		db12+da	700.472	700.472	11.0929	N/A		578.25	465.605	1.24193	1.62158
13	U13	对照灰度	wt1	59.0035	59.0035	0.934398	N/A
14	U14		wt4+da	61.0536	61.0536	0.966865	N/A
15	U15		db6	157.283	157.283	2.49078	N/A
16	U16		db9+da	58.4228	58.4228	0.925203	N/A
17	U17		wt15	38.7598	38.7598	0.613812	N/A
18	U18		wt18+da	78.3296	78.3296	1.24045	N/A
19	U19		db17	116.595	116.595	1.84643	N/A
20	U20		db15+da	65.2328	65.2328	1.03305	N/A
21	U21		wt16	49.1899	49.1899	0.778987	N/A
22	U22		wt19+da	78.1791	78.1791	1.23807	N/A
23	U23		db18	171.699	171.699	2.71907	N/A
24	U24		db12+da	122.222	122.222	1.93555	N/A
Gel name : a-SMA 1,2 3 (1) (Raw 1-D Image)
Index	Name	Volume	Adj. Vol.	% Adj. Vol.	Concentration
		INT*mm2	INT*mm2
1	U1	165.792	165.792	2.62553	N/A
2	U2	251.455	251.455	3.98212	N/A
3	U3	544.185	544.185	8.61789	N/A
4	U4	164.86	164.86	2.61077	N/A
5	U5	195.068	195.068	3.08916	N/A
6	U6	154.222	154.222	2.44231	N/A
7	U7	489.024	489.024	7.74434	N/A
8	U8	326.795	326.795	5.17523	N/A
9	U9	414.214	414.214	6.55963	N/A
10	U10	567.275	567.275	8.98355	N/A
11	U11	1285.27	1285.27	20.3539	N/A
12	U12	700.472	700.472	11.0929	N/A
13	U13	59.0035	59.0035	0.934398	N/A
14	U14	61.0536	61.0536	0.966865	N/A
15	U15	157.283	157.283	2.49078	N/A
16	U16	58.4228	58.4228	0.925203	N/A
17	U17	38.7598	38.7598	0.613812	N/A
18	U18	78.3296	78.3296	1.24045	N/A
19	U19	116.595	116.595	1.84643	N/A
20	U20	65.2328	65.2328	1.03305	N/A
21	U21	49.1899	49.1899	0.778987	N/A
22	U22	78.1791	78.1791	1.23807	N/A
23	U23	171.699	171.699	2.71907	N/A
24	U24	122.222	122.222	1.93555	N/A

## Sheet: PAI-1
Gel name : 1 3 TIMP1 (3) (Raw 1-D Image)
Index	Name			Volume	Adj. Vol.	% Adj. Vol.	Concentration
				INT*mm2	INT*mm2
									净灰度	b-actin 灰度	比值							mean	P
1	U1	实际灰度	wt1	197.568	167.568	3.99682	N/A	3.99682	142.109	576.986	0.246295	1		wt	1	1	1	1
2	U2		wt4+da	168.003	168.003	3.39872	N/A	3.39872	130.453	463.18	0.281647	1.14353		wt+da	1.14353	0.906384	1.1885	1.07947	0.415172
3	U3		db6	307.223	307.223	6.21516	N/A	6.21516	246.302	560.234	0.439642	1.78502		db	1.78502	1.65813	1.94595	1.79636	0.000668133
4	U4		db9+da	189.161	249.161	3.82674	N/A	3.82674	155.089	498.917	0.310852	1.26211		db+da	1.26211	1.18021	1.45533	1.29922	0.013002
5	U5		wt2	200.301	200.301	4.0521	N/A	4.0521	177.996	399.949	0.445047	1							0.1401
6	U6		wt6+da	142.102	242.102	2.87473	N/A	2.87473	119.283	295.706	0.403384	0.906384
7	U7		db8	418.331	418.331	8.46287	N/A	8.46287	376.548	510.266	0.737944	1.65813
8	U8		db10+da	281.539	281.539	5.69556	N/A	5.69556	256.093	487.565	0.525248	1.18021		1	1	1	1.14353	0.906384	1.1885	1.78502	1.65813	1.94595	1.26211	1.18021	1.45533
9	U9		wt3	427.68	277.68	8.65202	N/A	8.65202	396.317	515.418	0.768922	1
10	U10		wt17+da	490.021	490.021	9.91317	N/A	9.91317	429.44	469.915	0.913868	1.1885
11	U11		db19	881.315	881.315	17.8291	N/A	17.8291	775.69	518.411	1.49628	1.94595
12	U12		db11+da	708.267	688.267	14.3283	N/A	14.3283	634.574	567.072	1.11904	1.45533
13	U13	对照灰度	wt1	55.4587	55.4587	1.12193	N/A
14	U14		wt4+da	37.5501	37.5501	0.759643	N/A
15	U15		db6	60.921	60.921	1.23244	N/A
16	U16		db9+da	34.0716	34.0716	0.689272	N/A
17	U17		wt2	22.3046	22.3046	0.451225	N/A
18	U18		wt6+da	22.819	22.819	0.46163	N/A
19	U19		db8	41.7831	41.7831	0.845276	N/A
20	U20		db10+da	25.4462	25.4462	0.514779	N/A
21	U21		wt3	31.3637	31.3637	0.634492	N/A
22	U22		wt17+da	60.5805	60.5805	1.22555	N/A
23	U23		db19	105.625	105.625	2.13681	N/A
24	U24		db11+da	73.6934	73.6934	1.49083	N/A
Gel name : 1,2 PAI-1 (3) (Raw 1-D Image)
Index	Name	Volume	Adj. Vol.	% Adj. Vol.	Concentration
		INT*mm2	INT*mm2
1	U1	167.568	167.568	3.38991	N/A
2	U2	168.003	168.003	3.39872	N/A
3	U3	307.223	307.223	6.21516	N/A
4	U4	249.161	249.161	5.04055	N/A
5	U5	200.301	200.301	4.0521	N/A
6	U6	242.102	242.102	4.89774	N/A
7	U7	418.331	418.331	8.46287	N/A
8	U8	281.539	281.539	5.69556	N/A
9	U9	277.68	277.68	5.6175	N/A
10	U10	490.021	490.021	9.91317	N/A
11	U11	881.315	881.315	17.8291	N/A
12	U12	688.267	688.267	13.9237	N/A
13	U13	55.4587	55.4587	1.12193	N/A
14	U14	37.5501	37.5501	0.759643	N/A
15	U15	60.921	60.921	1.23244	N/A
16	U16	34.0716	34.0716	0.689272	N/A
17	U17	22.3046	22.3046	0.451225	N/A
18	U18	22.819	22.819	0.46163	N/A
19	U19	41.7831	41.7831	0.845276	N/A
20	U20	25.4462	25.4462	0.514779	N/A
21	U21	31.3637	31.3637	0.634492	N/A
22	U22	60.5805	60.5805	1.22555	N/A
23	U23	105.625	105.625	2.13681	N/A
24	U24	73.6934	73.6934	1.49083	N/A

## Sheet: MMP7
Gel name : 1,2 ColIV MMP7 (3) (Raw 1-D Image)
Index	Name			Volume	Adj. Vol.	% Adj. Vol.	Concentration
				INT*mm2	INT*mm2
									净灰度	b-actin 灰度	比值							mean	P
1	U1	实际灰度	wt14	506.8	506.8	4.81091	N/A		399.652	576.986	0.692653	1		wt	1	1	1	1
2	U2		wt17+da	615.058	615.058	5.83857	N/A		504.13	463.18	1.08841	1.57136		wt+da	1.57136	1.87779	0.490006	1.31305	0.498353
3	U3		db16	1200.16	1200.16	11.3927	N/A		1036.09	560.234	1.84939	2.67001		db	2.67001	1.48467	1.91584	2.02351	0.0417701
4	U4		db14+da	930.941	930.941	8.83715	N/A		836.868	498.917	1.67737	2.42166		db+da	1.42166	0.92446	1.23342	1.19318	0.09149
5	U5		wt15	513.983	513.983	4.87909	N/A		417.333	399.949	1.04346	1							0.801037
6	U6		wt18+da	698.845	698.845	6.63393	N/A		579.407	295.706	1.95941	1.87779
7	U7		db17	910.532	910.532	8.64342	N/A		790.502	510.266	1.5492	1.48467
8	U8		db15+da	1133.8	1133.8	10.7628	N/A		979.082	487.565	2.0081	1.92446
9	U9		wt16	544.291	544.291	5.1668	N/A		425.478	515.418	0.8255	1
10	U10		wt19+da	299.449	299.449	2.84258	N/A		190.08	469.915	0.404499	0.490006
11	U11		db18	999.803	999.803	9.49084	N/A		819.88	518.411	1.58152	1.91584
12	U12		db12+da	691.486	691.486	6.56408	N/A		577.384	567.072	1.01818	1.23342
13	U13	对照灰度	wt14	107.149	107.149	1.01713	N/A
14	U14		wt17+da	110.928	110.928	1.05301	N/A
15	U15		db16	164.064	164.064	1.55741	N/A
16	U16		db14+da	94.0733	94.0733	0.893011	N/A
17	U17		wt15	96.6504	96.6504	0.917474	N/A
18	U18		wt18+da	119.437	119.437	1.13378	N/A
19	U19		db17	120.03	120.03	1.13941	N/A
20	U20		db15+da	154.717	154.717	1.46868	N/A
21	U21		wt16	118.813	118.813	1.12786	N/A
22	U22		wt19+da	109.369	109.369	1.03821	N/A
23	U23		db18	179.923	179.923	1.70795	N/A
24	U24		db12+da	114.102	114.102	1.08314	N/A
	Gel name : 1 3 TIMP1 (3) (Raw 1-D Image)
	Index	Name			Volume	Adj. Vol.	% Adj. Vol.	Concentration
					INT*mm2	INT*mm2
										净灰度	b-actin 灰度	比值							mean	P
	1	U1	实际灰度	wt14	277.942	277.942	4.85115	N/A		75.7221	272.272	0.278112	1		wt	1	1	1	1
	2	U2		wt17+da	406.978	406.978	7.10331	N/A		197.455	313.06	0.630724	2.26788		wt+da	0.910981	1.00171	1.12256	1.01175	0.857292
	3	U3		db16	833.982	833.982	14.5562	N/A		603.339	337.361	1.78841	6.43053		db	2.04423	3.50207	2.20099	2.58243	0.0266609
	4	U4		db14+da	630.212	630.212	10.9996	N/A		524.101	260.745	2.01001	7.22735		db+da	0.952226	1.09714	1.1859	1.07842	0.03227
	9	U9		wt16	375.655	375.655	6.55661	N/A		294.1	476.608	0.617068	1
	10	U10		wt19+da	447.901	447.901	7.81757	N/A		367.657	438.702	0.838057	1.35813
	11	U11		db18	927.873	927.873	16.1949	N/A		820.653	475.641	1.72536	2.79607
	12	U12		db12+da	729.198	729.198	12.7273	N/A		647.044	465.605	1.38968	2.25208
	13	U13	对照灰度	wt14	202.22	202.22	3.52951	N/A
	14	U14		wt17+da	209.523	209.523	3.65697	N/A
	15	U15		db16	230.643	230.643	4.0256	N/A
	16	U16		db14+da	106.111	106.111	1.85204	N/A
	21	U21		wt16	81.5554	81.5554	1.42345	N/A
	22	U22		wt19+da	80.2436	80.2436	1.40056	N/A
	23	U23		db18	107.22	107.22	1.8714	N/A
	24	U24		db12+da	82.154	82.154	1.4339	N/A
Gel name : 1,2 ColIV MMP7 (3) (Raw 1-D Image)
Index	Name	Volume	Adj. Vol.	% Adj. Vol.	Concentration			Gel name : 3 liver MMP7 (2) (Raw 1-D Image)
		INT*mm2	INT*mm2					Index	Name	Volume	Adj. Vol.	% Adj. Vol.	Concentration
										INT*mm2	INT*mm2
1	U1	506.8	506.8	4.81091	N/A
2	U2	615.058	615.058	5.83857	N/A			1	U1	277.942	277.942	4.85115	N/A
3	U3	1200.16	1200.16	11.3927	N/A			2	U2	406.978	406.978	7.10331	N/A
4	U4	930.941	930.941	8.83715	N/A			3	U3	833.982	833.982	14.5562	N/A
5	U5	513.983	513.983	4.87909	N/A			4	U4	630.212	630.212	10.9996	N/A
6	U6	698.845	698.845	6.63393	N/A			5	U5	375.655	375.655	6.55661	N/A
7	U7	910.532	910.532	8.64342	N/A			6	U6	447.901	447.901	7.81757	N/A
8	U8	1133.8	1133.8	10.7628	N/A			7	U7	927.873	927.873	16.1949	N/A
9	U9	544.291	544.291	5.1668	N/A			8	U8	729.198	729.198	12.7273	N/A
10	U10	299.449	299.449	2.84258	N/A			9	U9	202.22	202.22	3.52951	N/A
11	U11	999.803	999.803	9.49084	N/A			10	U10	209.523	209.523	3.65697	N/A
12	U12	691.486	691.486	6.56408	N/A			11	U11	230.643	230.643	4.0256	N/A
13	U13	107.149	107.149	1.01713	N/A			12	U12	106.111	106.111	1.85204	N/A
14	U14	110.928	110.928	1.05301	N/A			13	U13	81.5554	81.5554	1.42345	N/A
15	U15	164.064	164.064	1.55741	N/A			14	U14	80.2436	80.2436	1.40056	N/A
16	U16	94.0733	94.0733	0.893011	N/A			15	U15	107.22	107.22	1.8714	N/A
17	U17	96.6504	96.6504	0.917474	N/A			16	U16	82.154	82.154	1.4339	N/A
18	U18	119.437	119.437	1.13378	N/A
19	U19	120.03	120.03	1.13941	N/A
20	U20	154.717	154.717	1.46868	N/A
21	U21	118.813	118.813	1.12786	N/A
22	U22	109.369	109.369	1.03821	N/A
23	U23	179.923	179.923	1.70795	N/A
24	U24	114.102	114.102	1.08314	N/A

## Sheet: TGF-b1
Gel name : TGF-b1 2016-4 (Raw 1-D Image)
Index	Name			Volume	Adj. Vol.	% Adj. Vol.	Concentration
				INT*mm2	INT*mm2
									净灰度	b-actin 灰度	比值							mean	P
1	U1	实际灰度	wt14	489.712	489.712	10.4172	N/A		325.748	272.272	1.19641	1		wt	1	1	1	1
2	U2		wt17+da	527.87	527.87	11.2289	N/A		385.318	313.06	1.23081	1.02875		wt+da	1.02875	1.05722	1.17095	1.08564	0.119956
3	U3		db16	1407.81	1407.81	29.9472	N/A		957.346	337.361	2.83775	2.37189		db	2.37189	2.47843	2.05836	2.30289	0.000494789
4	U4		db14+da	1152.87	1152.87	24.5241	N/A		787.138	260.745	3.0188	2.52322		db+da	2.52322	1.45102	2.38078	2.11834	0.63434
5	U5		wt15	609.49	609.49	2.91037	N/A		339.304	225.985	1.50144	1							0.0381583
6	U6		wt18+da	668.035	668.035	3.18993	N/A		383.239	241.433	1.58735	1.05722			1	1	1	1.02875	1.05722	1.17095	2.37189	2.47843	2.05836	2.52322	1.45102	2.38078
7	U7		db17	1177.28	1177.28	5.62163	N/A		714.608	192.035	3.72123	2.47843
8	U8		db15+da	974.478	974.478	4.65323	N/A		633.784	290.91	2.17863	1.45102
9	U9		wt16	1247.2	1247.2	5.95551	N/A		853.403	476.608	1.79058	1
10	U10		wt19+da	1345.8	1345.8	6.42631	N/A		919.812	438.702	2.09667	1.17095
11	U11		db18	2491.94	2491.94	11.8993	N/A		1753.04	475.641	3.68565	2.05836
12	U12		db12+da	2772.22	2772.22	13.2376	N/A		1984.86	465.605	4.26296	2.38078
13	U13	对照灰度	wt14	163.964	163.964	3.48786	N/A
14	U14		wt17+da	142.552	142.552	3.03238	N/A
15	U15		db16	450.465	450.465	9.58237	N/A
16	U16		db14+da	365.734	365.734	7.77995	N/A
17	U17		wt15	270.186	270.186	1.29016	N/A
18	U18		wt18+da	284.795	284.795	1.35992	N/A
19	U19		db17	462.673	462.673	2.20931	N/A
20	U20		db15+da	340.695	340.695	1.62685	N/A
21	U21		wt16	393.799	393.799	1.88043	N/A
22	U22		wt19+da	425.985	425.985	2.03412	N/A
23	U23		db18	738.902	738.902	3.52833	N/A
24	U24		db12+da	787.368	787.368	3.75975	N/A
Gel name : TGF-b1 2016-4 (Raw 1-D Image)
Index	Name	Volume	Adj. Vol.	% Adj. Vol.	Concentration
		INT*mm2	INT*mm2
1	U1	969.482	969.482	4.62937	N/A					1	U1	489.712	489.712	10.4172	N/A
2	U2	932.78	932.78	4.45411	N/A					2	U2	527.87	527.87	11.2289	N/A
3	U3	1150.31	1150.31	5.49285	N/A					3	U3	1407.81	1407.81	29.9472	N/A
4	U4	1473.73	1473.73	7.03721	N/A					4	U4	1152.87	1152.87	24.5241	N/A
5	U5	609.49	609.49	2.91037	N/A					5	U5	163.964	163.964	3.48786	N/A
6	U6	668.035	668.035	3.18993	N/A					6	U6	142.552	142.552	3.03238	N/A
7	U7	1177.28	1177.28	5.62163	N/A					7	U7	450.465	450.465	9.58237	N/A
8	U8	974.478	974.478	4.65323	N/A					8	U8	365.734	365.734	7.77995	N/A
9	U9	1247.2	1247.2	5.95551	N/A
10	U10	1345.8	1345.8	6.42631	N/A
11	U11	2491.94	2491.94	11.8993	N/A
12	U12	2772.22	2772.22	13.2376	N/A
13	U13	342.623	342.623	1.63606	N/A
14	U14	262.172	262.172	1.25189	N/A
15	U15	338.903	338.903	1.61829	N/A
16	U16	481.139	481.139	2.29748	N/A
17	U17	270.186	270.186	1.29016	N/A
18	U18	284.795	284.795	1.35992	N/A
19	U19	462.673	462.673	2.20931	N/A
20	U20	340.695	340.695	1.62685	N/A
21	U21	393.799	393.799	1.88043	N/A
22	U22	425.985	425.985	2.03412	N/A
23	U23	738.902	738.902	3.52833	N/A
24	U24	787.368	787.368	3.75975	N/A

## Sheet: CTGF
Gel name : CTGF (Raw 1-D Image)
Index	Name			Volume	Adj. Vol.	% Adj. Vol.	Concentration
				INT*mm2	INT*mm2
									净灰度	b-actin 灰度	比值							mean	P
1	U1	实际灰度	wt14	640.149	640.149	3.4928	N/A		461.77	272.272	1.69599	1		wt	1	1	1	1
2	U2		wt17+da	709.104	709.104	3.86904	N/A		547.443	313.06	1.74868	1.03107		wt+da	1.03107	0.913452	1.11741	1.02065	0.744493
3	U3		db16	1686.53	1686.53	9.20212	N/A		1306.68	337.361	3.87324	2.28376		db	2.28376	2.85303	2.39023	2.50901	0.000988661
4	U4		db14+da	1710.96	1710.96	9.33539	N/A		1363.88	260.745	5.23071	3.08417		db+da	3.08417	1.90419	2.43491	2.47442	0.932454
5	U5		wt15	705.172	705.172	3.84758	N/A		580.409	225.985	2.56835	1							0.0137156
6	U6		wt18+da	694.823	694.823	3.79111	N/A		566.418	241.433	2.34607	0.913452			1	1	1	1.03107	0.913452	1.11741	2.28376	2.85303	2.39023	3.08417	1.90419	2.43491
7	U7		db17	1753.16	1753.16	9.56563	N/A		1407.15	192.035	7.32758	2.85303
8	U8		db15+da	1710.74	1710.74	9.3342	N/A		1422.73	290.91	4.89062	1.90419
9	U9		wt16	795.287	795.287	4.33927	N/A		637.85	476.608	1.33831	1
10	U10		wt19+da	829.031	829.031	4.52338	N/A		656.054	438.702	1.49545	1.11741
11	U11		db18	1960.42	1960.42	10.6965	N/A		1521.51	475.641	3.19887	2.39023
12	U12		db12+da	1963.04	1963.04	10.7108	N/A		1517.25	465.605	3.25867	2.43491
13	U13	对照灰度	wt14	178.38	178.38	0.97328	N/A
14	U14		wt17+da	161.661	161.661	0.882059	N/A
15	U15		db16	379.854	379.854	2.07257	N/A
16	U16		db14+da	347.078	347.078	1.89374	N/A
17	U17		wt15	124.763	124.763	0.680737	N/A
18	U18		wt18+da	128.405	128.405	0.700606	N/A
19	U19		db17	346.003	346.003	1.88787	N/A
20	U20		db15+da	288.012	288.012	1.57146	N/A
21	U21		wt16	157.437	157.437	0.859012	N/A
22	U22		wt19+da	172.976	172.976	0.943799	N/A
23	U23		db18	438.906	438.906	2.39477	N/A
24	U24		db12+da	445.784	445.784	2.4323	N/A
Gel name : CTGF (Raw 1-D Image)
Index	Name	Volume	Adj. Vol.	% Adj. Vol.	Concentration
		INT*mm2	INT*mm2
1	U1	640.149	640.149	3.4928	N/A
2	U2	709.104	709.104	3.86904	N/A
3	U3	1686.53	1686.53	9.20212	N/A
4	U4	1710.96	1710.96	9.33539	N/A
5	U5	705.172	705.172	3.84758	N/A
6	U6	694.823	694.823	3.79111	N/A
7	U7	1753.16	1753.16	9.56563	N/A
8	U8	1710.74	1710.74	9.3342	N/A
9	U9	795.287	795.287	4.33927	N/A
10	U10	829.031	829.031	4.52338	N/A
11	U11	1960.42	1960.42	10.6965	N/A
12	U12	1963.04	1963.04	10.7108	N/A
13	U13	178.38	178.38	0.97328	N/A
14	U14	161.661	161.661	0.882059	N/A
15	U15	379.854	379.854	2.07257	N/A
16	U16	347.078	347.078	1.89374	N/A
17	U17	124.763	124.763	0.680737	N/A
18	U18	128.405	128.405	0.700606	N/A
19	U19	346.003	346.003	1.88787	N/A
20	U20	288.012	288.012	1.57146	N/A
21	U21	157.437	157.437	0.859012	N/A
22	U22	172.976	172.976	0.943799	N/A
23	U23	438.906	438.906	2.39477	N/A
24	U24	445.784	445.784	2.4323	N/A
