# Supplementary material for: Dapagliflozin protects against nonalcoholic steatohepatitis in db/db mice
Source: Front Pharmacol. 2022 Aug 19;13:934136. doi: 10.3389/fphar.2022.934136 (PMC9437261; doi:10.3389/fphar.2022.934136)
Supplement: Supplementary file 10 [file DataSheet2.ZIP › WB DATA/inflammation liver.xlsx]

## Sheet: 1,2pi b-actin
Gel name : 1,2 批 b-actin (1) (Raw 1-D Image)
Index	Name			Volume	Adj. Vol.	% Adj. Vol.	Concentration
				INT*mm2	INT*mm2
									对照灰度	净灰度
1	U1	实际灰度	wt1	827.61	827.61	8.07703	N/A		250.623	576.986		576.986
2	U2		wt4+da	662.465	662.465	6.4653	N/A		199.285	463.18		463.18
3	U3		db6	768.93	768.93	7.50435	N/A		208.697	560.234		560.234
4	U4		db9+da	695.404	695.404	6.78677	N/A		196.487	498.917		498.917
5	U5		wt2	568.465	568.465	5.54792	N/A		168.516	399.949		515.418
6	U6		wt6+da	441.349	441.349	4.30733	N/A		145.643	295.706		469.915
7	U7		db8	689.71	689.71	6.7312	N/A		179.444	510.266		518.411
8	U8		db10+da	643.366	643.366	6.27891	N/A		155.801	487.565		567.072
9	U9		wt3	686.784	686.784	6.70264	N/A		171.365	515.418
10	U10		wt17+da	613.438	613.438	5.98683	N/A		143.523	469.915
11	U11		db19	692.991	692.991	6.76323	N/A		174.58	518.411
12	U12		db11+da	683.362	683.362	6.77661	N/A		116.29	567.072
13	U13	对照灰度	wt1	250.623	250.623	2.44595	N/A
14	U14		wt4+da	199.285	199.285	1.94491	N/A
15	U15		db6	208.697	208.697	2.03677	N/A
16	U16		db9+da	196.487	196.487	1.91761	N/A
17	U17		wt2	168.516	168.516	1.64462	N/A
18	U18		wt6+da	145.643	145.643	1.4214	N/A
19	U19		db8	179.444	179.444	1.75128	N/A
20	U20		db10+da	155.801	155.801	1.52053	N/A
21	U21		wt3	171.365	171.365	1.67243	N/A
22	U22		wt17+da	143.523	143.523	1.40071	N/A
23	U23		db19	174.58	174.58	1.70381	N/A
24	U24		db11+da	116.29	116.29	1.1532	N/A

## Sheet: 3pi b-actin
Gel name : b-actin (Raw 1-D Image)
Index	Name			Volume	Adj. Vol.	% Adj. Vol.	Concentration
				INT*mm2	INT*mm2
									对照灰度	净灰度
1	U1	实际灰度	wt14	418.386	418.386	4.75745	N/A		146.114	272.272
2	U2		wt17+da	465.999	465.999	5.29886	N/A		152.939	313.06
3	U3		db16	495.762	495.762	5.63729	N/A		158.401	337.361
4	U4		db14+da	419.211	419.211	4.76683	N/A		158.466	260.745
5	U5		wt15	396.637	396.637	4.51014	N/A		170.652	225.985
6	U6		wt18+da	413.354	413.354	4.70023	N/A		171.921	241.433
7	U7		db17	364.358	364.358	4.1431	N/A		172.322	192.035
8	U8		db15+da	462.508	462.508	5.25916	N/A		171.598	290.91
9	U9		wt16	740.422	740.422	8.4193	N/A		263.813	476.608
10	U10		wt19+da	716.88	716.88	8.15162	N/A		278.179	438.702
11	U11		db18	767.447	767.447	8.7266	N/A		291.806	475.641
12	U12		db12+da	731.382	731.382	8.31651	N/A		265.777	465.605
13	U13	对照灰度	wt14	146.114	146.114	1.66146	N/A
14	U14		wt17+da	152.939	152.939	1.73906	N/A
15	U15		db16	158.401	158.401	1.80117	N/A
16	U16		db14+da	158.466	158.466	1.80191	N/A
17	U17		wt15	170.652	170.652	1.94048	N/A
18	U18		wt18+da	171.921	171.921	1.9549	N/A
19	U19		db17	172.322	172.322	1.95947	N/A
20	U20		db15+da	171.598	171.598	1.95124	N/A
21	U21		wt16	263.813	263.813	2.99981	N/A
22	U22		wt19+da	278.179	278.179	3.16316	N/A
23	U23		db18	291.806	291.806	3.31811	N/A
24	U24		db12+da	265.777	265.777	3.02214	N/A

## Sheet: 3 pi p-p65
Gel name : 3 p-p65 (2) (Raw 1-D Image)
Index	Name			Volume	Adj. Vol.	% Adj. Vol.	Concentration
				INT*mm2	INT*mm2
									净灰度	p65 灰度	比值							mean	P
1	U1	实际灰度	wt14	114.923	114.923	1.60728	N/A		79.5178	3372.39	0.0235791	1		wt	1	1	1	1
2	U2		wt17+da	116.043	116.043	1.62294	N/A		84.3816	8408.64	0.0100351	0.425594		wt+da	0.425594	0.796154	0.756783	0.65951	0.0442258
3	U3		db16	672.42	672.42	9.40428	N/A		614.967	9483.63	0.0648451	2.75011		db	2.75011	3.45122	3.4878	3.22971	0.00074714
4	U4		db14+da	429.488	429.488	26.9314	N/A		402.996	12746.3	0.0316168	1.34088		db+da	1.34088	1.96407	0.287118	1.19736	0.0203225
5	U5		wt15	233.157	233.157	8.34417	N/A		209.161	1306.84	0.160051	1							0.345428
6	U6		wt18+da	368.302	368.302	13.1807	N/A		333.976	2620.96	0.127425	0.796154
7	U7		db17	1145.11	1145.11	40.9807	N/A		1067.52	1932.61	0.552371	3.45122		1	1	1	0.425594	0.796154	0.756783	2.75011	3.45122	3.4878	1.34088	1.96407	0.287118
8	U8		db15+da	848.486	848.486	30.3654	N/A		785.192	2497.83	0.31435	1.96407
9	U9		wt16	306.917	306.917	92.8923	N/A		283.433	2690.55	0.105344	1
10	U10		wt19+da	251.283	251.283	3.51437	N/A		219.107	2748.37	0.0797225	0.756783
11	U11		db18	1032.55	1032.55	64.7471	N/A		926.339	2521.21	0.367419	3.4878
12	U12		db12+da	138.378	138.378	1.93531	N/A		104.204	3445.19	0.0302462	0.287118
13	U13	对照灰度	wt14	35.4049	35.4049	0.495164	N/A
14	U14		wt17+da	31.6612	31.6612	0.442805	N/A
15	U15		db16	57.4533	57.4533	0.803526	N/A
16	U16		db14+da	26.4928	26.4928	1.66125	N/A
17	U17		wt15	23.9964	23.9964	0.858775	N/A
18	U18		wt18+da	34.3261	34.3261	1.22845	N/A
19	U19		db17	77.5877	77.5877	2.77669	N/A
20	U20		db15+da	63.2938	63.2938	2.26514	N/A
21	U21		wt16	23.4838	23.4838	7.10768	N/A
22	U22		wt19+da	32.1756	32.1756	0.449999	N/A
23	U23		db18	106.215	106.215	6.66028	N/A
24	U24		db12+da	34.1738	34.1738	0.477945	N/A

## Sheet: 3 pi p65
Gel name : liver 上1，2 p65,下3 p65 (1) (Raw 1-D Image)
Name			Volume	Adj. Vol.	% Adj. Vol.	Concentration
			INT*mm2	INT*mm2
								净灰度	p65 灰度	比值							mean	P
U1	实际灰度	wt14	5858.03	5858.03	4.55565	N/A		3372.39		#DIV/0!	#DIV/0!		wt	1	1	1	1
U2		wt17+da	11983.1	11983.1	9.31899	N/A		8408.64		#DIV/0!	#DIV/0!		wt+da	1.40178	1.37966	0.881213	1.22088	0.26356
U3		db16	12860	12860	10.0009	N/A		9483.63		#DIV/0!	#DIV/0!		db	7.11718	7.64141	1.92031	5.55964	0.0669709
U4		db14+da	16344.2	16344.2	12.7105	N/A		12746.3		#DIV/0!	#DIV/0!		db+da	6.54625	3.20845	0.314742	3.35648	0.438686
U5		wt15	3046.45	3046.45	11.3597	N/A		1306.84		#DIV/0!	#DIV/0!							0.303053
U6		wt18+da	5013.85	5013.85	18.6958	N/A		2620.96		#DIV/0!	#DIV/0!
U7		db17	4618.12	4618.12	17.2201	N/A		1932.61		#DIV/0!	#DIV/0!
U8		db15+da	4909.75	4909.75	18.3076	N/A		2497.83		#DIV/0!	#DIV/0!
U9		wt16	6223.11	6223.11	4.83956	N/A		2690.55		#DIV/0!	#DIV/0!
U10		wt19+da	5869.16	5869.16	4.5643	N/A		2748.37		#DIV/0!	#DIV/0!
U11		db18	4441.5	4441.5	3.45404	N/A		2521.21		#DIV/0!	#DIV/0!
U12		db12+da	6788.95	6788.95	5.2796	N/A		3445.19		#DIV/0!	#DIV/0!
U13	对照灰度	wt14	2485.64	2485.64	1.93302	N/A									1	U1	3046.45	3046.45	11.3597	N/A
U14		wt17+da	3574.49	3574.49	2.77979	N/A									2	U2	5013.85	5013.85	18.6958	N/A
U15		db16	3376.38	3376.38	2.62573	N/A									3	U3	4618.12	4618.12	17.2201	N/A
U16		db14+da	3597.94	3597.94	2.79803	N/A									4	U4	4909.75	4909.75	18.3076	N/A
U17		wt15	1739.61	1739.61	6.48669	N/A									5	U5	1739.61	1739.61	6.48669	N/A
U18		wt18+da	2392.89	2392.89	8.92266	N/A									6	U6	2392.89	2392.89	8.92266	N/A
U19		db17	2685.51	2685.51	10.0138	N/A									7	U7	2685.51	2685.51	10.0138	N/A
U20		db15+da	2411.93	2411.93	8.99366	N/A									8	U8	2411.93	2411.93	8.99366	N/A
U21		wt16	3532.56	3532.56	2.74718	N/A
U22		wt19+da	3120.79	3120.79	2.42696	N/A
U23		db18	1920.29	1920.29	1.49336	N/A
U24		db12+da	3343.76	3343.76	2.60036	N/A
1	U1	4644.37	4644.37	4.99261	N/A				1	U1	5858.03	5858.03	4.55565	N/A
2	U2	3922.41	3922.41	4.21652	N/A				2	U2	11983.1	11983.1	9.31899	N/A
3	U3	5012.94	5012.94	5.38882	N/A				3	U3	12860	12860	10.0009	N/A
4	U4	3588.07	3588.07	3.85711	N/A				4	U4	16344.2	16344.2	12.7105	N/A
5	U5	5299.54	5299.54	5.6969	N/A				5	U5	4740.27	4740.27	3.68639	N/A
6	U6	4715.42	4715.42	5.06899	N/A				6	U6	6830.25	6830.25	5.31172	N/A
7	U7	4618.12	4618.12	4.96439	N/A				7	U7	6483.24	6483.24	5.04186	N/A
8	U8	6181.1	6181.1	6.64457	N/A				8	U8	4542.72	4542.72	3.53276	N/A
9	U9	5616.66	5616.66	6.0378	N/A				9	U9	6223.11	6223.11	4.83956	N/A
10	U10	4208.38	4208.38	4.52393	N/A				10	U10	5869.16	5869.16	4.5643	N/A
11	U11	6634.03	6634.03	7.13146	N/A				11	U11	4441.5	4441.5	3.45404	N/A
12	U12	5510.74	5510.74	5.92394	N/A				12	U12	6788.95	6788.95	5.2796	N/A
13	U13	3243.16	3243.16	3.48634	N/A				13	U13	2485.64	2485.64	1.93302	N/A
14	U14	2882.5	2882.5	3.09863	N/A				14	U14	3574.49	3574.49	2.77979	N/A
15	U15	2686.14	2686.14	2.88755	N/A				15	U15	3376.38	3376.38	2.62573	N/A
16	U16	2132.26	2132.26	2.29214	N/A				16	U16	3597.94	3597.94	2.79803	N/A
17	U17	3331.44	3331.44	3.58123	N/A				17	U17	2484.24	2484.24	1.93194	N/A
18	U18	2187.78	2187.78	2.35182	N/A				18	U18	3651.36	3651.36	2.83957	N/A
19	U19	2735.77	2735.77	2.9409	N/A				19	U19	2359.92	2359.92	1.83525	N/A
20	U20	3127.86	3127.86	3.36239	N/A				20	U20	2176.44	2176.44	1.69256	N/A
21	U21	2888.94	2888.94	3.10555	N/A				21	U21	3532.56	3532.56	2.74718	N/A
22	U22	2131.7	2131.7	2.29154	N/A				22	U22	3120.79	3120.79	2.42696	N/A
23	U23	3152.44	3152.44	3.38881	N/A				23	U23	1920.29	1920.29	1.49336	N/A
24	U24	2573.15	2573.15	2.76609	N/A				24	U24	3343.76	3343.76	2.60036	N/A

## Sheet: COX-2
Gel name : COX-2 1,2 (1) (Raw 1-D Image)					Gel name : COX-2 3 (1) (Raw 1-D Image)
Index	Name			Volume	Adj. Vol.	% Adj. Vol.	Concentration
				INT*mm2	INT*mm2
									净灰度	b-actin 灰度	比值							mean	P
1	U1	实际灰度	wt1	173.684	173.684	16.5117	N/A		134.344	576.986	0.232837	1		wt	1	1	1	1
2	U2		wt4+da	82.2579	82.2579	3.25073	N/A		46.1361	463.18	0.0996073	0.427798		wt+da	0.427798	1.25981	0.809479	0.832361	0.524086
3	U3		db6	254.896	254.896	10.0731	N/A		207.01	560.234	0.369507	1.58698		db	1.58698	2.91164	2.66272	2.38711	0.0269633
4	U4		db9+da	103.011	103.011	4.07084	N/A		76.3941	498.917	0.15312	0.657627		db+da	0.657627	1.14961	0.780505	0.86258	0.0243449
5	U5		wt3	250.322	250.322	9.89241	N/A		223.132	515.418	0.432915	1							0.919897
6	U6		wt17+da	320.415	320.415	12.6624	N/A		256.286	469.915	0.545389	1.25981
7	U7		db19	745.454	745.454	29.4594	N/A		653.454	518.411	1.26049	2.91164		1	1	1	0.427798	1.25981	0.809479	1.58698	2.91164	2.66272	0.657627	1.14961	0.780505
8	U8		db11+da	320.386	320.386	12.6613	N/A		282.222	567.072	0.497682	1.14961
9	U9		wt15	192.623	192.623	18.3122	N/A		166.344	225.985	0.736082	1
10	U10		wt18+da	173.684	173.684	16.5117	N/A		143.856	241.433	0.595843	0.809479
11	U11		db17	398.171	398.171	37.8532	N/A		376.386	192.035	1.95998	2.66272
12	U12		db15+da	188.322	188.322	17.9033	N/A		167.132	290.91	0.574516	0.780505
13	U13	对照灰度	wt1	39.3404	39.3404	3.74	N/A
14	U14		wt4+da	36.1218	36.1218	1.42749	N/A
15	U15		db6	47.8852	47.8852	1.89236	N/A
16	U16		db9+da	26.6164	26.6164	1.05185	N/A
17	U17		wt3	27.1899	27.1899	1.07451	N/A
18	U18		wt17+da	64.1289	64.1289	2.53429	N/A
19	U19		db19	91.9998	91.9998	3.63571	N/A
20	U20		db11+da	38.1648	38.1648	1.50822	N/A
21	U21		wt15	26.2795	26.2795	2.49833	N/A
22	U22		wt18+da	29.8279	29.8279	2.83567	N/A
23	U23		db17	21.7849	21.7849	2.07104	N/A
24	U24		db15+da	21.1899	21.1899	2.01447	N/A
Gel name : COX-2 1,2 (1) (Raw 1-D Image)								Gel name : COX-2 3 (1) (Raw 1-D Image)
Index	Name	Volume	Adj. Vol.	% Adj. Vol.	Concentration			Index	Name	Volume	Adj. Vol.	% Adj. Vol.	Concentration
		INT*mm2	INT*mm2							INT*mm2	INT*mm2
1	U1	173.684	173.684	16.5117	N/A			1	U1	192.623	192.623	18.3122	N/A
2	U2	82.2579	82.2579	3.25073	N/A			2	U2	173.684	173.684	16.5117	N/A
3	U3	254.896	254.896	10.0731	N/A			3	U3	398.171	398.171	37.8532	N/A
4	U4	103.011	103.011	4.07084	N/A			4	U4	188.322	188.322	17.9033	N/A
5	U5	250.322	250.322	9.89241	N/A			5	U5	26.2795	26.2795	2.49833	N/A
6	U6	320.415	320.415	12.6624	N/A			6	U6	29.8279	29.8279	2.83567	N/A
7	U7	745.454	745.454	29.4594	N/A			7	U7	21.7849	21.7849	2.07104	N/A
8	U8	320.386	320.386	12.6613	N/A			8	U8	21.1899	21.1899	2.01447	N/A
9	U9	39.3404	39.3404	1.55468	N/A
10	U10	36.1218	36.1218	1.42749	N/A
11	U11	47.8852	47.8852	1.89236	N/A
12	U12	26.6164	26.6164	1.05185	N/A
13	U13	27.1899	27.1899	1.07451	N/A
14	U14	64.1289	64.1289	2.53429	N/A
15	U15	91.9998	91.9998	3.63571	N/A
16	U16	38.1648	38.1648	1.50822	N/A

## Sheet: p-stat3
Gel name : liver p-stat3 上 1，2 下3 (8) (Raw 1-D Image)
Index	Name			Volume	Adj. Vol.	% Adj. Vol.	Concentration
				INT*mm2	INT*mm2
									净灰度	stat3 灰度	比值							mean	P
1	U1	实际灰度	wt14	13022.3	13022.3	7.00722	N/A		12263.5	30013.5	0.4086	1		wt	1	1	1	1
2	U2		wt17+da	11847.3	11847.3	6.37495	N/A		10187.7	28729.2	0.354613	0.867873		wt+da	0.867873	0.645874	0.823513	0.779087	0.0311674
3	U3		db16	43882.7	43882.7	23.6131	N/A		39712.1	22292.2	1.78144	4.35986		db	4.35986	2.40392	5.29857	4.02078	0.0239517
4	U4		db14+da	11553.1	11553.1	6.21667	N/A		7650.57	32752	0.233591	0.571685		db+da	0.571685	0.407469	1.21596	0.731705	0.0207352
5	U5		wt15	9226.22	9226.22	4.96459	N/A		7293.75	17697.5	0.412134	1							0.862102
6	U6		wt18+da	5261.88	5261.88	2.83139	N/A		4044.99	15196.1	0.266187	0.645874
7	U7		db17	21272.3	21272.3	11.4465	N/A		18772.5	18948	0.990738	2.40392
8	U8		db15+da	6554.3	6554.3	3.52684	N/A		5053.89	30094.9	0.167932	0.407469		1	1	1	0.867873	0.645874	0.823513	4.35986	2.40392	5.29857	0.571685	0.407469	1.21596
9	U9		wt16	5050.39	5050.39	2.71759	N/A		4016.29	40720.6	0.0986304	1
10	U10		wt19+da	4487.49	4487.49	2.4147	N/A		3446.1	42427.5	0.0812234	0.823513
11	U11		db18	24037.7	24037.7	12.9346	N/A		21712.7	41547.4	0.5226	5.29857
12	U12		db12+da	6248.03	6248.03	3.36203	N/A		4892.46	40794.1	0.119931	1.21596
13	U13	对照灰度	wt14	758.777	758.777	0.408294	N/A
14	U14		wt17+da	1659.52	1659.52	0.892981	N/A
15	U15		db16	4170.58	4170.58	2.24417	N/A
16	U16		db14+da	3902.53	3902.53	2.09993	N/A
17	U17		wt15	1932.47	1932.47	1.03985	N/A
18	U18		wt18+da	1216.89	1216.89	0.6548	N/A
19	U19		db17	2499.79	2499.79	1.34512	N/A
20	U20		db15+da	1500.4	1500.4	0.80736	N/A
21	U21		wt16	1034.1	1034.1	0.556446	N/A
22	U22		wt19+da	1041.38	1041.38	0.560364	N/A
23	U23		db18	2325.05	2325.05	1.2511	N/A
24	U24		db12+da	1355.56	1355.56	0.729422	N/A
Gel name : liver p-stat3 上 1，2 下3 (8) (Raw 1-D Image)
Index	Name	Volume	Adj. Vol.	% Adj. Vol.	Concentration
		INT*mm2	INT*mm2
1	U1	13022.3	13022.3	7.00722	N/A
2	U2	11847.3	11847.3	6.37495	N/A
3	U3	43882.7	43882.7	23.6131	N/A
4	U4	11553.1	11553.1	6.21667	N/A
5	U5	9226.22	9226.22	4.96459	N/A
6	U6	5261.88	5261.88	2.83139	N/A
7	U7	21272.3	21272.3	11.4465	N/A
8	U8	6554.3	6554.3	3.52684	N/A
9	U9	5050.39	5050.39	2.71759	N/A
10	U10	4487.49	4487.49	2.4147	N/A
11	U11	24037.7	24037.7	12.9346	N/A
12	U12	6248.03	6248.03	3.36203	N/A
13	U13	758.777	758.777	0.408294	N/A
14	U14	1659.52	1659.52	0.892981	N/A
15	U15	4170.58	4170.58	2.24417	N/A
16	U16	3902.53	3902.53	2.09993	N/A
17	U17	1932.47	1932.47	1.03985	N/A
18	U18	1216.89	1216.89	0.6548	N/A
19	U19	2499.79	2499.79	1.34512	N/A
20	U20	1500.4	1500.4	0.80736	N/A
21	U21	1034.1	1034.1	0.556446	N/A
22	U22	1041.38	1041.38	0.560364	N/A
23	U23	2325.05	2325.05	1.2511	N/A
24	U24	1355.56	1355.56	0.729422	N/A

## Sheet: stat3
Gel name : stat3(79,86) liver上1，2 下3 (10) (Raw 1-D Image)
Index	Name			Volume	Adj. Vol.	% Adj. Vol.	Concentration
				INT*mm2	INT*mm2
									净灰度
1	U1	实际灰度	wt14	31879.1	31879.1	8.16759	N/A		30013.5
2	U2		wt17+da	30329.9	30329.9	7.77068	N/A		28729.2
3	U3		db16	23491.3	23491.3	6.0186	N/A		22292.2
4	U4		db14+da	34404.9	34404.9	8.81472	N/A		32752
5	U5		wt15	18446.6	18446.6	4.72613	N/A		17697.5
6	U6		wt18+da	15817.3	15817.3	4.05247	N/A		15196.1
7	U7		db17	19951.9	19951.9	5.1118	N/A		18948
8	U8		db15+da	31130.9	31130.9	7.9759	N/A		30094.9
9	U9		wt16	41733.7	41733.7	10.6924	N/A		40720.6
10	U10		wt19+da	43702.3	43702.3	11.1968	N/A		42427.5
11	U11		db18	42951.9	42951.9	11.0045	N/A		41547.4
12	U12		db12+da	41922.6	41922.6	10.7408	N/A		40794.1
13	U13	对照灰度	wt14	1865.62	1865.62	0.477981	N/A
14	U14		wt17+da	1600.72	1600.72	0.410113	N/A
15	U15		db16	1199.1	1199.1	0.307217	N/A
16	U16		db14+da	1652.87	1652.87	0.423475	N/A
17	U17		wt15	749.117	749.117	0.191928	N/A
18	U18		wt18+da	621.219	621.219	0.15916	N/A
19	U19		db17	1003.93	1003.93	0.257213	N/A
20	U20		db15+da	1035.99	1035.99	0.265427	N/A
21	U21		wt16	1013.1	1013.1	0.259562	N/A
22	U22		wt19+da	1274.85	1274.85	0.326623	N/A
23	U23		db18	1404.43	1404.43	0.359822	N/A
24	U24		db12+da	1128.47	1128.47	0.28912	N/A
Gel name : stat3(79,86) liver上1，2 下3 (10) (Raw 1-D Image)
Index	Name	Volume	Adj. Vol.	% Adj. Vol.	Concentration
		INT*mm2	INT*mm2
1	U1	31879.1	31879.1	8.16759	N/A
2	U2	30329.9	30329.9	7.77068	N/A
3	U3	23491.3	23491.3	6.0186	N/A
4	U4	34404.9	34404.9	8.81472	N/A
5	U5	18446.6	18446.6	4.72613	N/A
6	U6	15817.3	15817.3	4.05247	N/A
7	U7	19951.9	19951.9	5.1118	N/A
8	U8	31130.9	31130.9	7.9759	N/A
9	U9	41733.7	41733.7	10.6924	N/A
10	U10	43702.3	43702.3	11.1968	N/A
11	U11	42951.9	42951.9	11.0045	N/A
12	U12	41922.6	41922.6	10.7408	N/A
13	U13	1865.62	1865.62	0.477981	N/A
14	U14	1600.72	1600.72	0.410113	N/A
15	U15	1199.1	1199.1	0.307217	N/A
16	U16	1652.87	1652.87	0.423475	N/A
17	U17	749.117	749.117	0.191928	N/A
18	U18	621.219	621.219	0.15916	N/A
19	U19	1003.93	1003.93	0.257213	N/A
20	U20	1035.99	1035.99	0.265427	N/A
21	U21	1013.1	1013.1	0.259562	N/A
22	U22	1274.85	1274.85	0.326623	N/A
23	U23	1404.43	1404.43	0.359822	N/A
24	U24	1128.47	1128.47	0.28912	N/A

## Sheet: p-ERK
Gel name : p-ERK(42,44) 上1，2 下3 liver (8) (Raw 1-D Image)			Volume	Adj. Vol.	% Adj. Vol.	Concentration
			INT*mm2	INT*mm2
								净灰度	ERK2灰度	比值							mean	P
U1	实际灰度	wt14	4752.32	4752.32	9.90148	N/A		3630.71	28733.3	0.126359	1		wt	1	1	1	1
U2		wt17+da	6320.13	6320.13	13.168	N/A		4756.73	21434.8	0.221916	1.75623		wt+da	1.75623	3.07113	1.08951	1.97229	0.170211
U3		db16	21402.5	21402.5	44.5922	N/A		16828.6	19050.9	0.883351	6.99081		db	6.99081	4.67835	2.94742	4.87219	0.0297643
U4		db14+da	5286.17	5286.17	13.35	N/A		3443.65	16779	0.205236	1.62423		db+da	1.62423	1.3766	1.59951	1.53345	0.04667
U5		wt15	6406.87	6406.87	3.41628	N/A		5292.12	12443.6	0.42529	1							0.49657
U6		wt18+da	10194	10194	5.43564	N/A		8979.39	6874.85	1.30612	3.07113
U7		db17	18677.4	18677.4	9.95921	N/A		16967.2	8527.72	1.98966	4.67835		1	1	1	1.75623	3.07113	1.08951	6.99081	4.67835	2.94742	1.62423	1.3766	1.59951
U8		db15+da	10194	10194	5.43564	N/A		8726.25	14905.1	0.585453	1.3766
U9		wt16	12184.5	12184.5	6.49702	N/A		10671.3	16266.7	0.656018	1
U10		wt19+da	11851.2	11851.2	6.3193	N/A		10502.1	14693.7	0.714736	1.08951
U11		db18	31974.9	31974.9	17.0497	N/A		28112	14539	1.93356	2.94742
U12		db12+da	15541.8	15541.8	8.28722	N/A		12841.5	12238	1.04931	1.59951
U13	对照灰度	wt14	1121.61	1121.61	2.33688	N/A
U14		wt17+da	1563.41	1563.41	3.25737	N/A
U15		db16	4573.85	4573.85	11.5511	N/A
U16		db14+da	1842.51	1842.51	4.65321	N/A
U17		wt15	1114.75	1114.75	0.594408	N/A
U18		wt18+da	1214.58	1214.58	0.647638	N/A
U19		db17	1710.21	1710.21	0.911919	N/A
U20		db15+da	1467.71	1467.71	0.782615	N/A
U21		wt16	1513.21	1513.21	0.806878	N/A
U22		wt19+da	1349.05	1349.05	0.719344	N/A
U23		db18	3862.91	3862.91	2.05979	N/A
U24		db12+da	2700.35	2700.35	1.43988	N/A
Gel name : p-ERK(42,44) 上1，2 下3 liver (8) (Raw 1-D Image)
Index	Name	Volume	Adj. Vol.	% Adj. Vol.	Concentration
		INT*mm2	INT*mm2
1	U1	4752.32	4752.32	9.90148	N/A
2	U2	6320.13	6320.13	13.168	N/A
3	U3	21402.5	21402.5	44.5922	N/A
4	U4	5286.17	5286.17	13.35	N/A
5	U5	6406.87	6406.87	3.41628	N/A
6	U6	10194	10194	5.43564	N/A
7	U7	18677.4	18677.4	9.95921	N/A
8	U8	10194	10194	5.43564	N/A
9	U9	12184.5	12184.5	6.49702	N/A
10	U10	11851.2	11851.2	6.3193	N/A
11	U11	31974.9	31974.9	17.0497	N/A
12	U12	15541.8	15541.8	8.28722	N/A
13	U13	1121.61	1121.61	2.33688	N/A
14	U14	1563.41	1563.41	3.25737	N/A
15	U15	4573.85	4573.85	11.5511	N/A
16	U16	1842.51	1842.51	4.65321	N/A
17	U17	1114.75	1114.75	0.594408	N/A
18	U18	1214.58	1214.58	0.647638	N/A
19	U19	1710.21	1710.21	0.911919	N/A
20	U20	1467.71	1467.71	0.782615	N/A
21	U21	1513.21	1513.21	0.806878	N/A
22	U22	1349.05	1349.05	0.719344	N/A
23	U23	3862.91	3862.91	2.05979	N/A
24	U24	2700.35	2700.35	1.43988	N/A

## Sheet: ERK2
Gel name : stat3(79,86) liver上1，2 下3 (10) (Raw 1-D Image)
Index	Name			Volume	Adj. Vol.	% Adj. Vol.	Concentration
				INT*mm2	INT*mm2
									净灰度
1	U1	实际灰度	wt14	28733.3	28733.3	15.4077	N/A		28733.3
2	U2		wt17+da	21434.8	21434.8	11.494	N/A		21434.8
3	U3		db16	19050.9	19050.9	10.2157	N/A		19050.9
4	U4		db14+da	16779	16779	8.99742	N/A		16779
5	U5		wt15	12443.6	12443.6	6.67262	N/A		12443.6
6	U6		wt18+da	6874.85	6874.85	3.68651	N/A		6874.85
7	U7		db17	8527.72	8527.72	4.57283	N/A		8527.72
8	U8		db15+da	14905.1	14905.1	7.99259	N/A		14905.1
9	U9		wt16	16266.7	16266.7	8.72271	N/A		16266.7
10	U10		wt19+da	14693.7	14693.7	7.87922	N/A		14693.7
11	U11		db18	14539	14539	7.79626	N/A		14539
12	U12		db12+da	12238	12238	6.56241	N/A		12238
13	U13	对照灰度	wt14	0	0	0	N/A
14	U14		wt17+da	0	0	0	N/A
15	U15		db16	0	0	0	N/A
16	U16		db14+da	0	0	0	N/A
17	U17		wt15	0	0	0	N/A
18	U18		wt18+da	0	0	0	N/A
19	U19		db17	0	0	0	N/A
20	U20		db15+da	0	0	0	N/A
21	U21		wt16	0	0	0	N/A
22	U22		wt19+da	0	0	0	N/A
23	U23		db18	0	0	0	N/A
24	U24		db12+da	0	0	0	N/A
Gel name : liver ERK2 上1,2 下3 (3) (Raw 1-D Image)
Index	Name	Volume	Adj. Vol.	% Adj. Vol.	Concentration
		INT*mm2	INT*mm2
1	U1	28733.3	28733.3	15.4077	N/A
2	U2	21434.8	21434.8	11.494	N/A
3	U3	19050.9	19050.9	10.2157	N/A
4	U4	16779	16779	8.99742	N/A
5	U5	12443.6	12443.6	6.67262	N/A
6	U6	6874.85	6874.85	3.68651	N/A
7	U7	8527.72	8527.72	4.57283	N/A
8	U8	14905.1	14905.1	7.99259	N/A
9	U9	16266.7	16266.7	8.72271	N/A
10	U10	14693.7	14693.7	7.87922	N/A
11	U11	14539	14539	7.79626	N/A
12	U12	12238	12238	6.56241	N/A
13	U13	0	0	0	N/A
14	U14	0	0	0	N/A
15	U15	0	0	0	N/A
16	U16	0	0	0	N/A
17	U17	0	0	0	N/A
18	U18	0	0	0	N/A
19	U19	0	0	0	N/A
20	U20	0	0	0	N/A
21	U21	0	0	0	N/A
22	U22	0	0	0	N/A
23	U23	0	0	0	N/A
24	U24	0	0	0	N/A

## Sheet: p-p38
Gel name : p-p38(43） 上1，2 下3 liver (3) (Raw 1-D Image)			Volume	Adj. Vol.	% Adj. Vol.	Concentration
			INT*mm2	INT*mm2
								净灰度	p38灰度	比值							mean	P
U1	实际灰度	wt1	6070.92	6070.92	2.19974	N/A		2474.65	8001.64	0.309268	1		wt	1	1	1	1
U2		wt4+da	7269.95	7269.95	2.6342	N/A		2898.46	9410.75	0.307994	0.995881		wt+da	0.995881	0.828077	0.865067	0.896341	0.111396
U3		db6	16261.3	16261.3	5.89214	N/A		4278.79	8879.21	0.481889	1.55816		db	1.55816	1.77745	1.35967	1.56509	0.00942208
U4		db9+da	6726.86	6726.86	2.43742	N/A		3141.9	14430	0.217734	0.704029		db+da	0.704029	0.516413	1.10131	0.773916	0.0197822
U5		wt15	14573.9	14573.9	5.28073	N/A		9933.9	10108	0.982776	1							0.533266
U6		wt18+da	12967.4	12967.4	4.69862	N/A		9391.64	11540.3	0.813814	0.828077
U7		db17	34194.3	34194.3	12.39	N/A		21715.9	12431.6	1.74683	1.77745		1	1	1	0.995881	0.828077	0.865067	1.55816	1.77745	1.35967	0.704029	0.516413	1.10131
U8		db15+da	11736.4	11736.4	4.25257	N/A		5141.19	10130.1	0.507519	0.516413
U9		wt16	12273.2	12273.2	4.44709	N/A		3271.51	15598.9	0.209727	1
U10		wt19+da	16397.7	16397.7	5.94155	N/A		3066.96	16904.6	0.181428	0.865067
U11		db18	16897.1	26897.1	6.12253	N/A		3755.78	13170.8	0.285159	1.35967
U12		db12+da	10481.7	13481.7	3.79795	N/A		3647.61	15792.4	0.230973	1.10131
U13	对照灰度	wt1	3596.26	3596.26	1.30307	N/A
U14		wt4+da	4371.49	4371.49	1.58397	N/A
U15		db6	11982.5	12982.5	4.34176	N/A
U16		db9+da	3584.96	6584.96	1.29898	N/A
U17		wt15	4640.03	4640.03	1.68127	N/A
U18		wt18+da	3575.75	3575.75	1.29564	N/A
U19		db17	12478.3	12478.3	4.52142	N/A
U20		db15+da	6595.18	6595.18	2.3897	N/A
U21		wt16	9001.72	9001.72	3.26169	N/A
U22		wt19+da	13330.7	13330.7	4.83026	N/A
U23		db18	13141.4	13141.4	4.76165	N/A
U24		db12+da	6834.1	6834.1	2.47628	N/A
Gel name : p-p38(43） 上1，2 下3 liver (3) (Raw 1-D Image)
Index	Name	Volume	Adj. Vol.	% Adj. Vol.	Concentration
		INT*mm2	INT*mm2
1	U1	6070.92	6070.92	2.19974	N/A
2	U2	7269.95	7269.95	2.6342	N/A
3	U3	16261.3	16261.3	5.89214	N/A
4	U4	6726.86	6726.86	2.43742	N/A
5	U5	14573.9	14573.9	5.28073	N/A
6	U6	12967.4	12967.4	4.69862	N/A
7	U7	34194.3	34194.3	12.39	N/A
8	U8	11736.4	11736.4	4.25257	N/A
9	U9	12273.2	12273.2	4.44709	N/A
10	U10	16397.7	16397.7	5.94155	N/A
11	U11	16897.1	26897.1	6.12253	N/A
12	U12	10481.7	13481.7	3.79795	N/A
13	U13	3596.26	3596.26	1.30307	N/A
14	U14	4371.49	4371.49	1.58397	N/A
15	U15	11982.5	12982.5	4.34176	N/A
16	U16	3584.96	6584.96	1.29898	N/A
17	U17	4640.03	4640.03	1.68127	N/A
18	U18	3575.75	3575.75	1.29564	N/A
19	U19	12478.3	12478.3	4.52142	N/A
20	U20	6595.18	6595.18	2.3897	N/A
21	U21	9001.72	9001.72	3.26169	N/A
22	U22	13330.7	13330.7	4.83026	N/A
23	U23	13141.4	13141.4	4.76165	N/A
24	U24	6834.1	6834.1	2.47628	N/A

[truncated: 5 more sheets: p38, p-JNK, JNK2, p-JAK1, JAK1]
