# Supplementary material for: Dapagliflozin protects against nonalcoholic steatohepatitis in db/db mice
Source: Front Pharmacol. 2022 Aug 19;13:934136. doi: 10.3389/fphar.2022.934136 (PMC9437261; doi:10.3389/fphar.2022.934136)
Supplement: Supplementary file 10 [file DataSheet2.ZIP › WB DATA/lipid metabolism liver.xlsx]

## Sheet: ACC
Gel name : ACC liver 1 (Raw 1-D Image)
Index	Name			Volume	Adj. Vol.	% Adj. Vol.	Concentration
				INT*mm2	INT*mm2
									对照灰度	净灰度	b-actin	ACC/b-actin							mean	P
1	U1	实际灰度	wt2	356.343	356.343	15.6021	N/A		132.473	223.871	576.986	0.388	1		wt	1	1	1	1
2	U2		wt6+da	276.351	276.351	12.0997	N/A		121.713	154.638	463.18	0.333861	0.860467		wt+da	0.860467	0.997719	0.971874	0.943353	0.249757
3	U3		db8	710.694	710.694	31.1169	N/A		204.15	506.544	560.234	0.904165	2.33032		db	2.33032	1.44525	2.07911	1.95156	0.022487
4	U4		db10+da	361.505	361.505	15.8281	N/A		120.717	240.788	498.917	0.482622	1.24387		db+da	1.24387	0.810396	1.25042	1.10156	0.0475953
5	U5	对照灰度	wt2	132.473	132.473	5.80018	N/A													0.355485
6	U6		wt6+da	121.713	121.713	5.32907	N/A
7	U7		db8	204.15	204.15	8.93849	N/A
8	U8		db10+da	120.717	120.717	5.28544	N/A								1	1	1	0.860467	0.997719	0.971874	2.33032	1.44525	2.07911	1.24387	0.810396	1.25042
Gel name : ACC p-AKt2 (8) (Raw 1-D Image)
Index	Name			Volume	Adj. Vol.	% Adj. Vol.	Concentration
				INT*mm2	INT*mm2
									对照灰度	净灰度	b-actin	ACC/b-actin
1	U1	实际灰度	wt14	486.343	486.343	16.3739	N/A		95.6055	390.738	399.949	0.976968	1
2	U2		wt17+da	379.361	379.361	12.7721	N/A		91.1253	288.236	295.706	0.97474	0.997719
3	U3		db16	985.038	985.038	33.1637	N/A		264.559	720.479	510.266	1.41197	1.44525
4	U4		db14+da	527.11	527.11	17.7464	N/A		141.089	386.021	487.565	0.791731	0.810396
5	U5		wt16	593.397	593.397	8.0849	N/A		107.77	485.626	515.418	0.942198	1
6	U6		wt19+da	557.899	557.899	7.60124	N/A		127.598	430.3	469.915	0.915698	0.971874
7	U7		db18	1423.04	1423.04	19.3887	N/A		407.512	1015.53	518.411	1.95893	2.07911
8	U8		db12+da	848.486	848.486	30.3654	N/A		180.394	668.092	567.072	1.17814	1.25042
9	U9	对照灰度	wt14	95.6055	95.6055	3.21879	N/A
10	U10		wt17+da	91.1253	91.1253	3.06795	N/A
11	U11		db16	264.559	264.559	8.90701	N/A
12	U12		db14+da	141.089	141.089	4.75011	N/A
13	U13		wt16	107.77	107.77	1.46835	N/A
14	U14		wt19+da	127.598	127.598	1.7385	N/A
15	U15		db18	407.512	407.512	5.55226	N/A
16	U16		db12+da	180.394	180.394	2.45783	N/A

## Sheet: FAS
Gel name : FAS 1,2批 3批 (6) (Raw 1-D Image)
Index	Name			Volume	Adj. Vol.	% Adj. Vol.	Concentration
				INT*mm2	INT*mm2
											净灰度	b-actin 灰度	比值							mean	P
1	U1	实际灰度	wt2	434.752	434.752	12.5678	N/A				282.58	399.949	0.70654	1		wt	1	1	1	1
2	U2		wt6+da	338.63	338.63	9.78913	N/A				219.082	295.706	0.740879	1.0486		wt+da	1.0486	2.01724	0.844783	1.30354	0.448542
3	U3		db8	1143.5	1143.5	33.0564	N/A				735.217	510.266	1.44085	2.0393		db	2.0393	2.92296	2.5317	2.49799	0.00423371
4	U4		db10+da	679.927	679.927	19.6553	N/A				497.497	487.565	1.02037	1.44418		db+da	1.44418	1.62765	1.6226	1.56481	0.0237412
5	U5		wt3	378.386	378.386	2.80053	N/A				243.326	515.418	0.472094	1							0.515481
6	U6		wt17+da	616.687	616.687	4.56424	N/A				447.512	469.915	0.952325	2.01724
7	U7		db19	1067.07	1067.07	7.8976	N/A				715.361	518.411	1.37991	2.92296
8	U8		db11+da	577.662	577.662	4.27541	N/A				435.741	567.072	0.768405	1.62765		1	1	1	1.0486	2.01724	0.844783	2.0393	2.92296	2.5317	1.44418	1.62765	1.6226
9	U9		wt14	321.032	321.032	2.37603	N/A				105.433	272.272	0.387236	1
10	U10		wt17+da	369.447	369.447	2.73437	N/A				133.548	313.06	0.426589	1.10163
11	U11		db16	822.522	822.522	6.08767	N/A				489.375	337.361	1.4506	3.74603
12	U12		db14+da	451.913	451.913	3.34471	N/A				270.817	260.745	1.03863	2.68215
13	U13		wt16	452.415	452.415	3.34843	N/A				293.949	476.608	0.616752	1
14	U14		wt19+da	432.071	432.071	3.19786	N/A				228.573	438.702	0.521022	0.844783
15	U15		db18	1164.16	1164.16	8.61624	N/A				742.68	475.641	1.56143	2.5317
16	U16		db12+da	622.286	622.286	4.60568	N/A				465.949	465.605	1.00074	1.6226
17	U17	对照灰度	wt2	152.172	152.172	4.39898	N/A
18	U18		wt6+da	119.548	119.548	3.4559	N/A
19	U19		db8	408.286	408.286	11.8027	N/A
20	U20		db10+da	182.43	182.43	5.27368	N/A
21	U21		wt3	135.061	135.061	0.999615	N/A
22	U22		wt17+da	169.175	169.175	1.25211	N/A
23	U23		db19	351.705	351.705	2.60305	N/A
24	U24		db11+da	141.921	141.921	1.05039	N/A
25	U25		wt14	215.598	215.598	1.59569	N/A
26	U26		wt17+da	235.899	235.899	1.74594	N/A
27	U27		db16	333.146	333.146	2.46569	N/A
28	U28		db14+da	181.096	181.096	1.34034	N/A
29	U29		wt16	158.466	158.466	1.17284	N/A
30	U30		wt19+da	203.498	203.498	1.50613	N/A
31	U31		db18	421.483	421.483	3.11949	N/A
32	U32		db12+da	156.337	156.337	1.15708	N/A

## Sheet: SREBP-1c
Gel name : 1 3 TIMP1 (3) (Raw 1-D Image)		Gel name : SREBP1 liver (db+da) 上1，2批，下3批 (3) (Raw 1-D Image)
Index	Name			Volume	Adj. Vol.	% Adj. Vol.	Concentration
				INT*mm2	INT*mm2
									净灰度	b-actin 灰度	比值							mean	P
1	U1	实际灰度	wt2	326.702	326.702	3.81316	N/A		243.541	576.986	0.422091	1		wt	1	1	1	1
2	U2		wt6+da	346.336	346.336	4.04232	N/A		271.333	463.18	0.585804	1.38786		wt+da	1.38786	0.836403	0.965012	1.06309	0.724111
3	U3		db8	877.36	877.36	10.2403	N/A		708.723	560.234	1.26505	2.9971		db	2.9971	3.42245	2.85917	3.09291	0.0002473
4	U4		db10+da	307.533	307.533	3.58943	N/A		258.301	498.917	0.517723	1.22657		db+da	1.22657	0.588586	0.92887	0.914674	0.00096161
5	U5		wt15	469.777	469.777	5.48308	N/A		425.168	225.985	1.8814	1							0.582396
6	U6		wt18+da	433.963	433.963	5.06508	N/A		379.92	241.433	1.5736	0.836403
7	U7		db17	1314.28	1314.28	15.3399	N/A		1236.51	192.035	6.43899	3.42245
8	U8		db15+da	354.709	354.709	4.14005	N/A		322.143	290.91	1.10736	0.588586
9	U9		wt16	580.816	580.816	6.77909	N/A		538.63	476.608	1.13013	1
10	U10		wt19+da	522.25	522.25	6.09553	N/A		478.444	438.702	1.09059	0.965012		1	1	1	1.38786	0.836403	0.965012	2.9971	3.42245	2.85917	1.22657	0.588586	0.92887
11	U11		db18	1639.92	1639.92	19.1406	N/A		1536.91	475.641	3.23124	2.85917
12	U12		db12+da	554.422	554.422	6.47103	N/A		488.766	465.605	1.04974	0.92887
13	U13	对照灰度	wt2	83.1611	83.1611	0.970629	N/A
14	U14		wt6+da	75.0034	75.0034	0.875415	N/A
15	U15		db8	168.638	168.638	1.96828	N/A
16	U16		db10+da	49.2329	49.2329	0.57463	N/A
17	U17		wt15	44.6092	44.6092	0.520664	N/A
18	U18		wt18+da	54.0429	54.0429	0.630771	N/A
19	U19		db17	77.7705	77.7705	0.907711	N/A
20	U20		db15+da	32.5662	32.5662	0.380102	N/A
21	U21		wt16	42.1863	42.1863	0.492385	N/A
22	U22		wt19+da	43.8064	43.8064	0.511293	N/A
23	U23		db18	103.011	103.011	1.20231	N/A
24	U24		db12+da	65.6558	65.6558	0.766313	N/A

## Sheet: 1,2 SHP
Gel name : SHP 1，2 3批 liver (6) (Raw 1-D Image)
Index	Name			Volume	Adj. Vol.	% Adj. Vol.	Concentration
				INT*mm2	INT*mm2
									净灰度	b-actin 灰度	比值							mean	P
1	U1	实际灰度	wt1	1625.12	1625.12	17.9495	N/A		1388.16	576.986	2.40588	1		wt	1	1	1	1
2	U2		wt4+da	1166.75	1166.75	12.8868	N/A		969.912	463.18	2.09403	0.870378		wt+da	0.870378	1.05608	1.2664	1.06428	0.604149
3	U3		db6	372.68	372.68	4.11627	N/A		318.924	560.234	0.56927	0.236616		db	0.236616	0.147184	0.226482	0.203427	9.44328e-06
4	U4		db9+da	603.812	603.812	6.66913	N/A		548.099	498.917	1.09858	0.456622		db+da	0.456622	0.408294	0.494761	0.453226	0.00270528
5	U5		wt2	784.787	784.787	8.668	N/A		717.984	399.949	1.79519	1							0.00643473
6	U6		wt6+da	603.812	603.812	6.66913	N/A		560.615	295.706	1.89586	1.05608
7	U7		db8	145.871	145.871	1.61115	N/A		134.824	510.266	0.264223	0.147184
8	U8		db10+da	375.139	375.139	4.14343	N/A		357.368	487.565	0.732965	0.408294
9	U9		wt3	870.063	870.063	9.60988	N/A		833.317	515.418	1.61678	1		1	1	1	0.870378	1.05608	1.2664	0.236616	0.147184	0.226482	0.456622	0.408294	0.494761
10	U10		wt17+da	1010.18	1010.18	11.1575	N/A		962.142	469.915	2.04748	1.2664
11	U11		db19	200.043	200.043	2.20948	N/A		189.828	518.411	0.366172	0.226482
12	U12		db11+da	486.049	486.049	5.36843	N/A		453.612	567.072	0.799919	0.494761
13	U13	对照灰度	wt1	236.96	236.96	2.61723	N/A
14	U14		wt4+da	196.838	196.838	2.17409	N/A
15	U15		db6	53.7562	53.7562	0.593739	N/A
16	U16		db9+da	55.7132	55.7132	0.615354	N/A
17	U17		wt2	66.8027	66.8027	0.737839	N/A
18	U18		wt6+da	43.197	43.197	0.477113	N/A
19	U19		db8	11.0466	11.0466	0.12201	N/A
20	U20		db10+da	17.7706	17.7706	0.196277	N/A
21	U21		wt3	36.7454	36.7454	0.405855	N/A
22	U22		wt17+da	48.0429	48.0429	0.530636	N/A
23	U23		db19	10.215	10.215	0.112825	N/A
24	U24		db11+da	32.4372	32.4372	0.35827	N/A

## Sheet: FXR
Gel name : 1 FXR (1) (Raw 1-D Image)				Gel name : 3 FXR (1) (Raw 1-D Image)
Index	Name			Volume	Adj. Vol.	% Adj. Vol.	Concentration
				INT*mm2	INT*mm2
									净灰度	b-actin 灰度	比值							mean	P
1	U1	实际灰度	wt3	886.074	886.074	23.3308	N/A		799.42	515.418	1.55101	1		wt	1	1	1	1
2	U2		wt17+da	996.788	996.788	26.2459	N/A		917.401	469.915	1.95227	1.25871		wt+da	1.25871	0.638055	0.96234	0.953035	0.806229
3	U3		db19	701.103	701.103	18.4604	N/A		638.911	518.411	1.23244	0.794605		db	0.794605	0.703948	0.532777	0.67711	0.0136275
4	U4		db11+da	991.876	991.876	9.76933	N/A		885.45	567.072	1.56144	1.00672		db+da	1.00672	1.12199	1.49027	1.20633	0.0325434
5	U5		wt15	626.036	626.036	14.156	N/A		518.995	225.985	2.29659	1							0.334539
6	U6		wt18+da	442.902	442.902	10.0149	N/A		353.784	241.433	1.46535	0.638055
7	U7		db17	377.834	377.834	8.54361	N/A		310.46	192.035	1.61668	0.703948
8	U8		db15+da	848.486	848.486	30.3654	N/A		749.601	290.91	2.57675	1.12199
9	U9		wt16	435.827	435.827	9.85494	N/A		333.112	476.608	0.698922	1
10	U10		wt19+da	391.259	391.259	8.84717	N/A		295.071	438.702	0.672601	0.96234		1	1	1	1.25871	0.638055	0.96234	0.794605	0.703948	0.532777	1.00672	1.12199	1.49027
11	U11		db18	224.876	224.876	5.0849	N/A		177.114	475.641	0.37237	0.532777
12	U12		db12+da	621.554	621.554	14.0546	N/A		484.965	465.605	1.04158	1.49027
13	U13	对照灰度	wt3	86.654	86.654	2.28164	N/A
14	U14		wt17+da	79.3869	79.3869	2.0903	N/A
15	U15		db19	62.1916	62.1916	1.63754	N/A
16	U16		db11+da	106.426	106.426	2.80226	N/A
17	U17		wt15	107.041	107.041	2.42042	N/A
18	U18		wt18+da	89.1181	89.1181	2.01514	N/A
19	U19		db17	67.3744	67.3744	1.52347	N/A
20	U20		db15+da	98.8851	98.8851	2.23599	N/A
21	U21		wt16	102.715	102.715	2.32259	N/A
22	U22		wt19+da	96.188	96.188	2.17501	N/A
23	U23		db18	47.7616	47.7616	1.07999	N/A
24	U24		db12+da	136.589	136.589	3.08856	N/A
Gel name : 1 FXR (1) (Raw 1-D Image)								Gel name : 3 FXR (1) (Raw 1-D Image)
Index	Name	Volume	Adj. Vol.	% Adj. Vol.	Concentration			Index	Name	Volume	Adj. Vol.	% Adj. Vol.	Concentration
		INT*mm2	INT*mm2							INT*mm2	INT*mm2
1	U1	886.074	886.074	23.3308	N/A			1	U1	626.036	626.036	14.156	N/A
2	U2	996.788	996.788	26.2459	N/A			2	U2	442.902	442.902	10.0149	N/A
3	U3	701.103	701.103	18.4604	N/A			3	U3	377.834	377.834	8.54361	N/A
4	U4	991.876	991.876	9.76933	N/A			4	U4	848.486	848.486	30.3654	N/A
5	U5	86.654	86.654	2.28164	N/A			5	U5	435.827	435.827	9.85494	N/A
6	U6	79.3869	79.3869	2.0903	N/A			6	U6	391.259	391.259	8.84717	N/A
7	U7	62.1916	62.1916	1.63754	N/A			7	U7	224.876	224.876	5.0849	N/A
8	U8	106.426	106.426	2.80226	N/A			8	U8	621.554	621.554	14.0546	N/A
								9	U9	107.041	107.041	2.42042	N/A
								10	U10	89.1181	89.1181	2.01514	N/A
								11	U11	67.3744	67.3744	1.52347	N/A
								12	U12	98.8851	98.8851	2.23599	N/A
								13	U13	102.715	102.715	2.32259	N/A
								14	U14	96.188	96.188	2.17501	N/A
								15	U15	47.7616	47.7616	1.07999	N/A
								16	U16	136.589	136.589	3.08856	N/A

## Sheet: 1,2 CPT1a
Gel name : CYP2E 3 pi CPT1a 1 2,3 (2) (Raw 1-D Image)
Index	Name			Volume	Adj. Vol.	% Adj. Vol.	Concentration
				INT*mm2	INT*mm2
									净灰度	b-actin 灰度	比值							mean	P
1	U1	实际灰度	wt1	1002.82	1002.82	11.0499	N/A		819.647	576.986	1.42057	1		wt	1	1	1	1
2	U2		wt4+da	604.866	604.866	6.66491	N/A		501.024	463.18	1.0817	0.76146		wt+da	0.76146	0.967434	1.06636	0.93175	0.489597
3	U3		db6	363.763	363.763	4.00824	N/A		297.44	560.234	0.530922	0.37374		db	0.37374	0.378768	0.695434	0.482647	0.00826616
4	U4		db9+da	465.841	465.841	5.13302	N/A		346.688	498.917	0.694881	0.489158		db+da	0.489158	0.166879	0.668308	0.441448	0.831311
5	U5		wt2	941.776	941.776	10.3773	N/A		824.149	399.949	2.06063	1							0.0463742
6	U6		wt6+da	673.834	673.834	7.42485	N/A		589.497	295.706	1.99353	0.967434
7	U7		db8	454.214	454.214	5.00491	N/A		398.264	510.266	0.780504	0.378768
8	U8		db10+da	195.039	195.039	2.1491	N/A		167.663	487.565	0.343877	0.166879
9	U9		wt3	884.679	884.679	9.74812	N/A		776.242	515.418	1.50604	1
10	U10		wt17+da	881.066	881.066	9.70831	N/A		754.672	469.915	1.60598	1.06636		1	1	1	0.76146	0.967434	1.06636	0.37374	0.378768	0.695434	0.489158	0.166879	0.668308
11	U11		db19	666.601	666.601	7.34516	N/A		542.96	518.411	1.04735	0.695434
12	U12		db11+da	697.69	697.69	7.68773	N/A		570.759	567.072	1.0065	0.668308
13	U13	对照灰度	wt1	183.175	183.175	2.01838	N/A
14	U14		wt4+da	103.842	103.842	1.14422	N/A
15	U15		db6	66.3225	66.3225	0.730795	N/A
16	U16		db9+da	119.154	119.154	1.31294	N/A
17	U17		wt2	117.627	117.627	1.29611	N/A
18	U18		wt6+da	84.3368	84.3368	0.929292	N/A
19	U19		db8	55.9497	55.9497	0.6165	N/A
20	U20		db10+da	27.3763	27.3763	0.301654	N/A
21	U21		wt3	108.437	108.437	1.19485	N/A
22	U22		wt17+da	126.394	126.394	1.39271	N/A
23	U23		db19	123.641	123.641	1.36238	N/A
24	U24		db11+da	126.932	126.932	1.39864	N/A
Gel name : CYP2E 3 pi CPT1a 1 2,3 (2) (Raw 1-D Image)
Index	Name	Volume	Adj. Vol.	% Adj. Vol.	Concentration
		INT*mm2	INT*mm2
1	U1	1002.82	1002.82	11.0499	N/A
2	U2	604.866	604.866	6.66491	N/A
3	U3	363.763	363.763	4.00824	N/A
4	U4	465.841	465.841	5.13302	N/A
5	U5	941.776	941.776	10.3773	N/A
6	U6	673.834	673.834	7.42485	N/A
7	U7	454.214	454.214	5.00491	N/A
8	U8	195.039	195.039	2.1491	N/A
9	U9	884.679	884.679	9.74812	N/A
10	U10	881.066	881.066	9.70831	N/A
11	U11	666.601	666.601	7.34516	N/A
12	U12	697.69	697.69	7.68773	N/A
13	U13	183.175	183.175	2.01838	N/A
14	U14	103.842	103.842	1.14422	N/A
15	U15	66.3225	66.3225	0.730795	N/A
16	U16	119.154	119.154	1.31294	N/A
17	U17	117.627	117.627	1.29611	N/A
18	U18	84.3368	84.3368	0.929292	N/A
19	U19	55.9497	55.9497	0.6165	N/A
20	U20	27.3763	27.3763	0.301654	N/A
21	U21	108.437	108.437	1.19485	N/A
22	U22	126.394	126.394	1.39271	N/A
23	U23	123.641	123.641	1.36238	N/A
24	U24	126.932	126.932	1.39864	N/A

## Sheet: LXRa
Gel name : LXRa 上1，2 下3批 (4) (Raw 1-D Image)
Index	Name			Volume	Adj. Vol.	% Adj. Vol.	Concentration
				INT*mm2	INT*mm2
									净灰度	b-actin 灰度	比值							mean	P
1	U1	实际灰度	wt14	9518.91	9518.91	28.7315	N/A		7827.05	272.272	28.7472	1		wt	1	1	1	1
2	U2		wt17+da	6391.54	6391.54	11.4531	N/A		4259.83	313.06	13.6071	0.473336		wt+da	0.473336	0.900254	1.1095	0.827696	0.409421
3	U3		db16	26688.5	26688.5	47.8236	N/A		14927.2	337.361	44.2468	1.53917		db	1.53917	1.46464	1.2845	1.42943	0.00473992
4	U4		db14+da	9518.91	9518.91	28.7315	N/A		4954.63	260.745	19.0018	0.660998		db+da	0.660998	0.702681	1.0511	0.804926	0.0125608
5	U5		wt15	3930.18	3930.18	3.17846	N/A		2409.48	225.985	10.6621	1							0.924044
6	U6		wt18+da	4018.18	4018.18	3.24962	N/A		2317.42	241.433	9.59861	0.900254
7	U7		db17	6884.23	6884.23	13.8036	N/A		2998.85	192.035	15.6161	1.46464
8	U8		db15+da	5149.03	5149.03	31.1602	N/A		2179.52	290.91	7.49207	0.702681
9	U9		wt16	4844.02	4844.02	3.9175	N/A		3125.62	476.608	6.55806	1		1	1	1	0.473336	0.900254	1.1095	1.53917	1.46464	1.2845	0.660998	0.702681	1.0511
10	U10		wt19+da	5841.09	5841.09	4.72387	N/A		3192.06	438.702	7.27615	1.1095
11	U11		db18	9659.41	9659.41	7.81185	N/A		4006.7	475.641	8.42379	1.2845
12	U12		db12+da	7141.21	7141.21	12.7965	N/A		3209.49	465.605	6.89316	1.0511
13	U13	对照灰度	wt14	1691.87	1691.87	5.10665	N/A
14	U14		wt17+da	2131.7	2131.7	3.81984	N/A
15	U15		db16	11761.3	11761.3	21.0753	N/A
16	U16		db14+da	4564.28	4564.28	13.7766	N/A
17	U17		wt15	1520.7	1520.7	1.22984	N/A
18	U18		wt18+da	1700.76	1700.76	1.37545	N/A
19	U19		db17	3885.38	3885.38	3.14222	N/A
20	U20		db15+da	2969.51	2969.51	8.96305	N/A
21	U21		wt16	1718.4	1718.4	1.38972	N/A
22	U22		wt19+da	2649.03	2649.03	2.14235	N/A
23	U23		db18	5652.71	5652.71	4.57152	N/A
24	U24		db12+da	3931.72	3931.72	7.04533	N/A
Gel name : LXRa 上1，2 下3批 (4) (Raw 1-D Image)
Index	Name	Volume	Adj. Vol.	% Adj. Vol.	Concentration
		INT*mm2	INT*mm2
1	U1	9518.91	9518.91	28.7315	N/A
2	U2	6391.54	6391.54	11.4531	N/A
3	U3	26688.5	26688.5	47.8236	N/A
4	U4	9518.91	9518.91	28.7315	N/A
5	U5	3930.18	3930.18	3.17846	N/A
6	U6	4018.18	4018.18	3.24962	N/A
7	U7	6884.23	6884.23	13.8036	N/A
8	U8	5149.03	5149.03	31.1602	N/A
9	U9	4844.02	4844.02	3.9175	N/A
10	U10	5841.09	5841.09	4.72387	N/A
11	U11	9659.41	9659.41	7.81185	N/A
12	U12	7141.21	7141.21	12.7965	N/A
13	U13	1691.87	1691.87	3.03169	N/A
14	U14	2131.7	2131.7	3.81984	N/A
15	U15	11761.3	11761.3	21.0753	N/A
16	U16	4564.28	4564.28	13.7766	N/A
17	U17	1520.7	1520.7	1.22984	N/A
18	U18	1700.76	1700.76	1.37545	N/A
19	U19	3885.38	3885.38	3.14222	N/A
20	U20	2969.51	2969.51	8.96305	N/A
21	U21	1718.4	1718.4	1.38972	N/A
22	U22	2649.03	2649.03	2.14235	N/A
23	U23	5652.71	5652.71	4.57152	N/A
24	U24	3931.72	3931.72	11.8673	N/A

## Sheet: CHREBp
Gel name : liver 3pi 上FGFR4(95) 下CHREBP(93) (19) v2 (Raw 1-D Image)
Index	Name			Volume	Adj. Vol.	% Adj. Vol.	Concentration
				INT*mm2	INT*mm2
									净灰度	b-actin 灰度	比值							mean	P
1	U1	实际灰度	wt14	657.831	657.831	13.0331	N/A		407.845	272.272	1.49793	1		wt	1	1	1	1
2	U2		wt17+da	796.859	796.859	15.7876	N/A		536.863	313.06	1.71489	1.14484		wt+da	1.14484	1.04091	1.03745	1.0744	0.102317
3	U3		db16	1518.11	1518.11	5.70898	N/A		1008.97	337.361	2.99078	1.9966		db	1.9966	2.47438	1.34026	1.93708	0.0463728
4	U4		db14+da	523.142	523.142	10.3646	N/A		390.694	260.745	1.49838	1.0003		db+da	1.0003	0.821016	0.734502	0.851938	0.0325542
5	U5		wt15	3735.71	3735.71	14.0484	N/A		2404.44	225.985	10.6398	1							0.0605753
6	U6		wt18+da	4192	4192	15.7643	N/A		2673.89	241.433	11.0751	1.04091
7	U7		db17	7832.65	7832.65	29.4552	N/A		5055.71	192.035	26.327	2.47438
8	U8		db15+da	3873.13	3873.13	14.5652	N/A		2541.23	290.91	8.73545	0.821016			1	1	1	1.14484	1.04091	1.03745	1.9966	2.47438	1.34026	1.0003	0.821016	0.734502
9	U9		wt16	2223.27	2223.27	13.1084	N/A		1132.39	476.608	2.37593	1
10	U10		wt19+da	2488.58	2488.58	14.6727	N/A		1081.36	438.702	2.4649	1.03745
11	U11		db18	4284.41	4284.41	25.2609	N/A		1514.61	475.641	3.18437	1.34026
12	U12		db12+da	1754.52	1754.52	10.3446	N/A		812.54	465.605	1.74513	0.734502
13	U13	对照灰度	wt14	249.986	249.986	4.95277	N/A
14	U14		wt17+da	259.996	259.996	5.15111	N/A
15	U15		db16	509.142	509.142	10.0872	N/A
16	U16		db14+da	132.448	132.448	2.6241	N/A
17	U17		wt15	1331.27	1331.27	5.00634	N/A
18	U18		wt18+da	1518.11	1518.11	5.70898	N/A
19	U19		db17	2776.93	2776.93	10.4428	N/A
20	U20		db15+da	1331.9	1331.9	5.00871	N/A
21	U21		wt16	1090.88	1090.88	6.43181	N/A
22	U22		wt19+da	1407.23	1407.23	8.29701	N/A
23	U23		db18	2769.79	2769.79	16.3307	N/A
24	U24		db12+da	941.979	941.979	5.5539	N/A
Gel name : liver 3pi 上FGFR4(95) 下CHREBP(93) (19) v2 (Raw 1-D Image)										Gel name : CHREBP 上3批，下1，2 (Raw 1-D Image)							Gel name : CHREBP 上3批，下1，2 (Raw 1-D Image)
Index	Name	Volume	Adj. Vol.	% Adj. Vol.	Concentration					Index	Name	Volume	Adj. Vol.	% Adj. Vol.	Concentration		Index	Name	Volume	Adj. Vol.	% Adj. Vol.	Concentration
		INT*mm2	INT*mm2									INT*mm2	INT*mm2						INT*mm2	INT*mm2
1	U1	657.831	657.831	13.0331	N/A					1	U1	3735.71	3735.71	14.0484	N/A		1	U1	2223.27	2223.27	13.1084	N/A
2	U2	796.859	796.859	15.7876	N/A					2	U2	4192	4192	15.7643	N/A		2	U2	2488.58	2488.58	14.6727	N/A
3	U3	1917.98	1917.98	37.9995	N/A					3	U3	7832.65	7832.65	29.4552	N/A		3	U3	4284.41	4284.41	25.2609	N/A
4	U4	523.142	523.142	10.3646	N/A					4	U4	3873.13	3873.13	14.5652	N/A		4	U4	1754.52	1754.52	10.3446	N/A
5	U5	249.986	249.986	4.95277	N/A					5	U5	1331.27	1331.27	5.00634	N/A		5	U5	1090.88	1090.88	6.43181	N/A
6	U6	259.996	259.996	5.15111	N/A					6	U6	1518.11	1518.11	5.70898	N/A		6	U6	1407.23	1407.23	8.29701	N/A
7	U7	509.142	509.142	10.0872	N/A					7	U7	2776.93	2776.93	10.4428	N/A		7	U7	2769.79	2769.79	16.3307	N/A
8	U8	132.448	132.448	2.6241	N/A					8	U8	1331.9	1331.9	5.00871	N/A		8	U8	941.979	941.979	5.5539	N/A

## Sheet: glut1
Gel name : glut1 1,2 3批，liver (7) (Raw 1-D Image)
Index	Name			Volume	Adj. Vol.	% Adj. Vol.	Concentration
				INT*mm2	INT*mm2
									净灰度	b-actin 灰度	比值							mean	P
1	U1	实际灰度	wt14	205.541	205.541	15.4101	N/A		173.082	272.272	0.635696	1		wt	1	1	1	1
2	U2		wt17+da	164.494	164.494	12.3327	N/A		143.24	313.06	0.457547	0.719758		wt+da	0.719758	0.704282	1.08722	0.837085	0.262891
3	U3		db16	434.386	434.386	32.5675	N/A		357.949	337.361	1.06103	1.66908		db	1.66908	1.73268	2.05303	1.81826	0.00232971
4	U4		db14+da	236.96	236.96	2.61723	N/A		185.878	260.745	0.712872	1.1214		db+da	1.1214	0.843654	0.988268	0.984442	0.00434857
5	U5		wt15	329.677	329.677	6.71021	N/A		279.297	225.985	1.23591	1							0.377622
6	U6		wt18+da	247.197	247.197	5.03142	N/A		210.15	241.433	0.870428	0.704282
7	U7		db17	443.576	443.576	9.02851	N/A		411.232	192.035	2.14144	1.73268
8	U8		db15+da	324.623	324.623	6.60735	N/A		303.326	290.91	1.04268	0.843654
9	U9		wt16	385.462	385.462	7.84565	N/A		356.049	476.608	0.747048	1		1	1	1	0.719758	0.704282	1.08722	1.66908	1.73268	2.05303	1.1214	0.843654	0.988268
10	U10		wt19+da	388.379	388.379	7.90504	N/A		356.315	438.702	0.812203	1.08722
11	U11		db18	784.027	784.027	15.958	N/A		729.497	475.641	1.53371	2.05303
12	U12		db12+da	382.171	382.171	7.77868	N/A		343.748	465.605	0.738284	0.988268
13	U13	对照灰度	wt14	32.4587	32.4587	2.43355	N/A
14	U14		wt17+da	21.2544	21.2544	1.59352	N/A
15	U15		db16	76.4371	76.4371	5.73076	N/A
16	U16		db14+da	51.0823	51.0823	3.82982	N/A
17	U17		wt15	50.3798	50.3798	1.02543	N/A
18	U18		wt18+da	37.0465	37.0465	0.754042	N/A
19	U19		db17	32.344	32.344	0.658328	N/A
20	U20		db15+da	21.2974	21.2974	0.433487	N/A
21	U21		wt16	29.4121	29.4121	0.598652	N/A
22	U22		wt19+da	32.0645	32.0645	0.652637	N/A
23	U23		db18	54.5304	54.5304	1.10991	N/A
24	U24		db12+da	38.4229	38.4229	0.782056	N/A
Gel name : glut1 1,2 3批，liver (7) (Raw 1-D Image)
Index	Name	Volume	Adj. Vol.	% Adj. Vol.	Concentration
		INT*mm2	INT*mm2
									Gel name : glut1 1,2 3批，liver (7) (Raw 1-D Image)
1	U1	205.541	205.541	15.4101	N/A				Index	Name	Volume	Adj. Vol.	% Adj. Vol.	Concentration
2	U2	164.494	164.494	12.3327	N/A						INT*mm2	INT*mm2
3	U3	434.386	434.386	32.5675	N/A
4	U4	236.96	236.96	2.61723	N/A				1	U1	205.541	205.541	15.4101	N/A
5	U5	329.677	329.677	6.71021	N/A				2	U2	164.494	164.494	12.3327	N/A
6	U6	247.197	247.197	5.03142	N/A				3	U3	434.386	434.386	32.5675	N/A
7	U7	443.576	443.576	9.02851	N/A				4	U4	348.15	348.15	26.102	N/A
8	U8	324.623	324.623	6.60735	N/A				5	U5	32.4587	32.4587	2.43355	N/A
9	U9	385.462	385.462	7.84565	N/A				6	U6	21.2544	21.2544	1.59352	N/A
10	U10	388.379	388.379	7.90504	N/A				7	U7	76.4371	76.4371	5.73076	N/A
11	U11	784.027	784.027	15.958	N/A				8	U8	51.0823	51.0823	3.82982	N/A
12	U12	382.171	382.171	7.77868	N/A
13	U13	32.4587	32.4587	2.43355	N/A
14	U14	21.2544	21.2544	1.59352	N/A
15	U15	76.4371	76.4371	5.73076	N/A
16	U16	51.0823	51.0823	3.82982	N/A
17	U17	50.3798	50.3798	1.02543	N/A
18	U18	37.0465	37.0465	0.754042	N/A
19	U19	32.344	32.344	0.658328	N/A
20	U20	21.2974	21.2974	0.433487	N/A
21	U21	29.4121	29.4121	0.598652	N/A
22	U22	32.0645	32.0645	0.652637	N/A
23	U23	54.5304	54.5304	1.10991	N/A
24	U24	38.4229	38.4229	0.782056	N/A

## Sheet: 1,2 glut2
Gel name : 1 3 TIMP1 (3) (Raw 1-D Image)
Index	Name			Volume	Adj. Vol.	% Adj. Vol.	Concentration
				INT*mm2	INT*mm2
									净灰度	b-actin 灰度	比值							mean	P
1	U1	实际灰度	wt1	203.147	83.1468	3.84952	N/A		169.943	576.986	0.294535	1		wt	1	1	1	1
2	U2		wt4+da	262.795	262.795	4.97982	N/A		128.157	463.18	0.27669	0.939415		wt+da	0.939415	1.98141	0.952596	1.29114	0.446436
3	U3		db6	481.504	481.504	32.4741	N/A		305.748	560.234	0.545751	1.85293		db	1.85293	2.21579	2.21769	2.09547	0.000832001
4	U4		db9+da	238.136	238.136	4.51254	N/A		109.742	498.917	0.21996	0.746805		db+da	0.746805	0.926365	0.93544	0.869537	0.000837306
5	U5		wt2	221.211	221.211	4.19182	N/A		99.3475	399.949	0.2484	1							0.29545
6	U6		wt6+da	320.652	320.652	6.07617	N/A		145.541	295.706	0.492182	1.98141
7	U7		db8	478.236	478.236	32.2536	N/A		280.852	510.266	0.550403	2.21579
8	U8		db10+da	230.186	230.186	4.36189	N/A		112.193	487.565	0.230109	0.926365
9	U9		wt3	179.605	179.605	3.40342	N/A		90.3798	515.418	0.175352	1
10	U10		wt17+da	148.466	148.466	2.81334	N/A		78.4945	469.915	0.16704	0.952596
11	U11		db19	405.727	405.727	27.3634	N/A		201.598	518.411	0.388876	2.21769
12	U12		db11+da	252.207	252.207	4.77919	N/A		93.0177	567.072	0.164032	0.93544		1	1	1	0.939415	1.98141	0.952596	1.85293	2.21579	2.21769	0.746805	0.926365	0.93544
13	U13	对照灰度	wt1	33.2042	33.2042	0.629202	N/A
14	U14		wt4+da	134.638	134.638	2.55131	N/A
15	U15		db6	175.756	35.7562	11.8535	N/A
16	U16		db9+da	128.394	128.394	2.43299	N/A
17	U17		wt2	121.864	121.864	2.30925	N/A
18	U18		wt6+da	175.111	175.111	3.31825	N/A
19	U19		db8	197.383	27.3835	13.3121	N/A
20	U20		db10+da	117.993	117.993	2.23589	N/A
21	U21		wt3	89.2256	89.2256	1.69078	N/A
22	U22		wt17+da	69.9712	69.9712	1.32591	N/A
23	U23		db19	204.129	54.1289	13.767	N/A
24	U24		db11+da	159.19	159.19	3.01655	N/A
Gel name : glut2 1批 (Raw 1-D Image)
Index	Name	Volume	Adj. Vol.	% Adj. Vol.	Concentration
		INT*mm2	INT*mm2
1	U1	203.147	83.1468	3.84952	N/A
2	U2	262.795	262.795	4.97982	N/A
3	U3	481.504	481.504	32.4741	N/A
4	U4	238.136	238.136	4.51254	N/A
5	U5	221.211	221.211	4.19182	N/A
6	U6	320.652	320.652	6.07617	N/A
7	U7	478.236	478.236	32.2536	N/A
8	U8	230.186	230.186	4.36189	N/A
9	U9	179.605	179.605	3.40342	N/A
10	U10	148.466	148.466	2.81334	N/A
11	U11	405.727	405.727	27.3634	N/A
12	U12	252.207	252.207	4.77919	N/A
13	U13	33.2042	33.2042	0.629202	N/A
14	U14	134.638	134.638	2.55131	N/A
15	U15	175.756	35.7562	11.8535	N/A
16	U16	128.394	128.394	2.43299	N/A
17	U17	121.864	121.864	2.30925	N/A
18	U18	175.111	175.111	3.31825	N/A
19	U19	197.383	27.3835	13.3121	N/A
20	U20	117.993	117.993	2.23589	N/A
21	U21	89.2256	89.2256	1.69078	N/A
22	U22	69.9712	69.9712	1.32591	N/A
23	U23	204.129	54.1289	13.767	N/A
24	U24	159.19	159.19	3.01655	N/A
