# Supplementary material for: Dapagliflozin protects against nonalcoholic steatohepatitis in db/db mice
Source: Front Pharmacol. 2022 Aug 19;13:934136. doi: 10.3389/fphar.2022.934136 (PMC9437261; doi:10.3389/fphar.2022.934136)
Supplement: Supplementary file 11 [file DataSheet5.ZIP]

Archive with 23 entries (22 files):
- WB1/
- WB1/1 3 TIMP1 (3).tif
- WB1/1 FXR (1).tif
- WB1/1,2 ColIV MMP7 (3).tif
- WB1/1,2 PAI-1 (3).tif
- WB1/3 ACC p-AKt2 (8).tif
- WB1/3 FXR (1).tif
- WB1/3 liver MMP7 (2).tif
- WB1/3 liver MMP9 (2).tif
- WB1/3 p-p65 (2).tif
- WB1/a-SMA 1,2 3 (1).tif
- WB1/ACC liver 1.tif
- WB1/b-actin (2).tif
- WB1/CHREBP 上3批,下1,2.tif
- WB1/COX-2 1,2 (1).tif
- WB1/COX-2 3 (1).tif
- WB1/CTGF (2).tif
- WB1/CTGF.tif
- WB1/CYP2E 3 pi CPT1a 1 2,3 (2).tif
- WB1/FAS 1,2批 3批 (6).tif
- WB1/FN p-IRS1 p-Gsk3b (8).tif
- WB1/glut1 1,2 3批,liver (7).tif
- WB1/glut2 1批.tif
