# Supplementary material for: Dapagliflozin protects against nonalcoholic steatohepatitis in db/db mice
Source: Front Pharmacol. 2022 Aug 19;13:934136. doi: 10.3389/fphar.2022.934136 (PMC9437261; doi:10.3389/fphar.2022.934136)
Supplement: Supplementary file 12 [file DataSheet7.ZIP]

Archive with 7 entries (6 files):
- IHC liver data/
- IHC liver data/F480 liver IHC.xlsx
- IHC liver data/IHC liver group 作图.pzf
- IHC liver data/IHC liver 作图.pzf
- IHC liver data/IHC 定量 a-SMA FN TIMP-1.xlsx
- IHC liver data/IHC定量 chREBP FAS ACC.xlsx
- IHC liver data/IHC定量 p-p65.xlsx
