# Supplementary material for: Dapagliflozin protects against nonalcoholic steatohepatitis in db/db mice
Source: Front Pharmacol. 2022 Aug 19;13:934136. doi: 10.3389/fphar.2022.934136 (PMC9437261; doi:10.3389/fphar.2022.934136)
Supplement: Supplementary file 12 [file DataSheet7.ZIP › IHC liver data/F480 liver IHC.xlsx]

## Sheet: WT
文件夹名称	图片编号	阳性细胞
1	100	6
	97	4
	96	4
	93	2
	92	4
	89	3
	88	3
	85	4
	84	1
	81	2	3.3
2	120	6
	117	2
	116	5
	113	4
	112	3
	109	7
	108	2
	105	3
	104	5
	101	4	4.1
3	140	2
	137	5
	136	13
	133	5
	132	8
	129	2
	128	6
	125	4
	124	3
	121	15	6.3
4	160	4
	157	4
	156	6
	153	3
	152	5
	149	2
	148	3
	145	3
	144	1
	141	6	3.7
mean		4.35
STDEV		2.77858
					mean
WT	3.3	4.1	6.3	3.7	4.35
WT da	5	1.9	3.3	2.8	3.25
db	14.6	38	20.3333		24.3111	0.0201556
db da	3.4	9.9	6.4	11.4	7.775	0.0555888	0.0459573
					mean
WT	0.758621	0.942529	1.44828	0.850575	1				0.758621	0.942529	1.44828	0.850575	1.14943	0.436782	0.758621	0.643678
WT da	1.14943	0.436782	0.758621	0.643678	0.747126				3.35632	8.73563	4.67433		0.781609	2.27586	1.47126	2.62069
db	3.35632	8.73563	4.67433		5.58876	0.0201556
db da	0.781609	2.27586	1.47126	2.62069	1.78736	0.0555888	0.0459573
		x

## Sheet: WT da
文件夹名称	图片编号	阳性细胞
1	20	12
	17	7
	16	13
	13	7
	12	3
	9	3
	8	2
	5	0
	4	1
	1	2	5
2	40	9
	37	1
	36	2
	33	1
	32	0
	29	0
	28	2
	25	1
	24	2
	21	1	1.9
3	60	3
	57	2
	56	9
	53	1
	52	2
	49	1
	48	4
	45	2
	44	3
	41	6	3.3
4	79	5
	78	2
	75	1
	73	4
	72	1
	69	4
	68	3
	65	5
	64	2
	61	1	2.8
mean		3.25
STDEV

## Sheet: db
文件夹名称	图片编号	阳性细胞
	14	22
	12	5
	10	8
	8	27
	7	11	14.6
2	40	54
	38	31
	36	62
	34	34
	32	30
	30	21
	28	27
	26	25
	24	38
	22	58	38
	3	1
	2	0
	20	4
	18	7
3	50	28
	48	53
	46	30
	44	15
	42	45	20.3333
mean		26.5
STDEV

## Sheet: db da
文件夹名称	图片编号	阳性细胞
1	19	1
	17	0
	15	0
	13	0
	11	0
	9	20
	7	4
	5	3
	3	6
	1	0	3.4
2	40	5
	37	2
	36	11
	33	5
	31	15
	30	15
	27	26
	25	10
	23	10
	21	0	9.9
3	60	17
	57	4
	56	6
	53	0
	52	9
	49	8
	48	7
	45	3
	44	10
	41	0	6.4
4	80	2
	77	3
	76	5
	73	9
	72	17
	69	16
	68	16
	65	16
	64	12
	61	18	11.4
mean		7.775
STDEV
