# Supplementary material for: Dapagliflozin protects against nonalcoholic steatohepatitis in db/db mice
Source: Front Pharmacol. 2022 Aug 19;13:934136. doi: 10.3389/fphar.2022.934136 (PMC9437261; doi:10.3389/fphar.2022.934136)
Supplement: Supplementary file 12 [file DataSheet7.ZIP › IHC liver data/IHC 定量 a-SMA FN TIMP-1.xlsx]

## Sheet: a-SMA-WT
Stats	Area	Density (mean	Diameter (mea	IOD	Stats	Area	Density (mean	Diameter (mea	IOD	Stats	Area	Density (mean	Diameter (mea	IOD	Stats	Area	Density (mean	Diameter (mea	IOD	Stats	Area	Density (mean	Diameter (mea	IOD
Min	10	0.209826	2.23607	2.12192	Min	10	0.175445	1	1.75766	Min	10	0.183265	2.23607	1.84635	Min	10	0.189506	3.25662	1.95637	Min	10	0.171156	2.73253	1.71606
(Obj.#)	174	628	5520	3254	(Obj.#)	43	10242	1750	4382	(Obj.#)	83	1593	4388	3071	(Obj.#)	260	1227	4230	2019	(Obj.#)	88	16558	4229	3644
Max	1149	0.270616	42.0618	283.343	Max	5906	0.310399	95.1945	1366.25	Max	2060	0.270899	49.2314	443.673	Max	503	0.269247	28.7039	119.098	Max	1287	0.253486	41.006	268.861
(Obj.#)	3391	55	6002	3391	(Obj.#)	741	20370	741	741	(Obj.#)	67	19319	67	67	(Obj.#)	9376	9110	10489	2165	(Obj.#)	7241	1089	9861	7241
Range	1139	0.0607899	39.8258	281.221	Range	5896	0.134954	94.1945	1364.49	Range	2050	0.0876339	46.9953	441.826	Range	493	0.0797412	25.4472	117.142	Range	1277	0.0823301	38.2734	267.145
Mean	57.1805	0.234072	7.92705	13.7636	Mean	61.6701	0.199277	7.75869	12.764	Mean	51.8651	0.206458	7.40771	11.0649	Mean	47.804	0.225937	7.32599	11.0179	Mean	46.3463	0.203687	6.95254	9.76174
Std.Dev	76.6272	0.0128993	4.36648	18.9783	Std.Dev	154.157	0.0144984	5.27605	34.2273	Std.Dev	86.102	0.0124819	4.38337	18.9094	Std.Dev	61.0128	0.0123078	3.94007	14.3847	Std.Dev	77.3812	0.0138996	4.08247	16.6774
Sum	127684	522.683	17701.1	30734.2	Sum	332957	1075.9	41889.2	68913.1	Sum	231889	923.074	33119.9	49471	Sum	101488	479.664	15553.1	23391	Sum	91812	403.504	13773	19338
Samples	2233	2233	2233	2233	Samples	5399	5399	5399	5399	Samples	4471	4471	4471	4471	Samples	2123	2123	2123	2123	Samples	1981	1981	1981	1981
Stats	Area	Density (mean	Diameter (mea	IOD	Stats	Area	Density (mean	Diameter (mea	IOD	Stats	Area	Density (mean	Diameter (mea	IOD	Stats	Area	Density (mean	Diameter (mea	IOD	Stats	Area	Density (mean	Diameter (mea	IOD
Min	10	0.231294	2.5	2.37279	Min	10	0.196728	2.69917	1.99167	Min	10	0.170456	2.82843	1.77286	Min	10	0.176609	1.41421	1.76609	Min	10	0.217742	3.16228	2.17742
(Obj.#)	187	254	1384	750	(Obj.#)	27	13457	17318	12551	(Obj.#)	6	6348	22570	6137	(Obj.#)	175	15909	8354	15909	(Obj.#)	276	8747	6766	8747
Max	301	0.356648	24.8971	84.6424	Max	1749	0.291955	48.0948	412.497	Max	625	0.235306	34.1706	125.509	Max	808	0.412981	38.2294	184.281	Max	877	0.330074	39.7503	238.256
(Obj.#)	1778	3518	1778	1778	(Obj.#)	5898	17691	5898	5898	(Obj.#)	15119	2047	15119	15119	(Obj.#)	22222	1502	21029	22222	(Obj.#)	1808	6946	2906	1808
Range	291	0.125354	22.3971	82.2696	Range	1739	0.0952277	45.3957	410.505	Range	615	0.0648508	31.3422	123.736	Range	798	0.236372	36.8152	182.515	Range	867	0.112333	36.588	236.079
Mean	40.9276	0.267693	6.92993	11.2207	Mean	44.4319	0.222426	6.86661	10.2338	Mean	34.7017	0.198628	6.4389	6.9491	Mean	39.1936	0.212726	6.72086	8.4998	Mean	35.4104	0.253301	6.49934	9.10316
Std.Dev	39.4491	0.0205843	2.98431	11.1788	Std.Dev	76.9887	0.0131876	3.9196	18.4052	Std.Dev	47.7494	0.00880075	3.21359	9.63827	Std.Dev	56.7509	0.0279104	3.57071	12.4971	Std.Dev	57.7361	0.0152514	3.2995	15.2448
Sum	27135	177.48	4594.55	7439.35	Sum	129119	646.371	19954.4	29739.5	Sum	100392	574.631	18627.7	20103.8	Sum	110330	598.823	18919.2	23926.9	Sum	49610	354.875	9105.58	12753.5
Samples	663	663	663	663	Samples	2906	2906	2906	2906	Samples	2893	2893	2893	2893	Samples	2815	2815	2815	2815	Samples	1401	1401	1401	1401
Stats	Area	Density (mean	Diameter (mea	IOD	Stats	Area	Density (mean	Diameter (mea	IOD	Stats	Area	Density (mean	Diameter (mea	IOD	Stats	Area	Density (mean	Diameter (mea	IOD	Stats	Area	Density (mean	Diameter (mea	IOD
Min	10	0	2.69917	0	Min	10	0.19951	2	2.00416	Min	10	0	2.28825	0	Min	10	0.172248	2.82843	1.72248	Min	10	0.2493	3.57907	2.493
(Obj.#)	536	32797	418	32797	(Obj.#)	170	1372	8321	16193	(Obj.#)	81	32774	14839	32774	(Obj.#)	133	10077	6626	10077	(Obj.#)	107	107	952	107
Max	464	0.226733	26.2344	65.934	Max	3173	0.286026	65.0886	779.57	Max	356	0.375367	25.7286	91.3062	Max	1020	0.327797	36.0643	258.354	Max	625	0.329157	29.2619	179.297
(Obj.#)	28056	1120	28056	28056	(Obj.#)	455	1019	455	455	(Obj.#)	4208	8242	8290	4208	(Obj.#)	1618	8154	13709	1618	(Obj.#)	9	454	9	9
Range	454	0.226733	23.5352	65.934	Range	3163	0.086516	63.0886	777.566	Range	346	0.375367	23.4403	91.3062	Range	1010	0.155549	33.2359	256.631	Range	615	0.0798566	25.6828	176.804
Mean	20.0441	0.0651192	5.26521	1.45091	Mean	41.1434	0.226943	6.75174	9.63855	Mean	27.9666	0.196832	5.99304	5.77976	Mean	47.2977	0.222795	7.10844	10.9793	Mean	31.0736	0.282106	6.16181	8.91634
Std.Dev	22.1567	0.0742998	1.78963	3.11644	Std.Dev	80.1237	0.0141122	3.53212	19.6382	Std.Dev	28.5924	0.0491796	2.30219	6.96155	Std.Dev	71.9661	0.0181876	4.04044	17.5758	Std.Dev	35.9136	0.0152503	2.3323	10.4985
Sum	55402	179.99	14553.1	4010.32	Sum	107878	595.045	17703.1	25272.3	Sum	113125	796.184	24241.8	23379.1	Sum	127420	600.209	19150.1	29578.3	Sum	15630	141.899	3099.39	4484.92
Samples	2764	2764	2764	2764	Samples	2622	2622	2622	2622	Samples	4045	4045	4045	4045	Samples	2694	2694	2694	2694	Samples	503	503	503	503
Stats	Area	Density (mean	Diameter (mea	IOD	Stats	Area	Density (mean	Diameter (mea	IOD	Stats	Area	Density (mean	Diameter (mea	IOD	Stats	Area	Density (mean	Diameter (mea	IOD	Stats	Area	Density (mean	Diameter (mea	IOD
Min	10	0.230791	3.25662	2.31674	Min	10	0.143498	3.57907	1.45288	Min	10	0.214242	3.16228	2.16026	Min	10	0.240746	3.17851	2.40746	Min	10	0.28256	3.5506	2.8423
(Obj.#)	29	2544	3167	4275	(Obj.#)	106	3209	11486	7832	(Obj.#)	225	1651	3160	4748	(Obj.#)	42	1003	155	1003	(Obj.#)	18	1116	1458	1150
Max	216	0.29898	17.2342	57.603	Max	330	0.257639	22.9099	62.5464	Max	598	0.308664	26.7255	156.843	Max	214	0.299849	16.1953	57.9934	Max	239	0.365573	23.9987	76.3375
(Obj.#)	1911	1970	3751	1911	(Obj.#)	11260	461	3957	11260	(Obj.#)	5111	11127	5111	5111	(Obj.#)	754	581	754	754	(Obj.#)	383	967	383	383
Range	206	0.0681895	13.9776	55.2863	Range	320	0.114141	19.3308	61.0936	Range	588	0.0944223	23.5632	154.682	Range	204	0.0591024	13.0168	55.586	Range	229	0.0830131	20.4481	73.4952
Mean	32.9483	0.259576	6.3571	8.62519	Mean	22.119	0.184769	5.38642	4.1496	Mean	31.7362	0.239648	6.17034	7.73176	Mean	28.7687	0.272136	5.98216	7.87763	Mean	38.6097	0.315426	6.86709	12.3964
Std.Dev	30.2827	0.0122904	2.46051	8.09046	Std.Dev	24.8088	0.0255106	1.9293	4.72604	Std.Dev	39.6718	0.0138336	2.70137	10.0499	Std.Dev	23.9805	0.0137189	1.93565	6.6277	Std.Dev	32.5514	0.0168587	2.62325	10.8457
Sum	29324	231.022	5657.82	7676.42	Sum	13758	114.926	3350.36	2581.05	Sum	54618	412.433	10619.2	13306.4	Sum	4603	43.5418	957.146	1260.42	Sum	16718	136.58	2973.45	5367.66
Samples	890	890	890	890	Samples	622	622	622	622	Samples	1721	1721	1721	1721	Samples	160	160	160	160	Samples	433	433	433	433
Stats	Area	Density (mean	Diameter (mea	IOD	Stats	Area	Density (mean	Diameter (mea	IOD	Stats	Area	Density (mean	Diameter (mea	IOD	Stats	Area	Density (mean	Diameter (mea	IOD	Stats	Area	Density (mean	Diameter (mea	IOD
Min	10	0.195948	2.23607	1.96762	Min	10	0.183085	2.8858	1.83912	Min	10	0.156543	2.12132	1.58788	Min	10	0.213614	3.30278	2.162	Min	10	0.17136	2.23607	1.71997
(Obj.#)	59	6308	12	2656	(Obj.#)	2	9640	5562	10709	(Obj.#)	63	6013	1509	1489	(Obj.#)	214	1782	1781	1858	(Obj.#)	3	4790	8039	3439
Max	3045	0.292118	62.5783	708.849	Max	1958	0.247315	45.7485	421.99	Max	540	0.213386	26.8999	97.1787	Max	3394	0.286887	62.2518	834.274	Max	4424	0.247176	71.8584	914.134
(Obj.#)	4368	6252	4368	4368	(Obj.#)	4353	3556	4353	4353	(Obj.#)	736	5672	6954	736	(Obj.#)	167	90	167	167	(Obj.#)	13260	5411	13260	13260
Range	3035	0.0961697	60.3423	706.881	Range	1948	0.0642297	42.8627	420.151	Range	530	0.0568432	24.7786	95.5908	Range	3384	0.0732728	58.949	832.112	Range	4414	0.0758162	69.6223	912.414
Mean	63.5032	0.225431	7.66003	14.5059	Mean	52.4072	0.210307	7.40385	11.1108	Mean	29.1528	0.177201	6.15696	5.17691	Mean	50.0575	0.247359	7.09	12.4514	Mean	76.1998	0.197914	8.17792	15.3208
Std.Dev	150.975	0.014718	5.32811	35.0342	Std.Dev	94.0049	0.0109196	4.44118	20.1815	Std.Dev	34.7874	0.00586002	2.6708	6.20467	Std.Dev	156.114	0.01786	4.25798	38.4048	Std.Dev	204.285	0.0127553	6.24443	41.9841
Sum	120148	426.516	14492.8	27445.2	Sum	100517	403.37	14200.6	21310.6	Sum	44458	270.231	9389.37	7894.79	Sum	30485	150.641	4317.81	7582.89	Sum	183032	475.39	19643.4	36800.7
Samples	1892	1892	1892	1892	Samples	1918	1918	1918	1918	Samples	1525	1525	1525	1525	Samples	609	609	609	609	Samples	2402	2402	2402	2402
Stats	Area	Density (mean	Diameter (mea	IOD	Stats	Area	Density (mean	Diameter (mea	IOD	Stats	Area	Density (mean	Diameter (mea	IOD	Stats	Area	Density (mean	Diameter (mea	IOD	Stats	Area	Density (mean	Diameter (mea	IOD
Min	10	0.170366	3.30278	1.75181	Min	10	0.226101	2.23607	2.26101	Min	10	0.258188	3.60358	2.60043	Min	10	0.183269	3.50255	1.83269	Min	10	0.206774	3.38391	2.06868
(Obj.#)	180	6339	4500	6580	(Obj.#)	5	92	1154	92	(Obj.#)	88	988	867	1099	(Obj.#)	15	8813	1202	8813	(Obj.#)	15	772	3905	3012
Max	2346	0.23526	57.4199	484.902	Max	3614	0.326253	74.9506	1038.02	Max	711	0.322596	36.1766	215.185	Max	45709	0.387805	163.414	10859.2	Max	3240	0.269488	68.1049	774.118
(Obj.#)	6169	3950	4927	6169	(Obj.#)	3340	2323	3340	3340	(Obj.#)	1047	482	1047	1047	(Obj.#)	6110	10991	6110	6110	(Obj.#)	2861	1272	2861	2861
Range	2336	0.0648942	54.1171	483.15	Range	3604	0.100152	72.7145	1035.76	Range	701	0.0644084	32.573	212.584	Range	45699	0.204536	159.911	10857.4	Range	3230	0.0627134	64.721	772.049
Mean	49.2085	0.201433	6.96621	10.0154	Mean	67.7052	0.258557	7.73421	17.96	Mean	45.009	0.28664	6.90719	13.1181	Mean	118.294	0.228215	8.33072	27.8955	Mean	61.2771	0.235062	7.21738	14.4516
Std.Dev	141.361	0.00929721	4.91478	29.2533	Std.Dev	195.699	0.0196457	5.6841	54.3389	Std.Dev	67.983	0.0136659	3.66366	20.3714	Std.Dev	1152.9	0.0253148	8.26698	273.98	Std.Dev	226.422	0.0120089	5.96601	53.6881
Sum	48864	200.023	6917.45	9945.26	Sum	56263	214.861	6427.13	14924.8	Sum	9947	63.3474	1526.49	2899.1	Sum	202520	390.704	14262.2	47757.1	Sum	37808	145.033	4453.12	8916.63
Samples	993	993	993	993	Samples	831	831	831	831	Samples	221	221	221	221	Samples	1712	1712	1712	1712	Samples	617	617	617	617
Stats	Area	Density (mean	Diameter (mea	IOD	Stats	Area	Density (mean	Diameter (mea	IOD	Stats	Area	Density (mean	Diameter (mea	IOD	Stats	Area	Density (mean	Diameter (mea	IOD	Stats	Area	Density (mean	Diameter (mea	IOD
Min	10	0.178589	2.99535	1.78667	Min	10	0.216592	2.12132	2.20506	Min	10	0.193605	3	1.95405	Min	10	0.19389	2.80278	1.9487	Min	10	0.207858	2.23607	2.07858
(Obj.#)	18	15490	13630	10005	(Obj.#)	180	4806	55	5430	(Obj.#)	75	7439	4	10580	(Obj.#)	209	6386	9682	275	(Obj.#)	59	4907	3174	4907
Max	606	0.289135	28.8203	130.23	Max	794	0.28651	34.0692	200.953	Max	1763	0.267481	56.3328	416.029	Max	969	0.283214	37.2213	230.933	Max	704	0.321975	32.2039	195.498
(Obj.#)	5065	10104	15042	15042	(Obj.#)	831	3039	831	831	(Obj.#)	3042	9707	3776	3042	(Obj.#)	15578	4379	15578	15578	(Obj.#)	8181	205	8181	8181
Range	596	0.110546	25.825	128.443	Range	784	0.0699184	31.9478	198.748	Range	1753	0.0738755	53.3328	414.075	Range	959	0.0893237	34.4186	228.984	Range	694	0.114117	29.9678	193.419
Mean	35.6957	0.20431	6.45081	7.41516	Mean	33.5906	0.244191	6.23861	8.26655	Mean	49.5155	0.22142	7.12423	11.182	Mean	52.6841	0.21704	7.36797	11.7164	Mean	31.7139	0.232248	6.10982	7.55155
Std.Dev	41.3759	0.0116596	2.82467	8.88761	Std.Dev	46.6089	0.011971	2.82837	11.7044	Std.Dev	96.9234	0.0114409	4.44114	22.5654	Std.Dev	84.0863	0.0107563	4.29303	19.3101	Std.Dev	46.0838	0.0157817	2.7825	11.8165
Sum	91845	525.69	16597.9	19079.2	Sum	27981	203.411	5196.76	6886.03	Sum	100566	449.704	14469.3	22710.7	Sum	165112	680.203	23091.2	36719.3	Sum	38691	283.342	7453.98	9212.9
Samples	2573	2573	2573	2573	Samples	833	833	833	833	Samples	2031	2031	2031	2031	Samples	3134	3134	3134	3134	Samples	1220	1220	1220	1220
Stats	Area	Density (mean	Diameter (mea	IOD	Stats	Area	Density (mean	Diameter (mea	IOD	Stats	Area	Density (mean	Diameter (mea	IOD	Stats	Area	Density (mean	Diameter (mea	IOD	Stats	Area	Density (mean	Diameter (mea	IOD
Min	10	0.174087	2.12132	1.74087	Min	10	0.183936	2.23607	1.84818	Min	10	0.223694	2.12132	2.27294	Min	10	0.239572	3.57907	2.39572	Min	10	0.211414	2	2.12895
(Obj.#)	32	10335	8700	10335	(Obj.#)	154	6953	13716	206	(Obj.#)	33	4998	3129	2908	(Obj.#)	35	579	574	579	(Obj.#)	25	9062	1688	1718
Max	623	0.309142	31.6178	165.635	Max	7115	0.270412	91.7347	1591.88	Max	476	0.338963	26.9226	140.128	Max	168	0.305016	19.5134	47.3009	Max	1143	0.259763	34.8486	277.883
(Obj.#)	9329	10539	9329	9329	(Obj.#)	17705	19652	17705	17705	(Obj.#)	35	555	980	35	(Obj.#)	26	2461	26	26	(Obj.#)	7167	6805	7167	7167
Range	613	0.135055	29.4964	163.894	Range	7105	0.0864763	89.4986	1590.03	Range	466	0.115269	24.8013	137.855	Range	158	0.065444	15.9343	44.9052	Range	1133	0.0483487	32.8486	275.754
Mean	23.6426	0.222185	5.49349	5.47188	Mean	79.1173	0.209075	8.39072	16.9797	Mean	26.1732	0.257262	5.84634	6.89663	Mean	25.4733	0.267833	5.7128	6.89392	Mean	38.9716	0.235525	6.56831	9.2784
Std.Dev	36.8205	0.0279691	2.2338	9.39029	Std.Dev	221.662	0.011475	6.25385	49.0035	Std.Dev	28.178	0.0207216	2.29239	8.0719	Std.Dev	21.1687	0.0131696	1.98052	5.87648	Std.Dev	65.2197	0.00978033	3.50427	15.7867
Sum	23548	221.296	5471.52	5449.99	Sum	323115	853.861	34267.7	69345.1	Sum	28869	283.76	6448.51	7606.99	Sum	9527	100.17	2136.59	2578.33	Sum	59003	356.585	9944.42	14047.5
Samples	996	996	996	996	Samples	4084	4084	4084	4084	Samples	1103	1103	1103	1103	Samples	374	374	374	374	Samples	1514	1514	1514	1514
	30734.2	4010.32	27445.2	19079.2
	68913.1	25272.3	21310.6	6886.03
	49471	23379.1	7894.79	22710.7
	23391	29578.3	7582.89	36719.3
	19338	4484.92	36800.7	9212.9
	7439.35	7676.42	9945.26	5449.99
	29739.5	2581.05	14924.8	69345.1
	20103.8	13306.4	2899.1	7606.99
	23926.9		47757.1	2578.33
	12753.5	5367.66	8916.63	14047.5
mean	28581	12850.7	18547.7	19363.6
					mean
WT	28581	12850.7	18547.7	19363.6	19835.8
WT da	17420.3	19774.6	22615.2	18350	19540
db	109896	85581.4	94717.1	91548.2	95435.8	1.71171e-05
db da	39102.7	44290.2	45501.8	42510.4	42851.3	1.2856e-05	6.47792e-05
					mean
WT	1.44088	0.647856	0.935064	0.976197	1
WT da	0.878225	0.996919	1.14012	0.925096	0.985091
db	5.54032	4.3145	4.77507	4.61531	4.8113	1.71171e-05
db da	1.97132	2.23285	2.29393	2.14312	2.1603	1.2856e-05	6.47792e-05
			1.44088	0.647856	0.935064	0.976197	0.878225	0.996919	1.14012	0.925096
			5.54032	4.3145	4.77507	4.61531	1.97132	2.23285	2.29393	2.14312

## Sheet: a-SMA-wt da
Stats	Area	Density (mean	Diameter (mea	IOD	Stats	Area	Density (mean	Diameter (mea	IOD	Stats	Area	Density (mean	Diameter (mea	IOD	Stats	Area	Density (mean	Diameter (mea	IOD	Stats	Area	Density (mean	Diameter (mea	IOD
Min	10	0.214742	2.69917	2.17808	Min	10	0.233213	3.6009	2.37275	Min	10	0.234475	3.57907	2.34475	Min	10	0.235346	3.16228	2.35445	Min	10	0.255103	3.5506	2.59857
(Obj.#)	30	2191	496	2098	(Obj.#)	60	457	4011	3787	(Obj.#)	136	2229	756	2229	(Obj.#)	152	526	2848	3480	(Obj.#)	204	705	989	2375
Max	2255	0.399639	51.0132	858.319	Max	1006	0.486156	38.2542	420.248	Max	524	0.492929	24.7163	175.977	Max	692	0.395788	37.6035	223.201	Max	811	0.455852	31.8965	254.002
(Obj.#)	2629	3583	24	2629	(Obj.#)	4236	3711	3237	4236	(Obj.#)	1091	2180	1652	1652	(Obj.#)	3449	3796	1141	3449	(Obj.#)	169	1809	140	169
Range	2245	0.184897	48.314	856.141	Range	996	0.252943	34.6533	417.875	Range	514	0.258454	21.1372	173.632	Range	682	0.160443	34.4412	220.846	Range	801	0.200749	28.3459	251.404
Mean	55.5918	0.259695	7.49217	15.6309	Mean	61.7325	0.275614	7.92759	17.973	Mean	45.3934	0.280589	7.09495	13.4538	Mean	57.7527	0.273678	7.83828	16.4217	Mean	52.8617	0.302192	7.47405	16.5975
Std.Dev	111.724	0.0334719	4.56254	37.9574	Std.Dev	84.3484	0.0338702	4.2559	27.7104	Std.Dev	55.1762	0.0333786	3.27308	18.0498	Std.Dev	71.324	0.0241367	4.09551	21.5927	Std.Dev	67.5498	0.0376095	3.74923	22.1072
Sum	46308	216.326	6240.98	13020.5	Sum	60930	272.031	7824.53	17739.4	Sum	25965	160.497	4058.31	7695.56	Sum	49032	232.352	6654.7	13942	Sum	34783	198.842	4917.92	10921.1
Samples	833	833	833	833	Samples	987	987	987	987	Samples	572	572	572	572	Samples	849	849	849	849	Samples	658	658	658	658
Stats	Area	Density (mean	Diameter (mea	IOD	Stats	Area	Density (mean	Diameter (mea	IOD	Stats	Area	Density (mean	Diameter (mea	IOD	Stats	Area	Density (mean	Diameter (mea	IOD	Stats	Area	Density (mean	Diameter (mea	IOD
Min	10	0.212382	3.06524	2.19875	Min	10	0.204999	3.57907	2.22082	Min	10	0.17585	2	1.78074	Min	10	0.201415	2.12132	2.05584	Min	10	0.197443	3.5506	1.99756
(Obj.#)	9	1137	1912	9	(Obj.#)	55	1326	1841	3004	(Obj.#)	21	14755	14561	5846	(Obj.#)	9	5086	6485	8039	(Obj.#)	13	8690	1020	1933
Max	2008	0.410229	48.7664	653.054	Max	1315	0.428268	39.4479	535.983	Max	1941	0.291152	50.0878	415.911	Max	939	0.420938	38.7034	254.341	Max	7624	0.490271	93.1121	3737.82
(Obj.#)	3791	2839	3791	3791	(Obj.#)	2601	892	2601	2601	(Obj.#)	8114	16627	8114	8114	(Obj.#)	4062	79	4062	7377	(Obj.#)	7155	7155	7155	7155
Range	1998	0.197848	45.7012	650.856	Range	1305	0.223269	35.8689	533.762	Range	1931	0.115302	48.0878	414.13	Range	929	0.219523	36.5821	252.285	Range	7614	0.292828	89.5615	3735.83
Mean	71.2427	0.247287	8.30366	18.4326	Mean	55.5725	0.268918	7.49465	16.2212	Mean	54.9309	0.205334	7.49989	11.7529	Mean	44.702	0.234895	6.96838	11.0989	Mean	55.7994	0.22737	7.3081	14.7572
Std.Dev	109.506	0.0205341	4.73457	31.5302	Std.Dev	98.941	0.0349269	4.44766	34.9267	Std.Dev	93.0969	0.0127515	4.44965	20.9332	Std.Dev	69.8748	0.019453	3.79376	19.064	Std.Dev	216.977	0.021649	4.60616	100.127
Sum	83354	289.326	9715.29	21566.2	Sum	44458	215.134	5995.72	12976.9	Sum	168418	629.555	22994.7	36034.3	Sum	70808	372.074	11037.9	17580.6	Sum	85931	350.15	11254.5	22726.1
Samples	1170	1170	1170	1170	Samples	800	800	800	800	Samples	3066	3066	3066	3066	Samples	1584	1584	1584	1584	Samples	1540	1540	1540	1540
Stats	Area	Density (mean	Diameter (mea	IOD	Stats	Area	Density (mean	Diameter (mea	IOD	Stats	Area	Density (mean	Diameter (mea	IOD	Stats	Area	Density (mean	Diameter (mea	IOD	Stats	Area	Density (mean	Diameter (mea	IOD
Min	10	0.256334	3.5506	2.61663	Min	10	0.229417	3.38391	2.35182	Min	10	0.22206	3.16228	2.23687	Min	10	0.244709	3.16228	2.49949	Min	10	0.283978	3.57907	3.00217
(Obj.#)	59	1191	898	552	(Obj.#)	41	2255	1183	1629	(Obj.#)	122	501	2296	662	(Obj.#)	281	1688	1647	2273	(Obj.#)	215	365	684	761
Max	680	0.440913	30.5874	254.554	Max	3556	0.535826	61.5655	1854.06	Max	1372	0.419227	42.5281	543.318	Max	1431	0.54942	47.0565	674.294	Max	1397	0.58971	42.4262	823.825
(Obj.#)	1687	134	1650	1650	(Obj.#)	314	2974	314	314	(Obj.#)	2429	1328	2429	1328	(Obj.#)	2075	1812	1226	2075	(Obj.#)	966	966	966	966
Range	670	0.184579	27.0368	251.937	Range	3546	0.306409	58.1815	1851.71	Range	1362	0.197167	39.3658	541.081	Range	1421	0.30471	43.8942	671.794	Range	1387	0.305732	38.8471	820.823
Mean	55.2113	0.309585	7.63358	18.6242	Mean	82.3606	0.289848	8.48268	28.5922	Mean	70.5837	0.273019	8.22293	21.1814	Mean	60.9661	0.292829	7.89299	19.8702	Mean	93.6934	0.362895	9.24809	39.2655
Std.Dev	76.6804	0.0297967	4.23368	29.3349	Std.Dev	196.764	0.0397389	5.99943	91.2047	Std.Dev	129.339	0.0331359	5.10777	44.8111	Std.Dev	100.854	0.032043	4.46626	42.1599	Std.Dev	153.922	0.047217	6.16092	77.1664
Sum	32133	180.178	4442.75	10839.3	Sum	92491	325.499	9526.04	32109.1	Sum	71713	277.388	8354.5	21520.3	Sum	57491	276.138	7443.09	18737.6	Sum	39726	153.867	3921.19	16648.6
Samples	582	582	582	582	Samples	1123	1123	1123	1123	Samples	1016	1016	1016	1016	Samples	943	943	943	943	Samples	424	424	424	424
Stats	Area	Density (mean	Diameter (mea	IOD	Stats	Area	Density (mean	Diameter (mea	IOD	Stats	Area	Density (mean	Diameter (mea	IOD	Stats	Area	Density (mean	Diameter (mea	IOD	Stats	Area	Density (mean	Diameter (mea	IOD
Min	10	0.303322	3.62236	3.11828	Min	10	0.230812	3.57907	2.30812	Min	10	0.282936	2.92081	2.87222	Min	10	0.258965	3.58427	2.83637	Min	10	0.252979	3.5506	2.62833
(Obj.#)	43	100	124	447	(Obj.#)	31	2619	2807	2619	(Obj.#)	31	132	1004	544	(Obj.#)	10	906	10	1052	(Obj.#)	149	1210	1380	1443
Max	971	0.52493	37.6445	500.902	Max	2508	0.517914	54.988	1108.69	Max	3525	0.630257	63.7447	2075	Max	4132	0.52148	65.1243	2030.97	Max	1238	0.513906	41.0501	636.215
(Obj.#)	433	283	568	433	(Obj.#)	1930	1471	1930	2266	(Obj.#)	615	962	615	615	(Obj.#)	3	562	3	3	(Obj.#)	13	13	13	13
Range	961	0.221608	34.0221	497.783	Range	2498	0.287102	51.4089	1106.38	Range	3515	0.347321	60.8239	2072.13	Range	4122	0.262515	61.54	2028.13	Range	1228	0.260927	37.4995	633.587
Mean	89.5603	0.395196	9.16009	39.6652	Mean	97.6762	0.282247	9.08098	33.1303	Mean	143.7	0.368533	10.2339	67.013	Mean	123.305	0.344884	9.64414	51.7369	Mean	75.3151	0.324004	8.58993	27.8735
Std.Dev	137.817	0.0457403	5.95825	68.6458	Std.Dev	216.485	0.0382374	6.69261	89.3579	Std.Dev	373.039	0.0574057	8.7629	203.599	Std.Dev	305.353	0.0520287	8.00069	145.92	Std.Dev	119.466	0.0402284	5.20753	55.1305
Sum	20778	91.6855	2125.14	9202.32	Sum	92304	266.723	8581.53	31308.2	Sum	63803	163.629	4543.86	29753.8	Sum	54994	153.818	4301.29	23074.7	Sum	39917	171.722	4552.66	14773
Samples	232	232	232	232	Samples	945	945	945	945	Samples	444	444	444	444	Samples	446	446	446	446	Samples	530	530	530	530
Stats	Area	Density (mean	Diameter (mea	IOD	Stats	Area	Density (mean	Diameter (mea	IOD	Stats	Area	Density (mean	Diameter (mea	IOD	Stats	Area	Density (mean	Diameter (mea	IOD	Stats	Area	Density (mean	Diameter (mea	IOD
Min	10	0.250975	2.23607	2.56064	Min	10	0.246778	3.16228	2.49703	Min	10	0.240749	3.5506	2.44806	Min	10	0.261116	3.16228	2.70038	Min	10	0.26138	3.32157	2.81332
(Obj.#)	21	1377	1330	1166	(Obj.#)	132	2871	1772	3722	(Obj.#)	21	2007	2201	332	(Obj.#)	111	5	812	970	(Obj.#)	59	2338	1021	2108
Max	2214	0.507098	51.9133	938.979	Max	2018	0.503456	50.6875	753.117	Max	1441	0.437553	37.9465	505.528	Max	1053	0.48224	33.3654	464.238	Max	1465	0.511362	44.303	663.924
(Obj.#)	495	573	495	495	(Obj.#)	604	51	604	3302	(Obj.#)	2587	1914	2587	2587	(Obj.#)	230	1062	25	25	(Obj.#)	1	180	1	2918
Range	2204	0.256122	49.6772	936.419	Range	2008	0.256678	47.5253	750.62	Range	1431	0.196804	34.3959	503.08	Range	1043	0.221123	30.2031	461.538	Range	1455	0.249982	40.9815	661.111
Mean	64.9738	0.298334	8.12977	21.2183	Mean	102.721	0.327045	9.51145	35.7818	Mean	70.7337	0.305891	8.49989	22.522	Mean	73.3325	0.336994	8.32606	25.9945	Mean	95.5723	0.369676	9.50613	37.7299
Std.Dev	115.856	0.027341	4.81283	46.2639	Std.Dev	189.341	0.0410023	6.68761	70.6984	Std.Dev	105.094	0.0377254	4.82301	35.536	Std.Dev	128.88	0.0422603	5.5412	48.747	Std.Dev	159.928	0.0467074	6.49138	67.8207
Sum	54578	250.6	6829.01	17823.3	Sum	107241	341.435	9929.96	37356.2	Sum	56304	243.49	6765.91	17927.5	Sum	28453	130.754	3230.51	10085.9	Sum	81332	314.594	8089.72	32108.2
Samples	840	840	840	840	Samples	1044	1044	1044	1044	Samples	796	796	796	796	Samples	388	388	388	388	Samples	851	851	851	851
Stats	Area	Density (mean	Diameter (mea	IOD	Stats	Area	Density (mean	Diameter (mea	IOD	Stats	Area	Density (mean	Diameter (mea	IOD	Stats	Area	Density (mean	Diameter (mea	IOD	Stats	Area	Density (mean	Diameter (mea	IOD
Min	10	0.221363	2.23607	2.31116	Min	10	0.188225	2.80278	1.92587	Min	10	0.210642	2.23607	2.14349	Min	10	0.210194	2	2.10693	Min	10	0.236801	3	2.411
(Obj.#)	8	694	519	129	(Obj.#)	2	8292	2739	4209	(Obj.#)	13	3814	128	3906	(Obj.#)	7	6876	5772	5667	(Obj.#)	87	1102	1760	2999
Max	9246	0.490029	94.1955	4530.81	Max	1799	0.42697	46.8536	575.301	Max	1079	0.441876	43.0556	371.423	Max	2338	0.403647	61.6677	679.848	Max	4011	0.483243	62.2549	1579.14
(Obj.#)	2526	2526	2526	2526	(Obj.#)	3373	4319	3373	3373	(Obj.#)	3835	1116	3835	3835	(Obj.#)	1166	4257	3733	1166	(Obj.#)	2167	373	2167	2167
Range	9236	0.268666	91.9595	4528.5	Range	1789	0.238745	44.0508	573.375	Range	1069	0.231233	40.8195	369.28	Range	2328	0.193453	59.6677	677.741	Range	4001	0.246442	59.2549	1576.73
Mean	86.8958	0.283335	8.16732	29.468	Mean	58.0495	0.236427	7.60465	14.7597	Mean	73.3815	0.269527	8.35455	21.1983	Mean	68.9514	0.259445	8.08948	19.3103	Mean	69.3235	0.292575	7.99577	22.0411
Std.Dev	416.187	0.0370691	6.32282	191.092	Std.Dev	100.321	0.0296214	4.59299	29.0902	Std.Dev	122.482	0.0385131	5.60179	37.9424	Std.Dev	138.596	0.0318801	5.36624	42.7153	Std.Dev	187.363	0.039812	5.48157	71.3083
Sum	65867	214.768	6190.83	22336.8	Sum	104373	425.096	13673.2	26538	Sum	73088	268.449	8321.13	21113.6	Sum	97980	368.671	11495.1	27439.9	Sum	42218	178.178	4869.42	13423
Samples	758	758	758	758	Samples	1798	1798	1798	1798	Samples	996	996	996	996	Samples	1421	1421	1421	1421	Samples	609	609	609	609
Stats	Area	Density (mean	Diameter (mea	IOD	Stats	Area	Density (mean	Diameter (mea	IOD	Stats	Area	Density (mean	Diameter (mea	IOD	Stats	Area	Density (mean	Diameter (mea	IOD	Stats	Area	Density (mean	Diameter (mea	IOD
Min	10	0.20316	3.07037	2.0316	Min	10	0.158801	2.5	1.58873	Min	10	0.216445	3.5506	2.17938	Min	10	0.219318	2	2.19318	Min	10	0.191493	3.16228	1.95066
(Obj.#)	81	9054	6730	9054	(Obj.#)	7	9997	4107	10428	(Obj.#)	10	1022	10	1835	(Obj.#)	33	2089	500	2089	(Obj.#)	82	388	6992	8383
Max	3386	0.420279	72.6483	1344.04	Max	1006	0.34254	50.2081	207.563	Max	581	0.279408	34.1612	145.688	Max	406	0.384917	24.2157	121.132	Max	834	0.332158	33.0022	205.676
(Obj.#)	10962	5852	6309	10962	(Obj.#)	17589	18672	15465	14901	(Obj.#)	1067	4101	1137	1067	(Obj.#)	4797	9007	4797	4797	(Obj.#)	11407	1253	11407	11407
Range	3376	0.217119	69.578	1342.01	Range	996	0.183739	47.7081	205.974	Range	571	0.0629625	30.6106	143.508	Range	396	0.165599	22.2157	118.939	Range	824	0.140666	29.8399	203.726
Mean	65.4611	0.242975	7.77882	17.4421	Mean	32.6433	0.213576	6.53097	6.90737	Mean	41.3047	0.243745	6.99778	10.2854	Mean	34.1811	0.254091	6.41114	8.99737	Mean	47.8879	0.233297	7.21973	11.5696
Std.Dev	160.757	0.0295063	5.42616	50.8215	Std.Dev	44.5093	0.0293721	3.08706	9.16452	Std.Dev	43.8634	0.012936	3.32121	11.2448	Std.Dev	36.502	0.0206734	2.73296	10.3215	Std.Dev	65.8016	0.0152015	3.99114	16.5992
Sum	129482	480.604	15386.5	34500.5	Sum	104687	684.939	20944.8	22151.9	Sum	51507	303.951	8726.24	12825.9	Sum	49631	368.941	9308.97	13064.2	Sum	105066	511.853	15840.1	25383.6
Samples	1978	1978	1978	1978	Samples	3207	3207	3207	3207	Samples	1247	1247	1247	1247	Samples	1452	1452	1452	1452	Samples	2194	2194	2194	2194
Stats	Area	Density (mean	Diameter (mea	IOD	Stats	Area	Density (mean	Diameter (mea	IOD	Stats	Area	Density (mean	Diameter (mea	IOD	Stats	Area	Density (mean	Diameter (mea	IOD	Stats	Area	Density (mean	Diameter (mea	IOD
Min	10	0.22574	2.5	2.29329	Min	10	0.131742	2.5	1.3178	Min	10	0.207887	2.55278	2.11315	Min	10	0.266816	3.5506	2.69171	Min	10	0.221178	3.16228	2.22596
(Obj.#)	23	3480	5456	7006	(Obj.#)	213	5245	17066	876	(Obj.#)	83	3442	10738	14560	(Obj.#)	42	256	736	328	(Obj.#)	81	1387	4206	3292
Max	1319	0.358057	40.2928	403.048	Max	565	0.299287	29.6397	143.038	Max	550	0.271891	29.3056	129.138	Max	338	0.38754	24.287	105.285	Max	599	0.368022	31.2417	162.111
(Obj.#)	351	934	351	351	(Obj.#)	978	3579	10206	978	(Obj.#)	7567	13181	7567	7567	(Obj.#)	2037	903	2037	2037	(Obj.#)	4184	693	2717	3046
Range	1309	0.132317	37.7928	400.755	Range	555	0.167545	27.1397	141.72	Range	540	0.0640047	26.7528	127.025	Range	328	0.120724	20.7364	102.594	Range	589	0.146843	28.0795	159.885
Mean	45.4671	0.263072	6.99593	12.5448	Mean	42.2643	0.236161	6.87032	10.2658	Mean	31.9924	0.234833	6.26619	7.61655	Mean	42.5794	0.298517	7.10162	12.9354	Mean	53.2851	0.254906	7.5646	14.141
Std.Dev	73.6476	0.020354	3.88078	21.6121	Std.Dev	57.5077	0.0230817	3.61454	14.4185	Std.Dev	38.035	0.0102151	2.78862	9.25583	Std.Dev	39.8701	0.0154752	3.03474	12.5071	Std.Dev	66.3453	0.0201247	3.94242	18.4458
Sum	55197	319.369	8493.06	15229.4	Sum	74047	413.755	12036.8	17985.7	Sum	63441	465.674	12425.8	15103.6	Sum	22780	159.706	3799.36	6920.41	Sum	76624	366.556	10877.9	20334.7
Samples	1214	1214	1214	1214	Samples	1752	1752	1752	1752	Samples	1983	1983	1983	1983	Samples	535	535	535	535	Samples	1438	1438	1438	1438
				13020.5	10839.3	17823.3	34500.5
				17739.4	32109.1	37356.2	22151.9
				7695.56	21520.3	17927.5	12825.9
				13942	18737.6	10085.9	13064.2
				10921.1	16648.6	32108.2	25383.6
				21566.2	9202.32	22336.8	15229.4
				12976.9	31308.2	26538	17985.7
				36034.3	29753.8	21113.6	15103.6
				17580.6	23074.7	27439.9	6920.41
				22726.1	4552.66	13423	20334.7
			mean	17420.3	19774.6	22615.2	18350

## Sheet: a-SMA-dbdb
Stats	Area	Density (mean	Diameter (mea	IOD	Stats	Area	Density (mean	Diameter (mea	IOD	Stats	Area	Density (mean	Diameter (mea	IOD	Stats	Area	Density (mean	Diameter (mea	IOD	Stats	Area	Density (mean	Diameter (mea	IOD
Min	10	0.150685	2.23607	1.50685	Min	10	0.164291	2.23607	1.64291	Min	10	0.158868	2.82843	1.59275	Min	10	0	2.23607	0	Min	10	0	2.23607	0
(Obj.#)	3	11396	257	11396	(Obj.#)	2	16676	4502	16676	(Obj.#)	177	2112	21183	7760	(Obj.#)	265	32773	31089	32773	(Obj.#)	72	32770	14107	32770
Max	2019	0.241754	51.7148	407.238	Max	9980	0.399021	100.165	2206.54	Max	73133	0.412353	274.188	14964.9	Max	13024	0.285951	102.761	2604.39	Max	43648	0.36257	239.433	8097.39
(Obj.#)	9938	17769	10083	4167	(Obj.#)	9519	10176	9519	9519	(Obj.#)	45	6733	45	45	(Obj.#)	6178	25129	6178	6178	(Obj.#)	13693	25249	64	13693
Range	2009	0.0910694	49.4788	405.731	Range	9970	0.23473	97.929	2204.9	Range	73123	0.253485	271.359	14963.3	Range	13014	0.285951	100.525	2604.39	Range	43638	0.36257	237.197	8097.39
Mean	54.7604	0.197842	7.31276	10.9873	Mean	102.806	0.198904	8.5599	21.5592	Mean	155.164	0.192417	8.79222	31.2434	Mean	97.4264	0.151177	8.65947	17.2173	Mean	145.124	0.132847	8.66975	23.7549
Std.Dev	126.752	0.014127	5.24326	25.7875	Std.Dev	397.574	0.0232931	8.30791	87.613	Std.Dev	1511.05	0.0291221	10.9286	310.137	Std.Dev	358.996	0.0613188	7.8919	70.9241	Std.Dev	1116.65	0.0676774	10.8952	209.32
Sum	224244	810.164	29945.8	44993.1	Sum	545078	1054.59	45384.6	114307	Sum	505991	627.472	28671.4	101885	Sum	585825	909.028	52069.4	103528	Sum	986696	903.229	58945.7	161510
Samples	4095	4095	4095	4095	Samples	5302	5302	5302	5302	Samples	3261	3261	3261	3261	Samples	6013	6013	6013	6013	Samples	6799	6799	6799	6799
Stats	Area	Density (mean	Diameter (mea	IOD	Stats	Area	Density (mean	Diameter (mea	IOD	Stats	Area	Density (mean	Diameter (mea	IOD	Stats	Area	Density (mean	Diameter (mea	IOD	Stats	Area	Density (mean	Diameter (mea	IOD
Min	10	0.173871	2.23607	1.73871	Min	10	0.174531	2.23607	1.75104	Min	10	0.119709	2	1.20079	Min	10	0.119987	2.30278	1.23065	Min	10	0.142621	2	1.44824
(Obj.#)	20	17334	17091	17334	(Obj.#)	30	1182	4135	11146	(Obj.#)	14	17903	20726	13711	(Obj.#)	91	21851	240	4032	(Obj.#)	84	16608	7683	17346
Max	6178	0.439853	87.2549	1433.92	Max	4713	0.465838	71.7551	1357.07	Max	468434	0.342868	933.998	72935.2	Max	109473	0.28832	377.857	19368.1	Max	9625	0.273958	86.2897	1893.73
(Obj.#)	9970	2157	4603	9970	(Obj.#)	20970	24229	3423	9225	(Obj.#)	61	31585	61	61	(Obj.#)	1653	3622	1653	1653	(Obj.#)	8639	25585	8639	8639
Range	6168	0.265982	85.0189	1432.19	Range	4703	0.291307	69.5191	1355.31	Range	468424	0.223159	931.998	72934	Range	109463	0.168333	375.555	19366.9	Range	9615	0.131337	84.2897	1892.28
Mean	104.281	0.216765	9.19552	23.0051	Mean	106.055	0.215137	9.16423	22.9939	Mean	209.15	0.160485	8.68613	32.7047	Mean	177.762	0.166219	8.40107	30.9937	Mean	87.8392	0.180061	8.26656	16.5615
Std.Dev	292.102	0.0311702	8.10189	65.6828	Std.Dev	283.794	0.0409362	7.94448	63.299	Std.Dev	6658.04	0.0377196	16.2444	1036.74	Std.Dev	2281.04	0.0187134	12.4895	409.361	Std.Dev	289.671	0.0163687	7.06691	56.4207
Sum	471978	981.077	41618.9	104121	Sum	503338	1021.04	43493.4	109129	Sum	1048051	804.188	43526.2	163883	Sum	760287	710.92	35931.4	132560	Sum	334404	685.49	31470.8	63049.8
Samples	4526	4526	4526	4526	Samples	4746	4746	4746	4746	Samples	5011	5011	5011	5011	Samples	4277	4277	4277	4277	Samples	3807	3807	3807	3807
Stats	Area	Density (mean	Diameter (mea	IOD	Stats	Area	Density (mean	Diameter (mea	IOD	Stats	Area	Density (mean	Diameter (mea	IOD	Stats	Area	Density (mean	Diameter (mea	IOD
Min	10	0	1.41421	0	Min	10	0	2.23607	0	Min	10	0	1	0	Min	10	0	2.12132	0
(Obj.#)	69	32771	40960	32771	(Obj.#)	62	32769	15765	32769	(Obj.#)	357	32776	17111	32776	(Obj.#)	10	32771	32130	32771
Max	4897	0.365652	84.3193	914.636	Max	1861	0.284513	53.4111	400.026	Max	8478	0.248692	108.839	862.498	Max	14899	0.276046	128.827	2844.09
(Obj.#)	35634	19455	35634	9836	(Obj.#)	21372	4245	5342	21372	(Obj.#)	37084	11359	5760	5760	(Obj.#)	28454	7434	12882	28454
Range	4887	0.365652	82.9051	914.636	Range	1851	0.284513	51.175	400.026	Range	8468	0.248692	107.839	862.498	Range	14889	0.276046	126.705	2844.09
Mean	78.5417	0.160347	8.30699	13.3358	Mean	40.8125	0.182557	6.78255	7.60486	Mean	72.2313	0.120659	7.85052	8.15156	Mean	112.549	0.147408	9.31581	18.281
Std.Dev	221.305	0.0869851	6.84683	43.6219	Std.Dev	81.8111	0.0752647	4.05394	17.0414	Std.Dev	257.181	0.0864192	6.78902	33.002	Std.Dev	430.408	0.0718421	8.86213	82.9495
Sum	679857	1387.97	71905.3	115435	Sum	258384	1155.77	42940.3	48146.4	Sum	660194	1102.83	71753.8	74505.2	Sum	789755	1034.36	65369	128278
Samples	8656	8656	8656	8656	Samples	6331	6331	6331	6331	Samples	9140	9140	9140	9140	Samples	7017	7017	7017	7017
Stats	Area	Density (mean	Diameter (mea	IOD	Stats	Area	Density (mean	Diameter (mea	IOD	Stats	Area	Density (mean	Diameter (mea	IOD	Stats	Area	Density (mean	Diameter (mea	IOD	Stats	Area	Density (mean	Diameter (mea	IOD
Min	10	0	2.23607	0	Min	10	0	1	0	Min	10	0	1.41421	0	Min	10	0	2.23607	0	Min	10	0	2	0
(Obj.#)	14	32771	25159	32771	(Obj.#)	47	32770	31985	32770	(Obj.#)	9	32769	3152	32769	(Obj.#)	34	32769	9748	32769	(Obj.#)	12	32773	12696	32773
Max	3881	0.345509	87.5023	927.162	Max	6101	0.393455	111.156	785.287	Max	1139	0.302654	42.8913	266.165	Max	37355	0.348351	198.342	8167.74	Max	759	0.304238	37.3969	153.838
(Obj.#)	26582	3520	26582	26582	(Obj.#)	38890	28465	37420	26531	(Obj.#)	15743	27411	15743	15743	(Obj.#)	18988	15212	18988	18988	(Obj.#)	63206	19338	63206	23480
Range	3871	0.345509	85.2663	927.162	Range	6091	0.393455	110.156	785.287	Range	1129	0.302654	41.4771	266.165	Range	37345	0.348351	196.106	8167.74	Range	749	0.304238	35.3969	153.838
Mean	63.7094	0.163103	7.88613	11.07	Mean	61.5164	0.143818	7.78207	8.45679	Mean	44.6369	0.221187	7.0473	10.0469	Mean	127.909	0.199588	9.18163	26.9684	Mean	28.1171	0.10469	6.04499	2.84653
Std.Dev	145.235	0.0940548	5.85117	31.7147	Std.Dev	170.613	0.0838596	5.7616	23.775	Std.Dev	74.8906	0.0377017	4.17472	17.6583	Std.Dev	788.614	0.0262104	9.68252	171.987	Std.Dev	36.7956	0.112597	2.65518	6.2738
Sum	502094	1285.41	62150.6	87242.5	Sum	534639	1249.92	67634	73497.9	Sum	249342	1235.55	39366.2	56122.1	Sum	781780	1219.88	56118.1	164831	Sum	219032	815.531	47090.5	22174.5
Samples	7881	7881	7881	7881	Samples	8691	8691	8691	8691	Samples	5586	5586	5586	5586	Samples	6112	6112	6112	6112	Samples	7790	7790	7790	7790
Stats	Area	Density (mean	Diameter (mea	IOD	Stats	Area	Density (mean	Diameter (mea	IOD	Stats	Area	Density (mean	Diameter (mea	IOD	Stats	Area	Density (mean	Diameter (mea	IOD	Stats	Area	Density (mean	Diameter (mea	IOD
Min	10	0.174333	2.5	1.80693	Min	10	0.177755	2.5	1.78115	Min	10	0.154481	2.82843	1.54481	Min	10	0.121258	3.02369	1.2453	Min	10	0	2.23607	0
(Obj.#)	70	9979	1990	2587	(Obj.#)	95	7493	7511	14150	(Obj.#)	121	19634	1610	19634	(Obj.#)	287	8572	17428	4916	(Obj.#)	91	32773	32801	32773
Max	1339	0.312958	42.1817	299.931	Max	85659	0.496613	269.493	20474.2	Max	16251	0.454657	135.219	3246.31	Max	421752	0.347558	781.021	71748.6	Max	2273	0.331625	57.0494	345.207
(Obj.#)	4967	447	1958	4967	(Obj.#)	10137	18051	10137	10137	(Obj.#)	9233	4943	9233	9233	(Obj.#)	32	11493	32	32	(Obj.#)	34717	12782	34717	1562
Range	1329	0.138625	39.6817	298.124	Range	85649	0.318857	266.993	20472.4	Range	16241	0.300176	132.391	3244.77	Range	421742	0.2263	777.998	71747.4	Range	2263	0.331625	54.8134	345.207
Mean	75.8963	0.222987	8.24269	18.1303	Mean	200.849	0.213535	10.2989	46.2153	Mean	117.985	0.18319	9.46232	23.1469	Mean	257.319	0.165021	9.11015	44.0217	Mean	48.6853	0.0770605	7.14969	4.28372
Std.Dev	136.31	0.0249615	6.03403	33.3317	Std.Dev	1593.79	0.0229015	11.8133	379.459	Std.Dev	446.461	0.0207222	8.25143	88.6945	Std.Dev	7401.86	0.0285732	16.7492	1259.25	Std.Dev	93.5451	0.0803863	4.54379	14.7149
Sum	139118	408.736	15108.8	33232.8	Sum	791143	841.115	40567.5	182042	Sum	574117	891.4	46043.7	112633	Sum	850439	545.393	30109	145492	Sum	379502	600.686	55731.8	33391.6
Samples	1833	1833	1833	1833	Samples	3939	3939	3939	3939	Samples	4866	4866	4866	4866	Samples	3305	3305	3305	3305	Samples	7795	7795	7795	7795
Stats	Area	Density (mean	Diameter (mea	IOD	Stats	Area	Density (mean	Diameter (mea	IOD	Stats	Area	Density (mean	Diameter (mea	IOD	Stats	Area	Density (mean	Diameter (mea	IOD	Stats	Area	Density (mean	Diameter (mea	IOD
Min	10	0.116659	2.23607	1.21632	Min	10	0.153791	2	1.54343	Min	10	0	2.23607	0	Min	10	0	2.5	0	Min	10	0.154931	2.5	1.57149
(Obj.#)	44	20898	6798	3255	(Obj.#)	22	4812	11394	18353	(Obj.#)	23	32771	30095	32771	(Obj.#)	43	32776	17588	32776	(Obj.#)	32	3660	27786	17103
Max	11270	0.281327	119.948	2203.65	Max	14763	0.3742	141.125	2795.06	Max	6029	0.354726	71.6432	1223.84	Max	8956	0.382289	88.9651	1811.48	Max	4806	0.374841	72.1616	964.929
(Obj.#)	24902	23032	24902	24902	(Obj.#)	18496	16302	18496	18496	(Obj.#)	26455	24701	26455	26455	(Obj.#)	29903	15190	29903	29903	(Obj.#)	56	23341	56	56
Range	11260	0.164668	117.712	2202.44	Range	14753	0.220409	139.125	2793.52	Range	6019	0.354726	69.4071	1223.84	Range	8946	0.382289	86.4651	1811.48	Range	4796	0.21991	69.6616	963.358
Mean	92.1428	0.181959	8.34515	17.7771	Mean	133.191	0.18286	9.52303	25.9045	Mean	82.7174	0.184059	8.2322	16.4511	Mean	75.4306	0.174927	7.97595	14.4939	Mean	69.0374	0.187734	7.814	13.8725
Std.Dev	334.522	0.0237764	7.50182	65.1158	Std.Dev	540.777	0.0206762	9.05395	105.642	Std.Dev	246.163	0.0335976	6.52129	50.6771	Std.Dev	220.252	0.045041	6.16825	45.955	Std.Dev	188.146	0.0201934	5.70619	39.5369
Sum	479972	947.825	43469.9	92601	Sum	571124	784.103	40834.8	111078	Sum	464541	1033.67	46232.1	92389.5	Sum	405213	939.706	42846.8	77861.3	Sum	330689	899.248	37429.1	66449.4
Samples	5209	5209	5209	5209	Samples	4288	4288	4288	4288	Samples	5616	5616	5616	5616	Samples	5372	5372	5372	5372	Samples	4790	4790	4790	4790
Stats	Area	Density (mean	Diameter (mea	IOD	Stats	Area	Density (mean	Diameter (mea	IOD	Stats	Area	Density (mean	Diameter (mea	IOD	Stats	Area	Density (mean	Diameter (mea	IOD	Stats	Area	Density (mean	Diameter (mea	IOD
Min	10	0.164732	2.69917	1.64732	Min	10	0.162601	3.3541	1.63808	Min	10	0.179171	2.23607	1.79171	Min	10	0.169401	1	1.70097	Min	10	0.173599	2.82843	1.73599
(Obj.#)	106	2328	14477	2328	(Obj.#)	67	10528	2513	17002	(Obj.#)	122	17127	2529	17127	(Obj.#)	62	1548	7891	760	(Obj.#)	9	5334	5900	5334
Max	7683	0.348423	132.85	1881.97	Max	31925	0.345494	152.482	8164.21	Max	92459	0.325761	393.164	24545.1	Max	5865	0.477587	91.3059	1348.18	Max	5587	0.355911	83.8727	1456.79
(Obj.#)	8879	5002	8879	8879	(Obj.#)	41	18711	41	41	(Obj.#)	62	17280	576	62	(Obj.#)	8723	7187	1881	8723	(Obj.#)	19419	13364	19419	19419
Range	7673	0.183691	130.15	1880.32	Range	31915	0.182894	149.127	8162.57	Range	92449	0.14659	390.928	24543.3	Range	5855	0.308187	90.3059	1346.48	Range	5577	0.182312	81.0443	1455.05
Mean	125.93	0.203289	9.81568	27.489	Mean	154.276	0.197239	10.4203	33.3216	Mean	166.106	0.212712	9.93954	38.7742	Mean	98.4826	0.204771	9.20001	21.1448	Mean	73.5481	0.216876	8.06987	16.886
Std.Dev	369.531	0.0207854	8.76484	84.1869	Std.Dev	682.052	0.0194638	9.51998	165.613	Std.Dev	1587.92	0.0176674	12.3843	415.579	Std.Dev	231.12	0.0162104	7.22084	51.4847	Std.Dev	197.837	0.0203635	5.80793	49.7742
Sum	646149	1043.08	50364.3	141046	Sum	679738	869.037	45911.8	146815	Sum	759269	972.305	45433.6	177237	Sum	565093	1174.98	52789.7	121329	Sum	399881	1179.16	43875.9	91809.4
Samples	5131	5131	5131	5131	Samples	4406	4406	4406	4406	Samples	4571	4571	4571	4571	Samples	5738	5738	5738	5738	Samples	5437	5437	5437	5437
Stats	Area	Density (mean	Diameter (mea	IOD	Stats	Area	Density (mean	Diameter (mea	IOD	Stats	Area	Density (mean	Diameter (mea	IOD	Stats	Area	Density (mean	Diameter (mea	IOD	Stats	Area	Density (mean	Diameter (mea	IOD
Min	10	0.175549	2.23607	1.75549	Min	10	0.175643	2.43352	1.75643	Min	10	0.176214	2.92081	1.81091	Min	10	0.175798	2.82843	1.75798	Min	10	0.164728	2.82843	1.65749
(Obj.#)	171	735	19494	735	(Obj.#)	19	11466	15749	11466	(Obj.#)	30	2043	3437	8010	(Obj.#)	145	13866	3834	13866	(Obj.#)	11	18711	11715	14211
Max	3209	0.382277	77.5177	806.696	Max	2120	0.382168	49.1673	489.299	Max	2729	0.348533	52.1974	617.07	Max	1462	0.41717	43.7564	353.785	Max	4456	0.38701	72.3059	1045.96
(Obj.#)	7163	618	7163	10969	(Obj.#)	5931	11404	5931	5931	(Obj.#)	2257	15198	2257	2257	(Obj.#)	6755	1490	6755	6755	(Obj.#)	3351	9345	3351	3351
Range	3199	0.206728	75.2816	804.94	Range	2110	0.206525	46.7338	487.543	Range	2719	0.172319	49.2766	615.259	Range	1452	0.241372	40.928	352.027	Range	4446	0.222282	69.4775	1044.31
Mean	62.1102	0.215982	7.82329	14.0542	Mean	49.5075	0.213856	7.26149	10.9359	Mean	45.8573	0.220723	7.04182	10.5454	Mean	48.8785	0.21825	7.24947	10.9743	Mean	60.3472	0.202949	7.81385	12.7381
Std.Dev	132.009	0.0190861	5.18743	33.0601	Std.Dev	78.354	0.0187566	4.05908	18.5262	Std.Dev	81.3401	0.0205523	3.9376	20.0792	Std.Dev	74.26	0.0199442	3.89477	17.6385	Std.Dev	124.416	0.0174901	4.8705	28.5065
Sum	265521	923.322	33444.5	60081.9	Sum	171296	739.943	25124.8	37838.4	Sum	154539	743.837	23730.9	35537.9	Sum	173372	774.134	25713.9	38925.9	Sum	307288	1033.42	39788.1	64862.6
Samples	4275	4275	4275	4275	Samples	3460	3460	3460	3460	Samples	3370	3370	3370	3370	Samples	3547	3547	3547	3547	Samples	5092	5092	5092	5092
		44993.1	115435	33232.8	141046
		114307	48146.4	182042	146815
		101885	74505.2	112633	177237
		103528	128278	145492	121329
		161510	87242.5	33391.6	91809.4
		104121	73497.9	92601	60081.9
		109129	56122.1	111078	37838.4
		163883	164831	92389.5	35537.9
		132560	22174.5	77861.3	38925.9
		63049.8		66449.4	64862.6
	mean	109896	85581.4	94717.1	91548.2

## Sheet: a-SMA-db+da
Stats	Area	Density (mean	Diameter (mea	IOD	Stats	Area	Density (mean	Diameter (mea	IOD	Stats	Area	Density (mean	Diameter (mea	IOD	Stats	Area	Density (mean	Diameter (mea	IOD	Stats	Area	Density (mean	Diameter (mea	IOD
Min	10	0.211263	3.25819	2.18504	Min	10	0.194446	2.12132	1.96368	Min	10	0.156898	2.23607	1.6578	Min	10	0.171258	2.23607	1.75124	Min	10	0.191309	2.23607	1.93261
(Obj.#)	237	2816	456	4363	(Obj.#)	247	10844	11404	8789	(Obj.#)	126	12257	12006	8823	(Obj.#)	4	7627	9040	5097	(Obj.#)	13	9912	7268	8148
Max	1616	0.289074	48.1045	434.252	Max	1345	0.300513	41.7928	341.269	Max	1069	0.313332	45.3678	269.427	Max	4035	0.297768	77.9607	919.546	Max	2275	0.355889	51.9864	508.099
(Obj.#)	957	1935	1015	957	(Obj.#)	4137	13380	13057	4137	(Obj.#)	10088	15077	10088	10088	(Obj.#)	7672	6	7672	7672	(Obj.#)	6318	367	6318	6318
Range	1606	0.0778117	44.8463	432.067	Range	1335	0.106067	39.6714	339.306	Range	1059	0.156434	43.1317	267.77	Range	4025	0.126509	75.7246	917.795	Range	2265	0.164581	49.7504	506.166
Mean	116.3	0.246361	10.364	29.8161	Mean	58.1326	0.235386	8.01492	14.2432	Mean	53.0699	0.206141	7.77567	11.4037	Mean	103.132	0.211718	9.44074	22.5287	Mean	87.9892	0.226946	9.27156	20.305
Std.Dev	197.78	0.0148075	7.58529	52.1851	Std.Dev	86.4667	0.0235186	4.80784	21.9953	Std.Dev	82.2965	0.0336178	4.70562	19.1241	Std.Dev	217.358	0.0150645	7.36333	48.6092	Std.Dev	152.693	0.023403	6.14539	35.912
Sum	138164	292.677	12312.5	35421.5	Sum	147308	596.467	20309.8	36092.2	Sum	164782	640.068	24143.4	35408.4	Sum	239472	491.609	21921.4	52311.7	Sum	228156	588.472	24041.2	52650.9
Samples	1188	1188	1188	1188	Samples	2534	2534	2534	2534	Samples	3105	3105	3105	3105	Samples	2322	2322	2322	2322	Samples	2593	2593	2593	2593
Stats	Area	Density (mean	Diameter (mea	IOD	Stats	Area	Density (mean	Diameter (mea	IOD	Stats	Area	Density (mean	Diameter (mea	IOD	Stats	Area	Density (mean	Diameter (mea	IOD	Stats	Area	Density (mean	Diameter (mea	IOD
Min	10	0.194876	3.5506	1.9942	Min	10	0.165773	2.23607	1.65773	Min	10	0.19926	2	2.19186	Min	10	0.19204	3.5506	2.01444	Min	10	0.164417	3.16228	1.64417
(Obj.#)	12	3114	4516	1592	(Obj.#)	105	2210	5104	2210	(Obj.#)	43	326	1710	326	(Obj.#)	295	3992	1125	3604	(Obj.#)	18	412	2028	412
Max	1603	0.264464	47.3136	387.648	Max	2024	0.340847	60.0399	473.743	Max	1034	0.328552	44.6622	277.442	Max	5582	0.27633	82.0827	1386.33	Max	14640	0.241859	121.56	3064.36
(Obj.#)	2482	1110	3630	2482	(Obj.#)	7018	271	3170	7018	(Obj.#)	1871	4811	1781	1871	(Obj.#)	20	3443	20	20	(Obj.#)	3550	8173	3550	3550
Range	1593	0.069588	43.763	385.654	Range	2014	0.175074	57.8038	472.086	Range	1024	0.129292	42.6622	275.25	Range	5572	0.0842905	78.5321	1384.32	Range	14630	0.0774423	118.398	3062.72
Mean	80.2086	0.229039	8.94391	18.7122	Mean	90.6509	0.228762	9.0201	21.4004	Mean	67.1862	0.253148	8.22213	17.3608	Mean	92.3692	0.230792	8.96149	21.8795	Mean	206.706	0.192212	11.8553	42.0788
Std.Dev	136.248	0.0124642	5.93505	32.3288	Std.Dev	179.581	0.0268125	6.97674	43.2566	Std.Dev	107.104	0.0187924	5.06249	28.0501	Std.Dev	231.188	0.0157428	6.66057	56.6981	Std.Dev	622.192	0.0142369	11.3071	129.879
Sum	104993	299.811	11707.6	24494.3	Sum	115308	290.985	11473.6	27221.3	Sum	75047	282.766	9184.12	19392	Sum	103823	259.41	10072.7	24592.6	Sum	409898	381.157	23509	83442.3
Samples	1309	1309	1309	1309	Samples	1272	1272	1272	1272	Samples	1117	1117	1117	1117	Samples	1124	1124	1124	1124	Samples	1983	1983	1983	1983
Stats	Area	Density (mean	Diameter (mea	IOD	Stats	Area	Density (mean	Diameter (mea	IOD	Stats	Area	Density (mean	Diameter (mea	IOD	Stats	Area	Density (mean	Diameter (mea	IOD	Stats	Area	Density (mean	Diameter (mea	IOD
Min	10	0.18387	3.16228	1.86526	Min	10	0.18304	2.23607	1.8304	Min	10	0.179768	3.16228	1.83736	Min	10	0.196612	2	1.96612	Min	10	0.218952	3.5506	2.22497
(Obj.#)	302	2615	4159	4021	(Obj.#)	68	479	685	479	(Obj.#)	87	160	4018	5439	(Obj.#)	115	4132	4793	4132	(Obj.#)	49	3602	3093	1089
Max	6125	0.434781	77.8694	2055.16	Max	2008	0.446448	48.694	491.891	Max	3009	0.393337	54.1739	762.579	Max	1845	0.407057	43.6713	462.17	Max	1305	0.486147	40.8244	396.094
(Obj.#)	11099	1024	4852	11099	(Obj.#)	6925	9123	6925	6925	(Obj.#)	34	19	3262	34	(Obj.#)	241	3625	3549	241	(Obj.#)	2613	1255	2613	2613
Range	6115	0.250911	74.7072	2053.3	Range	1998	0.263408	46.458	490.061	Range	2999	0.213569	51.0117	760.742	Range	1835	0.210445	41.6713	460.204	Range	1295	0.267195	37.2738	393.869
Mean	71.64	0.224196	8.07671	17.4846	Mean	54.8406	0.220402	7.47777	12.5425	Mean	85.4407	0.21963	8.88077	19.5246	Mean	82.3879	0.244928	8.71434	21.0336	Mean	77.8714	0.274149	8.73575	22.24
Std.Dev	191.685	0.0197551	5.60886	58.9081	Std.Dev	91.8456	0.0182964	4.38466	22.0964	Std.Dev	162.54	0.018967	5.93782	38.971	Std.Dev	145.39	0.0242488	5.70802	38.5164	Std.Dev	106.804	0.0364533	4.87345	32.4172
Sum	244006	763.611	27509.3	59552.5	Sum	180316	724.68	24586.9	41239.7	Sum	186688	479.892	19404.5	42661.2	Sum	104715	311.304	11075.9	26733.7	Sum	76314	268.666	8561.04	21795.2
Samples	3406	3406	3406	3406	Samples	3288	3288	3288	3288	Samples	2185	2185	2185	2185	Samples	1271	1271	1271	1271	Samples	980	980	980	980
Stats	Area	Density (mean	Diameter (mea	IOD	Stats	Area	Density (mean	Diameter (mea	IOD	Stats	Area	Density (mean	Diameter (mea	IOD	Stats	Area	Density (mean	Diameter (mea	IOD	Stats	Area	Density (mean	Diameter (mea	IOD
Min	10	0.200073	2.23607	2.07946	Min	10	0.210789	3.16228	2.18385	Min	10	0.182049	3.16228	1.8726	Min	10	0.184875	2.23607	1.90623	Min	10	0.175628	2.23607	1.75628
(Obj.#)	158	1934	7026	7713	(Obj.#)	43	4284	3551	2030	(Obj.#)	18	108	1008	448	(Obj.#)	50	8820	537	3456	(Obj.#)	77	1227	6788	1227
Max	3211	0.373353	72.0399	840.488	Max	3965	0.44829	65.837	1555.1	Max	2004	0.375774	49.7258	453.857	Max	975	0.34867	40.3366	315.665	Max	28281	0.505216	219.471	6576.26
(Obj.#)	4491	4457	4491	4491	(Obj.#)	867	5392	207	207	(Obj.#)	3072	6098	622	6512	(Obj.#)	23847	12994	13330	23847	(Obj.#)	5353	1324	5353	5353
Range	3201	0.173281	69.8039	838.408	Range	3955	0.237501	62.6748	1552.91	Range	1994	0.193726	46.5635	451.984	Range	965	0.163795	38.1005	313.759	Range	28271	0.329588	217.235	6574.51
Mean	89.9921	0.24197	8.9346	22.6467	Mean	85.4205	0.260662	8.60364	24.21	Mean	87.0274	0.224002	9.02036	20.4065	Mean	36.9351	0.232839	6.75465	9.29639	Mean	192.879	0.228364	11.0318	44.4348
Std.Dev	188.539	0.0213563	6.07702	50.2141	Std.Dev	228.642	0.0275267	6.02745	78.4822	Std.Dev	136.321	0.0268911	5.59865	33.859	Std.Dev	53.3797	0.0336078	3.26902	16.3076	Std.Dev	905.791	0.0575317	11.8786	210.063
Sum	171615	461.436	17038.3	43187.3	Sum	111730	340.946	11253.6	31666.7	Sum	149513	384.835	15497	35058.4	Sum	182607	1151.15	33395	45961.4	Sum	412568	488.471	23596.9	95046
Samples	1907	1907	1907	1907	Samples	1308	1308	1308	1308	Samples	1718	1718	1718	1718	Samples	4944	4944	4944	4944	Samples	2139	2139	2139	2139
Stats	Area	Density (mean	Diameter (mea	IOD	Stats	Area	Density (mean	Diameter (mea	IOD	Stats	Area	Density (mean	Diameter (mea	IOD	Stats	Area	Density (mean	Diameter (mea	IOD	Stats	Area	Density (mean	Diameter (mea	IOD
Min	10	0.180031	3.16228	1.81614	Min	10	0.15899	1	1.61762	Min	10	0.172801	3.19258	1.75311	Min	10	0.203645	2.23607	2.04549	Min	10	0.167117	3.16228	1.68028
(Obj.#)	245	1767	233	5519	(Obj.#)	46	4036	9339	7733	(Obj.#)	5	4369	770	3909	(Obj.#)	22	16031	13863	382	(Obj.#)	3	9161	5185	19870
Max	1162	0.300556	40.5413	290.36	Max	3399	0.28275	64.102	735.979	Max	2398	0.251115	56.9343	501.017	Max	3798	0.316073	67.7334	961.668	Max	1716	0.259378	51.467	376.972
(Obj.#)	4822	13915	6316	4822	(Obj.#)	2048	1636	1256	2048	(Obj.#)	762	1893	762	762	(Obj.#)	17678	3126	17678	17678	(Obj.#)	2468	2137	2468	2468
Range	1152	0.120526	37.3791	288.544	Range	3389	0.12376	63.102	734.362	Range	2388	0.0783136	53.7417	499.264	Range	3788	0.112428	65.4973	959.623	Range	1706	0.0922605	48.3048	375.292
Mean	67.119	0.234103	8.58934	16.2695	Mean	109.295	0.196314	9.44528	22.2691	Mean	109.999	0.204014	10.0503	22.864	Mean	81.0981	0.236329	8.15733	19.7772	Mean	52.6143	0.207026	7.42968	11.1452
Std.Dev	97.9724	0.0191005	5.45179	24.334	Std.Dev	267.507	0.0114799	7.82557	55.7627	Std.Dev	216.783	0.012534	7.72885	45.4636	Std.Dev	223.031	0.0145253	6.93678	55.4263	Std.Dev	100.636	0.0157862	4.89003	21.6911
Sum	114505	399.379	14653.4	27755.8	Sum	221214	397.34	19117.2	45072.6	Sum	176879	328.055	16160.8	36765.2	Sum	199258	580.66	20042.6	48592.6	Sum	218507	859.78	30855.5	46286.1
Samples	1706	1706	1706	1706	Samples	2024	2024	2024	2024	Samples	1608	1608	1608	1608	Samples	2457	2457	2457	2457	Samples	4153	4153	4153	4153
Stats	Area	Density (mean	Diameter (mea	IOD	Stats	Area	Density (mean	Diameter (mea	IOD	Stats	Area	Density (mean	Diameter (mea	IOD	Stats	Area	Density (mean	Diameter (mea	IOD	Stats	Area	Density (mean	Diameter (mea	IOD
Min	10	0.185495	2.23607	1.86314	Min	10	0.173516	2.94152	1.75672	Min	10	0.178341	2.12132	1.78591	Min	10	0.19364	2.99535	1.9364	Min	10	0.16828	2	1.69734
(Obj.#)	38	620	11499	6943	(Obj.#)	45	9210	10664	7875	(Obj.#)	9	1505	6336	11380	(Obj.#)	205	6754	7184	6754	(Obj.#)	33	134	7660	11618
Max	7111	0.283781	100.022	1552.58	Max	8492	0.293244	98.9082	1834.19	Max	2855	0.359282	63.536	751.426	Max	1613	0.40828	45.7979	555.265	Max	3374	0.380276	68.6973	930.808
(Obj.#)	2277	2754	2277	2277	(Obj.#)	856	245	856	856	(Obj.#)	12231	8092	12231	12231	(Obj.#)	3470	4431	4218	4218	(Obj.#)	17	2199	17	17
Range	7101	0.0982854	97.7863	1550.72	Range	8482	0.119729	95.9667	1832.43	Range	2845	0.180941	61.4146	749.64	Range	1603	0.21464	42.8026	553.328	Range	3364	0.211996	66.6973	929.111
Mean	77.8292	0.21203	8.14624	16.9681	Mean	113.894	0.198868	9.35968	23.7974	Mean	74.1105	0.214054	8.16492	16.7223	Mean	64.1557	0.241661	7.75904	16.4658	Mean	70.0371	0.21056	8.10065	15.674
Std.Dev	248.019	0.0113416	6.75774	54.798	Std.Dev	311.81	0.0133886	7.98117	67.2218	Std.Dev	149.46	0.0196363	5.68084	35.5722	Std.Dev	119.337	0.0265939	4.93189	34.6255	Std.Dev	137.816	0.0240108	5.36198	34.176
Sum	291626	794.476	30524	63579.4	Sum	338834	591.632	27845.1	70797.3	Sum	237450	685.828	26160.4	53578.1	Sum	95592	360.074	11561	24534	Sum	170050	511.24	19668.4	38056.5
Samples	3747	3747	3747	3747	Samples	2975	2975	2975	2975	Samples	3204	3204	3204	3204	Samples	1490	1490	1490	1490	Samples	2428	2428	2428	2428
Stats	Area	Density (mean	Diameter (mea	IOD	Stats	Area	Density (mean	Diameter (mea	IOD	Stats	Area	Density (mean	Diameter (mea	IOD	Stats	Area	Density (mean	Diameter (mea	IOD	Stats	Area	Density (mean	Diameter (mea	IOD
Min	10	0.187239	3.3541	1.88027	Min	10	0.220176	3.6009	2.24724	Min	10	0.242178	3.5506	2.42178	Min	10	0.222933	3.16228	2.34719	Min	10	0.24052	3.25819	2.4584
(Obj.#)	69	13766	8176	15349	(Obj.#)	60	3795	3642	5844	(Obj.#)	167	1019	2135	1019	(Obj.#)	414	1290	945	1580	(Obj.#)	248	4057	999	1006
Max	2583	0.490392	54.3105	754.37	Max	2390	0.430733	66.4808	769.79	Max	1458	0.445739	48.6055	493.842	Max	1850	0.45175	49.2637	642.086	Max	3623	0.436269	56.0432	1267.47
(Obj.#)	16831	11034	16831	16831	(Obj.#)	5922	4750	5922	5922	(Obj.#)	1465	3535	1465	1465	(Obj.#)	2920	1090	2920	2920	(Obj.#)	1629	3013	1629	1629
Range	2573	0.303153	50.9564	752.49	Range	2380	0.210557	62.8799	767.543	Range	1448	0.203561	45.0549	491.42	Range	1840	0.228817	46.1014	639.738	Range	3613	0.195749	52.785	1265.01
Mean	56.6412	0.228647	7.3313	13.7598	Mean	93.7849	0.271789	9.01114	27.6848	Mean	92.3979	0.289677	9.05743	28.7764	Mean	87.2078	0.282138	8.9864	26.3175	Mean	103.234	0.288225	9.39749	32.1455
Std.Dev	137.027	0.0249324	5.14045	35.971	Std.Dev	181.192	0.0258024	6.51931	58.0427	Std.Dev	156.437	0.0274246	6.31443	52.1637	Std.Dev	135.488	0.0271507	5.61029	44.8861	Std.Dev	218.807	0.0249069	6.46774	74.6227
Sum	181535	732.813	23496.8	44100.1	Sum	122108	353.869	11732.5	36045.7	Sum	81033	254.047	7943.36	25236.9	Sum	101161	327.28	10424.2	30528.3	Sum	90846	253.638	8269.79	28288
Samples	3205	3205	3205	3205	Samples	1302	1302	1302	1302	Samples	877	877	877	877	Samples	1160	1160	1160	1160	Samples	880	880	880	880
Stats	Area	Density (mean	Diameter (mea	IOD	Stats	Area	Density (mean	Diameter (mea	IOD	Stats	Area	Density (mean	Diameter (mea	IOD	Stats	Area	Density (mean	Diameter (mea	IOD	Stats	Area	Density (mean	Diameter (mea	IOD
Min	10	0.196066	2.12132	1.99754	Min	10	0.189983	2.82843	1.89983	Min	10	0.204145	2.5	2.11299	Min	10	0.190797	2.30278	1.91184	Min	10	0.184368	2.82843	1.88582
(Obj.#)	161	3978	9994	7588	(Obj.#)	42	2282	8116	2282	(Obj.#)	226	9819	8885	7921	(Obj.#)	165	1736	8516	5778	(Obj.#)	87	14609	13896	8450
Max	2005	0.362248	49.8044	622.075	Max	2108	0.389336	52.3597	592.327	Max	4441	0.418337	77.2724	1184.37	Max	5155	0.447978	78.2773	1954.92	Max	7844	0.392734	90.5443	1942.07
(Obj.#)	3254	3247	3254	3254	(Obj.#)	5828	15723	7182	10878	(Obj.#)	234	3842	234	234	(Obj.#)	674	26	674	674	(Obj.#)	8957	4652	8957	4652
Range	1995	0.166182	47.6831	620.078	Range	2098	0.199353	49.5313	590.427	Range	4431	0.214193	74.7724	1182.25	Range	5145	0.257181	75.9745	1953	Range	7834	0.208366	87.7159	1940.18
Mean	66.6375	0.233651	7.8244	16.5552	Mean	68.4159	0.22569	7.87521	16.25	Mean	92.2336	0.250383	8.86068	24.7969	Mean	101.168	0.229032	9.06765	25.5914	Mean	93.0346	0.224443	8.69954	22.7901
Std.Dev	138.527	0.0198383	5.2667	37.4847	Std.Dev	144.109	0.0199094	5.44952	36.6993	Std.Dev	203.671	0.0238403	6.50549	57.8523	Std.Dev	250.715	0.0245851	7.33236	72.5896	Std.Dev	269.314	0.0224179	6.98749	73.842
Sum	122413	429.217	14373.4	30411.8	Sum	181439	598.531	20885.1	43095.1	Sum	189540	514.537	18208.7	50957.6	Sum	287115	649.993	25734	72628.3	Sum	260497	628.44	24358.7	63812.3
Samples	1837	1837	1837	1837	Samples	2652	2652	2652	2652	Samples	2055	2055	2055	2055	Samples	2838	2838	2838	2838	Samples	2800	2800	2800	2800
					35421.5	59552.5	27755.8	44100.1
					36092.2	41239.7	45072.6	36045.7
					35408.4	42661.2	36765.2	25236.9
					52311.7	26733.7	48592.6	30528.3
					52650.9	21795.2	46286.1	28288
					24494.3	43187.3	63579.4	30411.8
					27221.3	31666.7	70797.3	43095.1
					19392	35058.4	53578.1	50957.6
					24592.6	45961.4	24534	72628.3
					83442.3	95046	38056.5	63812.3
				mean	39102.7	44290.2	45501.8	42510.4

## Sheet: FN-WT
Stats	Area	Density (mean	Diameter (mea	IOD	Stats	Area	Density (mean	Diameter (mea	IOD	Stats	Area	Density (mean	Diameter (mea	IOD	Stats	Area	Density (mean	Diameter (mea	IOD	Stats	Area	Density (mean	Diameter (mea	IOD
Min	10	0.17761	2.23607	1.78862	Min	10	0.17591	2.23607	1.7591	Min	10	0.181133	2.92081	1.82788	Min	10	0.169397	2.23607	1.70881	Min	10	0.189994	2.23607	1.89994
(Obj.#)	14	16774	7608	10985	(Obj.#)	1	4196	6505	4196	(Obj.#)	17	12733	496	9240	(Obj.#)	16	2949	4095	2150	(Obj.#)	153	8022	1455	8022
Max	2862	0.34173	56.9068	835.653	Max	1485	0.330109	44.4827	324.974	Max	1500	0.307323	44.1586	359.336	Max	2933	0.31541	58.8151	925.098	Max	1220	0.345909	37.4528	313.739
(Obj.#)	12920	11395	12920	12920	(Obj.#)	9233	20534	9233	9233	(Obj.#)	5378	9026	5378	5378	(Obj.#)	4289	4289	4289	4289	(Obj.#)	4165	18	4165	18
Range	2852	0.16412	54.6707	833.864	Range	1475	0.154198	42.2466	323.215	Range	1490	0.12619	41.2377	357.508	Range	2923	0.146013	56.579	923.389	Range	1210	0.155915	35.2167	311.839
Mean	48.6724	0.211564	7.13587	10.8589	Mean	48.7561	0.215995	7.21013	10.9392	Mean	40.0733	0.215429	6.64379	8.94548	Mean	42.6392	0.20373	6.7268	9.19085	Mean	45.9125	0.225967	7.01577	10.853
Std.Dev	96.453	0.0176606	3.88471	25.6751	Std.Dev	71.3487	0.0197698	3.94474	16.7337	Std.Dev	57.8698	0.0183198	3.09085	13.9488	Std.Dev	90.1282	0.0161177	3.55809	24.6737	Std.Dev	64.0301	0.0165126	3.57397	16.8222
Sum	145287	631.518	21300.6	32413.9	Sum	212138	939.794	31371.3	47596.6	Sum	79826	429.135	13234.4	17819.4	Sum	106726	509.937	16837.2	23004.7	Sum	99722	490.801	15238.2	23572.7
Samples	2985	2985	2985	2985	Samples	4351	4351	4351	4351	Samples	1992	1992	1992	1992	Samples	2503	2503	2503	2503	Samples	2172	2172	2172	2172
Stats	Area	Density (mean	Diameter (mea	IOD	Stats	Area	Density (mean	Diameter (mea	IOD	Stats	Area	Density (mean	Diameter (mea	IOD	Stats	Area	Density (mean	Diameter (mea	IOD	Stats	Area	Density (mean	Diameter (mea	IOD
Min	10	0.196699	2.82843	1.98601	Min	10	0.193305	2.55278	1.93305	Min	10	0.196536	2.23607	1.96536	Min	10	0.186695	2.92081	1.88246	Min	10	0.188023	2	1.88937
(Obj.#)	15	5662	2180	10087	(Obj.#)	109	11538	277	11538	(Obj.#)	60	11642	9160	11642	(Obj.#)	28	8357	15222	10334	(Obj.#)	34	15438	6978	13379
Max	3810	0.372225	66.9349	1248.53	Max	1523	0.35734	41.3902	404.383	Max	6863	0.398353	82.555	2062.66	Max	3815	0.354784	73.8104	960.183	Max	4190	0.367788	60.4917	1130.8
(Obj.#)	3245	4238	3245	3245	(Obj.#)	1563	5022	550	1563	(Obj.#)	121	8	121	121	(Obj.#)	7937	11482	7937	7937	(Obj.#)	2769	1386	2769	2769
Range	3800	0.175526	64.1065	1246.54	Range	1513	0.164034	38.8374	402.45	Range	6853	0.201817	80.319	2060.7	Range	3805	0.168089	70.8896	958.3	Range	4180	0.179764	58.4917	1128.91
Mean	48.2171	0.233843	7.04892	11.8878	Mean	45.4222	0.236671	6.9243	11.3155	Mean	49.9113	0.237345	7.05311	12.6839	Mean	52.0448	0.221999	7.222	12.1244	Mean	57.5909	0.229497	7.38724	14.0652
Std.Dev	112.647	0.0176167	3.9916	33.7646	Std.Dev	79.44	0.0222715	3.77241	21.6963	Std.Dev	167.375	0.0228233	4.26631	49.3647	Std.Dev	116.103	0.018024	4.44557	28.8478	Std.Dev	143.726	0.0215295	4.72552	38.5801
Sum	99954	484.756	14612.4	24643.5	Sum	112329	585.288	17123.8	27983.1	Sum	110254	524.295	15580.3	28018.8	Sum	165086	704.181	22908.2	38458.7	Sum	162176	646.265	20802.5	39607.7
Samples	2073	2073	2073	2073	Samples	2473	2473	2473	2473	Samples	2209	2209	2209	2209	Samples	3172	3172	3172	3172	Samples	2816	2816	2816	2816
Stats	Area	Density (mean	Diameter (mea	IOD	Stats	Area	Density (mean	Diameter (mea	IOD	Stats	Area	Density (mean	Diameter (mea	IOD	Stats	Area	Density (mean	Diameter (mea	IOD	Stats	Area	Density (mean	Diameter (mea	IOD
Min	10	0.21067	3	2.18729	Min	10	0.203371	3	2.07718	Min	10	0.195281	2.23607	1.95281	Min	10	0.185809	2.23607	1.87356	Min	10	0.205182	2.5	2.11118
(Obj.#)	42	4903	3009	344	(Obj.#)	109	6862	607	2556	(Obj.#)	65	2168	8211	2168	(Obj.#)	3	12165	14124	14209	(Obj.#)	43	141	7555	6708
Max	508	0.456781	31.9671	154.738	Max	2027	0.390117	47.2556	623.041	Max	1157	0.448771	42.6075	366.235	Max	1442	0.345085	44.7827	372.03	Max	2093	0.471838	49.4883	816.461
(Obj.#)	886	2285	886	886	(Obj.#)	176	13428	176	176	(Obj.#)	6618	2750	6618	6618	(Obj.#)	5874	13889	1706	5874	(Obj.#)	9874	2515	9874	9874
Range	498	0.246111	28.9671	152.551	Range	2017	0.186746	44.2556	620.964	Range	1147	0.25349	40.3714	364.282	Range	1432	0.159276	42.5467	370.156	Range	2083	0.266656	46.9883	814.35
Mean	43.567	0.260935	6.94765	11.8602	Mean	53.8328	0.247281	7.41612	14.1282	Mean	46.8087	0.244751	7.0884	12.1198	Mean	72.3099	0.22251	8.27173	16.8995	Mean	62.314	0.24618	7.81568	16.2288
Std.Dev	50.7227	0.0251488	3.19327	14.7779	Std.Dev	92.5105	0.0219436	4.27808	27.5286	Std.Dev	65.2266	0.0247553	3.63808	19.0411	Std.Dev	118.999	0.0164363	5.27378	29.111	Std.Dev	102.343	0.0213048	4.53034	30.6605
Sum	57857	346.521	9226.48	15750.3	Sum	134259	616.72	18495.8	35235.7	Sum	100311	524.5	15190.5	25972.8	Sum	207457	638.38	23731.6	48484.8	Sum	143696	567.692	18022.9	37423.7
Samples	1328	1328	1328	1328	Samples	2494	2494	2494	2494	Samples	2143	2143	2143	2143	Samples	2869	2869	2869	2869	Samples	2306	2306	2306	2306
Stats	Area	Density (mean	Diameter (mea	IOD	Stats	Area	Density (mean	Diameter (mea	IOD	Stats	Area	Density (mean	Diameter (mea	IOD	Stats	Area	Density (mean	Diameter (mea	IOD	Stats	Area	Density (mean	Diameter (mea	IOD
Min	10	0.208965	3.16228	2.10734	Min	10	0.210594	2.99535	2.10594	Min	10	0.223929	2.23607	2.26152	Min	10	0.198736	3.5506	1.98736	Min	10	0.207622	2.82843	2.07622
(Obj.#)	10	4239	1692	7886	(Obj.#)	54	9844	8837	9844	(Obj.#)	177	6421	7166	1742	(Obj.#)	183	10031	2221	10031	(Obj.#)	32	7603	1556	7603
Max	1501	0.399903	44.896	452.708	Max	4990	0.448718	79.615	2239.1	Max	5107	0.459862	79.6178	2275.52	Max	2170	0.413191	53.5895	825.286	Max	4542	0.507066	73.3528	2303.09
(Obj.#)	712	6866	712	712	(Obj.#)	2811	2811	2811	2811	(Obj.#)	5115	5110	5115	5115	(Obj.#)	6388	4643	6388	6388	(Obj.#)	7845	7845	7845	7845
Range	1491	0.190937	41.7337	450.601	Range	4980	0.238124	76.6196	2237	Range	5097	0.235934	77.3817	2273.26	Range	2160	0.214455	50.0389	823.298	Range	4532	0.299444	70.5243	2301.02
Mean	51.5668	0.254877	7.23955	13.9413	Mean	58.6553	0.265279	7.54943	16.9885	Mean	55.8809	0.271188	7.2571	17.2668	Mean	57.7909	0.246701	7.43588	15.4614	Mean	53.4969	0.257283	7.32505	15.2352
Std.Dev	85.2108	0.0243573	4.12599	25.6573	Std.Dev	149.968	0.0253356	4.56493	60.4983	Std.Dev	181.746	0.028563	4.63527	78.1334	Std.Dev	132.584	0.0245307	4.81269	42.3727	Std.Dev	133.525	0.0255133	4.32048	59.7851
Sum	94161	465.405	13219.4	25456.8	Sum	112149	507.213	14434.5	32482	Sum	79742	386.985	10355.9	24639.7	Sum	145922	622.919	18775.6	39040.1	Sum	93566	449.988	12811.5	26646.3
Samples	1826	1826	1826	1826	Samples	1912	1912	1912	1912	Samples	1427	1427	1427	1427	Samples	2525	2525	2525	2525	Samples	1749	1749	1749	1749
Stats	Area	Density (mean	Diameter (mea	IOD	Stats	Area	Density (mean	Diameter (mea	IOD	Stats	Area	Density (mean	Diameter (mea	IOD	Stats	Area	Density (mean	Diameter (mea	IOD	Stats	Area	Density (mean	Diameter (mea	IOD
Min	10	0.187205	3.16228	1.88794	Min	10	0.197794	2.23607	1.98283	Min	10	0.195358	3	1.98653	Min	10	0.188095	3.16228	1.92918	Min	10	0.172589	1.41421	1.72589
(Obj.#)	138	3539	845	3698	(Obj.#)	101	4320	95	616	(Obj.#)	451	5617	4239	5031	(Obj.#)	34	895	571	5580	(Obj.#)	22	7222	3509	7222
Max	2510	0.370806	68.9642	685.793	Max	6574	0.447669	81.2079	2142.48	Max	1454	0.451988	60.1067	364.729	Max	2150	0.413759	51.5516	615.727	Max	5324	0.358207	77.1393	1329.95
(Obj.#)	4093	1063	197	4093	(Obj.#)	3521	5176	3521	3521	(Obj.#)	2425	3907	2425	2425	(Obj.#)	3232	6774	3232	3232	(Obj.#)	5481	2224	5481	5481
Range	2500	0.183601	65.8019	683.905	Range	6564	0.249875	78.9718	2140.49	Range	1444	0.256631	57.1067	362.742	Range	2140	0.225664	48.3894	613.798	Range	5314	0.185618	75.725	1328.23
Mean	79.2933	0.225903	8.48892	19.1423	Mean	84.8014	0.25044	8.70046	23.4353	Mean	78.0305	0.233359	8.80943	19.2139	Mean	68.4956	0.219789	8.16263	15.8656	Mean	92.65	0.211529	9.0927	20.7946
Std.Dev	166.106	0.0204912	5.80912	44.092	Std.Dev	238.361	0.0288153	5.85477	80.2845	Std.Dev	103.914	0.0222218	5.10937	28.0823	Std.Dev	112.864	0.0181881	4.67946	29.441	Std.Dev	189.024	0.0180096	6.2003	46.1451
Sum	98403	280.346	10534.8	23755.6	Sum	131951	389.685	13537.9	36465.3	Sum	105029	314.101	11857.5	25861.9	Sum	109319	350.783	13027.6	25321.5	Sum	200124	456.903	19640.2	44916.3
Samples	1241	1241	1241	1241	Samples	1556	1556	1556	1556	Samples	1346	1346	1346	1346	Samples	1596	1596	1596	1596	Samples	2160	2160	2160	2160
Stats	Area	Density (mean	Diameter (mea	IOD	Stats	Area	Density (mean	Diameter (mea	IOD	Stats	Area	Density (mean	Diameter (mea	IOD	Stats	Area	Density (mean	Diameter (mea	IOD	Stats	Area	Density (mean	Diameter (mea	IOD
Min	10	0.192575	3.5506	2.00649	Min	10	0.181192	2.82843	1.81192	Min	10	0.196659	3.5506	1.96659	Min	10	0.196135	2.82843	1.99406	Min	10	0.192607	3.38391	1.92789
(Obj.#)	75	313	692	3012	(Obj.#)	24	4063	3016	4063	(Obj.#)	72	1275	72	1275	(Obj.#)	7	5809	3716	4991	(Obj.#)	3	1456	1090	3335
Max	9420	0.460492	88.0433	3074.1	Max	1966	0.35546	51.6408	609.599	Max	6248	0.439052	87.4566	2301.74	Max	1574	0.387699	53.7447	489.664	Max	7886	0.387298	92.8298	2599.85
(Obj.#)	1467	1052	1467	1467	(Obj.#)	1103	971	1103	1103	(Obj.#)	3135	53	428	3135	(Obj.#)	364	863	364	364	(Obj.#)	3218	987	3218	3218
Range	9410	0.267917	84.4927	3072.1	Range	1956	0.174268	48.8123	607.787	Range	6238	0.242394	83.906	2299.77	Range	1564	0.191563	50.9163	487.67	Range	7876	0.19469	89.4459	2597.92
Mean	99.4021	0.249752	9.17133	27.5256	Mean	84.6301	0.233302	8.90209	20.8589	Mean	93.6507	0.249557	8.60819	26.8277	Mean	74.5386	0.245569	8.50297	19.4106	Mean	103.97	0.232404	9.29079	26.1349
Std.Dev	339.911	0.0269908	6.57099	113.342	Std.Dev	139.5	0.0218767	5.56791	37.4612	Std.Dev	322.831	0.0277153	6.8433	110.72	Std.Dev	117.152	0.0244793	5.14346	34.7703	Std.Dev	280.007	0.0231711	6.87717	84.2737
Sum	133994	336.665	12362.9	37104.4	Sum	126522	348.787	13308.6	31184	Sum	97865	260.787	8995.56	28035	Sum	130368	429.501	14871.7	33949.1	Sum	170407	380.91	15227.6	42835
Samples	1348	1348	1348	1348	Samples	1495	1495	1495	1495	Samples	1045	1045	1045	1045	Samples	1749	1749	1749	1749	Samples	1639	1639	1639	1639
Stats	Area	Density (mean	Diameter (mea	IOD	Stats	Area	Density (mean	Diameter (mea	IOD	Stats	Area	Density (mean	Diameter (mea	IOD	Stats	Area	Density (mean	Diameter (mea	IOD	Stats	Area	Density (mean	Diameter (mea	IOD
Min	10	0.232499	3.5506	2.32499	Min	10	0.229455	1	2.36032	Min	10	0.201405	3.16228	2.01405	Min	10	0.207238	3.38391	2.118	Min	10	0.220795	2.92081	2.2486
(Obj.#)	170	5500	295	5500	(Obj.#)	251	6175	3574	7305	(Obj.#)	133	704	555	704	(Obj.#)	79	12153	14	4126	(Obj.#)	9	1726	4385	868
Max	925	0.451984	34.77	283.378	Max	1310	0.510006	42.5666	667.598	Max	2482	0.461304	55.5969	686.122	Max	1322	0.455434	37.9166	331.656	Max	934	0.45818	37.0632	282.088
(Obj.#)	15	1015	4423	15	(Obj.#)	6757	7007	7007	7007	(Obj.#)	4656	9105	4656	4656	(Obj.#)	4557	8267	4557	4557	(Obj.#)	3012	7166	3012	3012
Range	915	0.219485	31.2194	281.053	Range	1300	0.280551	41.5666	665.238	Range	2472	0.259899	52.4346	684.108	Range	1312	0.248196	34.5327	329.538	Range	924	0.237384	34.1424	279.84
Mean	52.0282	0.273449	7.32854	14.835	Mean	46.3795	0.273766	6.93204	13.4241	Mean	66.078	0.239668	7.83963	16.6375	Mean	66.8725	0.243768	7.88357	16.99	Mean	64.378	0.264261	7.9831	17.8039
Std.Dev	71.9898	0.0247555	3.83592	21.5883	Std.Dev	81.7707	0.0269009	3.92104	28.362	Std.Dev	131.658	0.0201345	5.04592	35.8004	Std.Dev	112.78	0.019551	5.03476	29.6462	Std.Dev	87.7625	0.0249389	4.383	25.1957
Sum	70030	368.062	9864.21	19967.9	Sum	71007	419.135	10613	20552.3	Sum	133874	485.568	15883.1	33707.5	Sum	137891	502.649	16255.9	35033.4	Sum	100816	413.833	12501.5	27880.9
Samples	1346	1346	1346	1346	Samples	1531	1531	1531	1531	Samples	2026	2026	2026	2026	Samples	2062	2062	2062	2062	Samples	1566	1566	1566	1566
Stats	Area	Density (mean	Diameter (mea	IOD	Stats	Area	Density (mean	Diameter (mea	IOD	Stats	Area	Density (mean	Diameter (mea	IOD	Stats	Area	Density (mean	Diameter (mea	IOD	Stats	Area	Density (mean	Diameter (mea	IOD
Min	10	0.212664	3.04951	2.19929	Min	10	0.210924	1	2.15632	Min	10	0.213596	2.6418	2.13596	Min	10	0.200312	2.82843	2.05072	Min	10	0.237961	3.39969	2.37961
(Obj.#)	1	4448	6883	7690	(Obj.#)	60	5145	2029	5070	(Obj.#)	111	9348	5187	9348	(Obj.#)	108	8429	9768	7362	(Obj.#)	298	5357	2268	5357
Max	1086	0.417465	38.1728	324.64	Max	1261	0.411817	42.3704	383.88	Max	4673	0.410338	74.3198	1917.51	Max	1249	0.375093	46.1858	350.236	Max	772	0.477989	33.1547	240.518
(Obj.#)	1800	8840	7800	1800	(Obj.#)	398	409	398	398	(Obj.#)	3684	3684	3684	3684	(Obj.#)	4842	7532	4842	11802	(Obj.#)	3803	5860	4787	3803
Range	1076	0.204801	35.1233	322.441	Range	1251	0.200893	41.3704	381.724	Range	4663	0.196741	71.678	1915.37	Range	1239	0.174781	43.3574	348.185	Range	762	0.240027	29.755	238.138
Mean	66.2578	0.253345	8.01831	17.5917	Mean	67.9222	0.251142	8.09209	18.0138	Mean	69.9435	0.259862	7.80728	20.1105	Mean	57.4964	0.241701	7.56395	14.726	Mean	49.641	0.287635	7.24135	14.9203
Std.Dev	97.9958	0.0227777	4.6855	26.9387	Std.Dev	107.299	0.0215339	4.87884	30.5049	Std.Dev	198.723	0.0227172	5.4799	70.7122	Std.Dev	93.4026	0.0216612	4.41411	25.8015	Std.Dev	66.4233	0.0273573	3.81051	21.0271
Sum	107669	411.686	13029.8	28586.5	Sum	126607	468.129	15083.7	33577.7	Sum	117575	436.827	13124	33805.8	Sum	118385	497.662	15574.2	30320.8	Sum	58626	339.697	8552.04	17620.9
Samples	1625	1625	1625	1625	Samples	1864	1864	1864	1864	Samples	1681	1681	1681	1681	Samples	2059	2059	2059	2059	Samples	1181	1181	1181	1181
							32413.9	15750.3	23755.6	19967.9
							47596.6	35235.7	36465.3	20552.3
							17819.4	25972.8	25861.9	33707.5
							23004.7	48484.8	25321.5	35033.4
							23572.7	37423.7	44916.3	27880.9
							24643.5	25456.8	37104.4	28586.5
							27983.1	32482	31184	33577.7
							28018.8	24639.7	28035	33805.8
							38458.7	39040.1	33949.1	30320.8
							39607.7	26646.3	42835	17620.9
						mena	30311.9	31113.2	32942.8	28105.4
					mean
WT	30311.9	31113.2	32942.8	28105.4	30618.3
WT da	33197.9	32575	23704.5	29939.4	29854.2
db	60223.7	49670.2	56433	57246.8	55893.4	4.77723e-05
db da	36403.9	35296.5	26148.8	31155.5	32251.2	0.479545	0.000327479
					mean
WT	0.989993	1.01616	1.07592	0.917926	1
WT da	1.08425	1.0639	0.774193	0.977826	0.975043
db	1.96692	1.62224	1.84311	1.86969	1.82549	4.77723e-05
db da	1.18896	1.15279	0.854025	1.01754	1.05333	0.479545	0.000327479
								0.989993	1.01616	1.07592	0.917926	1.08425	1.0639	0.774193	0.977826
								1.96692	1.62224	1.84311	1.86969	1.18896	1.15279	0.854025	1.01754

## Sheet: FN-WT da
Stats	Area	Density (mean	Diameter (mea	IOD	Stats	Area	Density (mean	Diameter (mea	IOD	Stats	Area	Density (mean	Diameter (mea	IOD	Stats	Area	Density (mean	Diameter (mea	IOD	Stats	Area	Density (mean	Diameter (mea	IOD
Min	10	0.18143	2.12132	1.84822	Min	10	0.198106	2.69917	2.02806	Min	10	0.227379	3.5506	2.28984	Min	10	0.216395	3.16228	2.16395	Min	10	0.208361	3.16228	2.08361
(Obj.#)	27	14123	10799	4746	(Obj.#)	33	4606	2943	34	(Obj.#)	25	2515	1030	2848	(Obj.#)	6	1086	6512	1086	(Obj.#)	1	8303	2901	8303
Max	2967	0.568754	49.677	810.438	Max	9752	0.402025	118.219	3359.12	Max	1490	0.431541	50.5374	593.24	Max	1119	0.417617	43.4881	460.378	Max	1071	0.415071	38.7135	351.085
(Obj.#)	14318	15881	14318	14318	(Obj.#)	1147	6119	1147	1147	(Obj.#)	4313	5770	4584	4313	(Obj.#)	8056	8035	4942	8056	(Obj.#)	3883	6368	3883	6620
Range	2957	0.387324	47.5557	808.59	Range	9742	0.203919	115.52	3357.1	Range	1480	0.204162	46.9868	590.95	Range	1109	0.201222	40.3258	458.214	Range	1061	0.20671	35.5512	349.001
Mean	64.5959	0.217868	7.92056	14.9686	Mean	67.4492	0.246401	7.83008	18.3465	Mean	73.8599	0.28311	8.48594	22.8356	Mean	73.3096	0.265334	8.46228	21.3957	Mean	66.5654	0.258811	8.15909	18.8215
Std.Dev	114.214	0.0194072	4.93484	29.0763	Std.Dev	277.083	0.0239392	5.36058	93.9185	Std.Dev	130.494	0.0289497	5.87709	44.9125	Std.Dev	119.352	0.0274389	5.60417	39.2517	Std.Dev	101.222	0.0272815	5.11566	31.5808
Sum	161296	544.016	19777.6	37376.5	Sum	93552	341.758	10860.3	25446.6	Sum	92768	355.586	10658.3	28681.5	Sum	123380	446.558	14242	36009	Sum	146111	568.09	17909.2	41313.2
Samples	2497	2497	2497	2497	Samples	1387	1387	1387	1387	Samples	1256	1256	1256	1256	Samples	1683	1683	1683	1683	Samples	2195	2195	2195	2195
Stats	Area	Density (mean	Diameter (mea	IOD	Stats	Area	Density (mean	Diameter (mea	IOD	Stats	Area	Density (mean	Diameter (mea	IOD	Stats	Area	Density (mean	Diameter (mea	IOD	Stats	Area	Density (mean	Diameter (mea	IOD
Min	10	0.240172	3.53553	2.40172	Min	10	0.207769	3	2.15231	Min	10	0.203619	2.82843	2.07378	Min	10	0.197304	3.5506	2.00667	Min	10	0.197626	2.92081	1.98986
(Obj.#)	20	1188	3919	1188	(Obj.#)	114	9824	1206	1537	(Obj.#)	13	2165	2448	1209	(Obj.#)	51	9727	4301	9295	(Obj.#)	4	2922	18975	8085
Max	975	0.496655	35.1134	430.067	Max	1397	0.363955	47.4197	436.564	Max	690	0.393638	32.8435	226.702	Max	1720	0.354686	56.4256	494.713	Max	1077	0.438387	45.6346	337.375
(Obj.#)	1784	692	1644	1784	(Obj.#)	773	263	773	773	(Obj.#)	2021	2566	2021	2021	(Obj.#)	6062	3406	6062	6062	(Obj.#)	21549	4396	2656	21549
Range	965	0.256483	31.5778	427.666	Range	1387	0.156186	44.4197	434.411	Range	680	0.190019	30.0151	224.628	Range	1710	0.157382	52.875	492.706	Range	1067	0.240761	42.7138	335.385
Mean	60.0088	0.311191	7.86832	20.5611	Mean	74.8668	0.255022	8.36263	20.4738	Mean	54.8453	0.249419	7.49445	14.5818	Mean	64.9189	0.235229	7.95626	16.1833	Mean	40.6655	0.245827	6.78293	10.4664
Std.Dev	90.8671	0.0345829	4.68597	35.4036	Std.Dev	123.607	0.0214045	5.53359	36.1114	Std.Dev	71.567	0.0260563	4.01762	20.517	Std.Dev	101.979	0.0203416	4.74276	27.3069	Std.Dev	66.9226	0.0234463	3.9265	18.6543
Sum	88813	460.562	11645.1	30430.5	Sum	152354	518.97	17017.9	41664.2	Sum	81171	369.141	11091.8	21581	Sum	108869	394.479	13342.6	27139.4	Sum	164492	994.37	27436.9	42336.6
Samples	1480	1480	1480	1480	Samples	2035	2035	2035	2035	Samples	1480	1480	1480	1480	Samples	1677	1677	1677	1677	Samples	4045	4045	4045	4045
Stats	Area	Density (mean	Diameter (mea	IOD	Stats	Area	Density (mean	Diameter (mea	IOD	Stats	Area	Density (mean	Diameter (mea	IOD	Stats	Area	Density (mean	Diameter (mea	IOD	Stats	Area	Density (mean	Diameter (mea	IOD
Min	10	0.219688	3.3541	2.24462	Min	10	0.208111	2.82843	2.08111	Min	10	0.230659	3.21699	2.30659	Min	10	0.210132	3.5506	2.10132	Min	10	0.22003	3.5	2.26283
(Obj.#)	8	2232	2446	6892	(Obj.#)	3	8701	2779	8701	(Obj.#)	59	1009	4646	1009	(Obj.#)	158	302	302	302	(Obj.#)	8	655	927	347
Max	2457	0.431962	52.2796	892.632	Max	1721	0.431374	47.955	512.333	Max	1412	0.425926	76.5767	492.046	Max	1235	0.418844	75.7314	372.422	Max	3957	0.451787	69.0178	1578.86
(Obj.#)	3032	6248	3032	3032	(Obj.#)	4410	4435	4410	4410	(Obj.#)	4507	2224	2903	4507	(Obj.#)	8470	8291	3722	5366	(Obj.#)	7079	7539	7079	7079
Range	2447	0.212274	48.9255	890.387	Range	1711	0.223263	45.1265	510.251	Range	1402	0.195267	73.3597	489.739	Range	1225	0.208712	72.1808	370.321	Range	3947	0.231757	65.5178	1576.59
Mean	62.8516	0.265363	7.9048	18.1606	Mean	78.6005	0.251891	8.63643	21.355	Mean	72.5627	0.282279	8.52211	21.6505	Mean	78.1014	0.260703	8.85518	21.7425	Mean	70.5568	0.266229	8.19283	20.46
Std.Dev	118.387	0.024775	4.94758	39.5807	Std.Dev	133.918	0.024024	5.76706	39.4262	Std.Dev	114.884	0.0262639	5.91301	36.5041	Std.Dev	124.234	0.0253165	6.11724	37.0554	Std.Dev	143.495	0.0262512	5.33337	50.483
Sum	82147	346.829	10331.6	23736	Sum	150520	482.372	16538.8	40894.8	Sum	130105	506.126	15280.1	38819.3	Sum	149408	498.725	16940	41593.4	Sum	122275	461.376	14198.2	35457.2
Samples	1307	1307	1307	1307	Samples	1915	1915	1915	1915	Samples	1793	1793	1793	1793	Samples	1913	1913	1913	1913	Samples	1733	1733	1733	1733
Stats	Area	Density (mean	Diameter (mea	IOD	Stats	Area	Density (mean	Diameter (mea	IOD	Stats	Area	Density (mean	Diameter (mea	IOD	Stats	Area	Density (mean	Diameter (mea	IOD	Stats	Area	Density (mean	Diameter (mea	IOD
Min	10	0.217912	3.5506	2.21656	Min	10	0.330087	3.39881	3.3196	Min	10	0.202235	3.34891	2.11157	Min	10	0.195527	3.25662	2.06664	Min	10	0.208587	2.53225	2.15649
(Obj.#)	17	637	142	7733	(Obj.#)	25	242	1502	25	(Obj.#)	41	5910	3512	1086	(Obj.#)	15	4275	8052	5015	(Obj.#)	7	2120	984	2586
Max	1581	0.47782	57.649	525.502	Max	3811	0.689437	62.208	2122.76	Max	948	0.419915	37.0498	297.196	Max	1313	0.439251	50.5883	430.897	Max	1019	0.485465	37.0059	270.576
(Obj.#)	8868	22	6983	3318	(Obj.#)	1005	156	1005	1005	(Obj.#)	8495	10	10	8495	(Obj.#)	1532	5597	1532	1532	(Obj.#)	3898	4007	790	4392
Range	1571	0.259908	54.0984	523.286	Range	3801	0.359349	58.8092	2119.44	Range	938	0.21768	33.7009	295.084	Range	1303	0.243724	47.3317	428.831	Range	1009	0.276878	34.4736	268.42
Mean	79.4131	0.259261	8.60077	22.5878	Mean	82.0929	0.427088	7.82425	42.2328	Mean	57.6502	0.268611	7.78631	16.6092	Mean	54.3591	0.252421	7.54349	14.7323	Mean	55.373	0.255617	7.59923	14.7903
Std.Dev	137.235	0.0257457	5.79414	44.6689	Std.Dev	307.532	0.0471333	6.68968	179.668	Std.Dev	86.5818	0.0287014	4.6277	27.0897	Std.Dev	87.5405	0.0252429	4.52149	26.4299	Std.Dev	82.1863	0.0240966	4.37436	22.8252
Sum	137464	448.781	14887.9	39099.5	Sum	33576	174.679	3200.12	17273.2	Sum	117030	545.281	15806.2	33716.6	Sum	104913	487.172	14558.9	28433.4	Sum	100059	461.899	13731.8	26726.1
Samples	1731	1731	1731	1731	Samples	409	409	409	409	Samples	2030	2030	2030	2030	Samples	1930	1930	1930	1930	Samples	1807	1807	1807	1807
Stats	Area	Density (mean	Diameter (mea	IOD	Stats	Area	Density (mean	Diameter (mea	IOD	Stats	Area	Density (mean	Diameter (mea	IOD	Stats	Area	Density (mean	Diameter (mea	IOD	Stats	Area	Density (mean	Diameter (mea	IOD
Min	10	0.215918	3.43792	2.19347	Min	10	0.211264	2.82843	2.15874	Min	10	0.209385	3.2572	2.13226	Min	10	0.195113	3.16228	2.03171	Min	10	0.229485	3.66745	2.29561
(Obj.#)	116	4890	2785	5215	(Obj.#)	40	3393	493	409	(Obj.#)	89	5125	2754	4379	(Obj.#)	164	4588	2926	1952	(Obj.#)	127	2276	1710	255
Max	1454	0.339943	65.65	438.951	Max	2660	0.399133	73.8749	900.136	Max	4541	0.402131	85.2032	1348.54	Max	3154	0.322983	77.2108	869.137	Max	9301	0.457525	164.169	3316.14
(Obj.#)	1698	4476	1737	1698	(Obj.#)	2844	4032	2844	1927	(Obj.#)	3795	4619	3795	3795	(Obj.#)	3710	875	3710	3710	(Obj.#)	44	2327	44	44
Range	1444	0.124024	62.212	436.757	Range	2650	0.187869	71.0465	897.977	Range	4531	0.192746	81.946	1346.41	Range	3144	0.127871	74.0486	867.105	Range	9291	0.22804	160.502	3313.84
Mean	67.4494	0.247038	8.12731	17.6371	Mean	80.4719	0.245005	8.71215	20.7261	Mean	82.2573	0.238198	8.78774	20.9678	Mean	66.434	0.227377	7.87216	16.1695	Mean	124.166	0.270587	9.30272	39.8796
Std.Dev	115.869	0.0175131	5.24379	33.189	Std.Dev	143.469	0.0167425	5.63102	41.5265	Std.Dev	184.34	0.0185918	6.24887	52.9946	Std.Dev	164.405	0.0155116	5.3356	45.5395	Std.Dev	570.096	0.0274273	11.7543	206.342
Sum	85391	312.75	10289.2	22328.5	Sum	121593	370.202	13164.1	31317.1	Sum	95912	277.739	10246.5	24448.4	Sum	90151	308.55	10682.5	21942.1	Sum	63697	138.811	4772.29	20458.2
Samples	1266	1266	1266	1266	Samples	1511	1511	1511	1511	Samples	1166	1166	1166	1166	Samples	1357	1357	1357	1357	Samples	513	513	513	513
Stats	Area	Density (mean	Diameter (mea	IOD	Stats	Area	Density (mean	Diameter (mea	IOD	Stats	Area	Density (mean	Diameter (mea	IOD	Stats	Area	Density (mean	Diameter (mea	IOD	Stats	Area	Density (mean	Diameter (mea	IOD
Min	10	0.224396	3.57907	2.27483	Min	10	0.200507	2.92081	2.00507	Min	10	0.217683	3.16228	2.17683	Min	10	0.199303	3.16228	1.99763	Min	10	0.246151	3.16228	2.50537
(Obj.#)	12	2684	1139	2004	(Obj.#)	4	7042	6408	7042	(Obj.#)	9	151	7483	151	(Obj.#)	107	7622	9888	3909	(Obj.#)	18	1782	544	847
Max	2063	0.357033	80.7025	632.097	Max	3439	0.329874	90.5318	932.17	Max	2047	0.411861	65.0529	543.607	Max	2211	0.422462	61.2634	650.558	Max	7901	0.435244	96.7493	3157.38
(Obj.#)	2073	3828	1368	2073	(Obj.#)	2620	1343	3881	6694	(Obj.#)	2863	4631	2863	2863	(Obj.#)	760	10742	3049	760	(Obj.#)	34	2168	34	34
Range	2053	0.132637	77.1234	629.823	Range	3429	0.129367	87.611	930.165	Range	2037	0.194178	61.8906	541.43	Range	2201	0.223159	58.1011	648.561	Range	7891	0.189093	93.587	3154.87
Mean	72.7693	0.261688	8.44656	20.2162	Mean	70.6051	0.231555	8.18609	17.4162	Mean	67.3865	0.249781	8.18255	17.629	Mean	54.9936	0.228776	7.5047	13.2617	Mean	122.246	0.307561	8.90359	42.7853
Std.Dev	158.598	0.0222224	6.89516	46.6742	Std.Dev	163.79	0.0162786	5.68396	45.1168	Std.Dev	112.666	0.0177169	5.15255	31.5953	Std.Dev	103.476	0.0172779	4.4533	28.0234	Std.Dev	541.164	0.0343596	8.75044	202.973
Sum	58361	209.874	6774.14	16213.4	Sum	115157	377.666	13351.5	28405.9	Sum	95015	352.191	11537.4	24856.9	Sum	102948	428.268	14048.8	24825.9	Sum	63568	159.931	4629.87	22248.3
Samples	802	802	802	802	Samples	1631	1631	1631	1631	Samples	1410	1410	1410	1410	Samples	1872	1872	1872	1872	Samples	520	520	520	520
Stats	Area	Density (mean	Diameter (mea	IOD	Stats	Area	Density (mean	Diameter (mea	IOD	Stats	Area	Density (mean	Diameter (mea	IOD	Stats	Area	Density (mean	Diameter (mea	IOD	Stats	Area	Density (mean	Diameter (mea	IOD
Min	10	0.198015	2.5	1.9904	Min	10	0.222637	3.16228	2.22637	Min	10	0.195644	2.23607	1.95644	Min	10	0.186135	3.5506	1.86135	Min	10	0.213193	2.82843	2.16173
(Obj.#)	211	6494	2715	3312	(Obj.#)	228	4558	3469	4558	(Obj.#)	45	608	3099	608	(Obj.#)	30	7170	6444	7170	(Obj.#)	71	3793	3984	3088
Max	1704	0.459952	66.1759	453.823	Max	12267	0.461659	139.572	4367.18	Max	1241	0.35267	36.4621	433.71	Max	6034	0.369444	102.586	1934.2	Max	4484	0.447001	69.4864	1752.08
(Obj.#)	37	5261	37	37	(Obj.#)	2839	3558	2839	2839	(Obj.#)	8707	327	8707	8707	(Obj.#)	5175	9754	5175	5175	(Obj.#)	3	5432	3	3
Range	1694	0.261937	63.6759	451.832	Range	12257	0.239022	136.409	4364.96	Range	1231	0.157026	34.226	431.754	Range	6024	0.183308	99.0352	1932.34	Range	4474	0.233808	66.658	1749.91
Mean	61.1392	0.23237	7.85753	15.003	Mean	84.1895	0.263093	8.45547	25.1198	Mean	54.6768	0.231392	7.60302	13.3445	Mean	57.6588	0.227642	7.50385	14.2203	Mean	66.6515	0.257172	7.77303	19.116
Std.Dev	99.8658	0.0196803	4.51284	26.3559	Std.Dev	397.187	0.0239544	6.77621	141.359	Std.Dev	73.1726	0.019226	3.93619	20.33	Std.Dev	161.143	0.0209102	4.58519	49.6323	Std.Dev	178.066	0.0255199	5.01762	65.3232
Sum	125152	475.662	16084.4	30711.1	Sum	92861	290.191	9326.38	27707.1	Sum	111322	471.113	15479.7	27169.5	Sum	127772	504.456	16628.5	31512.2	Sum	84914	327.638	9902.84	24353.8
Samples	2047	2047	2047	2047	Samples	1103	1103	1103	1103	Samples	2036	2036	2036	2036	Samples	2216	2216	2216	2216	Samples	1274	1274	1274	1274
Stats	Area	Density (mean	Diameter (mea	IOD	Stats	Area	Density (mean	Diameter (mea	IOD	Stats	Area	Density (mean	Diameter (mea	IOD	Stats	Area	Density (mean	Diameter (mea	IOD	Stats	Area	Density (mean	Diameter (mea	IOD
Min	10	0.205766	2.23607	2.05766	Min	10	0.205064	2.5	2.0543	Min	10	0.237281	3.5	2.38661	Min	10	0.192598	2.80278	1.93489	Min	10	0.193408	3.38391	1.98715
(Obj.#)	159	6065	674	6065	(Obj.#)	47	8230	3700	6066	(Obj.#)	95	537	4244	4957	(Obj.#)	85	3190	5372	702	(Obj.#)	71	5889	5673	2463
Max	3645	0.651083	62.9153	1235.35	Max	10825	0.673321	100.062	3567.07	Max	2029	0.520973	47.4482	859.947	Max	1333	0.431612	43.7656	372.264	Max	4045	0.482997	66.1641	1154.95
(Obj.#)	223	902	223	223	(Obj.#)	7917	6069	7917	7917	(Obj.#)	1449	984	1449	1449	(Obj.#)	4940	2480	4940	4940	(Obj.#)	2096	7378	2658	2096
Range	3635	0.445318	60.6793	1233.29	Range	10815	0.468257	97.5617	3565.01	Range	2019	0.283692	43.9482	857.56	Range	1323	0.239014	40.9629	370.329	Range	4035	0.28959	62.7802	1152.96
Mean	66.5446	0.24618	7.96877	17.9856	Mean	66.8998	0.237192	7.99081	17.5397	Mean	75.3531	0.283854	8.57496	23.5399	Mean	59.4998	0.226685	7.76057	14.1802	Mean	60.5373	0.236641	7.65546	15.351
Std.Dev	142.624	0.0237953	4.94188	51.0486	Std.Dev	258.227	0.0208002	4.83213	87.7115	Std.Dev	127.011	0.0268144	5.28115	48.7525	Std.Dev	85.7816	0.0196781	4.21074	22.0064	Std.Dev	155.751	0.0214583	4.69746	44.9556
Sum	109599	405.458	13124.6	29622.3	Sum	131592	466.556	15717.9	34500.5	Sum	114386	430.89	13016.8	35733.5	Sum	121915	464.478	15901.4	29055.2	Sum	114476	447.487	14476.5	29028.7
Samples	1647	1647	1647	1647	Samples	1967	1967	1967	1967	Samples	1518	1518	1518	1518	Samples	2049	2049	2049	2049	Samples	1891	1891	1891	1891
							37376.5	23736	22328.5	30711.1
							25446.6	40894.8	31317.1	27707.1
							28681.5	38819.3	24448.4	27169.5
							36009	41593.4	21942.1	31512.2
							41313.2	35457.2	20458.2	24353.8
							30430.5	39099.5	16213.4	29622.3
							41664.2	17273.2	28405.9	34500.5
							21581	33716.6	24856.9	35733.5
							27139.4	28433.4	24825.9	29055.2
							42336.6	26726.1	22248.3	29028.7
						mean	33197.9	32575	23704.5	29939.4

## Sheet: FN-db
Stats	Area	Density (mean	Diameter (mea	IOD	Stats	Area	Density (mean	Diameter (mea	IOD	Stats	Area	Density (mean	Diameter (mea	IOD	Stats	Area	Density (mean	Diameter (mea	IOD	Stats	Area	Density (mean	Diameter (mea	IOD
Min	10	0.181352	2.82843	1.85526	Min	10	0.18473	2.69917	1.85029	Min	10	0.174154	2.82843	1.77796	Min	10	0.195628	2.82843	2.00516	Min	10	0.163783	2.82843	1.63783
(Obj.#)	75	8431	2763	9813	(Obj.#)	23	4976	8086	4077	(Obj.#)	11	644	2808	4155	(Obj.#)	10	913	12206	637	(Obj.#)	92	2030	10754	2030
Max	3600	0.424144	86.9262	1057.33	Max	3275	0.448391	123.925	831.164	Max	7230	0.331287	110.213	1778.77	Max	3112	0.437147	89.7683	986.788	Max	4940	0.312414	117.664	1230.38
(Obj.#)	4297	6130	11085	4297	(Obj.#)	10797	13150	6593	10797	(Obj.#)	5679	13325	102	5679	(Obj.#)	4310	6895	4136	4310	(Obj.#)	10482	7408	10482	10482
Range	3590	0.242791	84.0978	1055.48	Range	3265	0.263661	121.226	829.314	Range	7220	0.157133	107.385	1776.99	Range	3102	0.241519	86.9399	984.783	Range	4930	0.148631	114.836	1228.75
Mean	97.3492	0.236933	9.35222	24.6035	Mean	87.0859	0.23042	8.85562	21.3691	Mean	91.7042	0.217133	9.37746	20.8082	Mean	72.7773	0.253615	8.47218	19.2822	Mean	76.7798	0.198249	8.50292	15.9999
Std.Dev	215.455	0.0244047	6.95395	58.9197	Std.Dev	192.643	0.0239835	6.70927	52.4318	Std.Dev	193.544	0.018943	6.70016	46.8651	Std.Dev	133.612	0.0254952	5.60457	39.4213	Std.Dev	179.741	0.0160686	6.25308	41.5176
Sum	304119	740.178	29216.3	76861.4	Sum	264741	700.478	26921.1	64962	Sum	355629	842.041	36365.8	80694.4	Sum	217604	758.31	25331.8	57653.7	Sum	242701	626.665	26877.7	50575.6
Samples	3124	3124	3124	3124	Samples	3040	3040	3040	3040	Samples	3878	3878	3878	3878	Samples	2990	2990	2990	2990	Samples	3161	3161	3161	3161
Stats	Area	Density (mean	Diameter (mea	IOD	Stats	Area	Density (mean	Diameter (mea	IOD	Stats	Area	Density (mean	Diameter (mea	IOD	Stats	Area	Density (mean	Diameter (mea	IOD	Stats	Area	Density (mean	Diameter (mea	IOD
Min	10	0.171444	2.69917	1.71444	Min	10	0.182713	2	1.82713	Min	10	0.181411	1	1.8289	Min	10	0.183677	2.82843	1.88719	Min	10	0.189524	2.82843	1.89524
(Obj.#)	1	9431	3902	9431	(Obj.#)	72	8811	1758	8811	(Obj.#)	16	16492	2544	17668	(Obj.#)	92	14528	17012	5243	(Obj.#)	4	41	6972	41
Max	2768	0.348727	66.3321	735.622	Max	1636	0.388775	53.8377	423.952	Max	4407	0.349167	136.409	1295.49	Max	2153	0.420242	47.0397	577.882	Max	2389	0.435643	61.3416	758.775
(Obj.#)	11198	5244	8557	11198	(Obj.#)	5039	5402	5039	5039	(Obj.#)	14712	17150	12403	14712	(Obj.#)	5831	10946	2199	5831	(Obj.#)	5212	5550	5212	5212
Range	2758	0.177282	63.633	733.907	Range	1626	0.206062	51.8377	422.125	Range	4397	0.167756	135.409	1293.66	Range	2143	0.236566	44.2113	575.995	Range	2379	0.246119	58.5132	756.88
Mean	63.0794	0.209073	7.82186	13.6278	Mean	56.0465	0.230375	7.69963	13.3482	Mean	78.5949	0.231348	8.51759	19.4502	Mean	60.0272	0.232984	7.79491	14.6157	Mean	63.6845	0.239431	7.99011	16.0868
Std.Dev	127.089	0.0195505	5.05449	29.5005	Std.Dev	87.9626	0.0204471	4.45121	22.5608	Std.Dev	184.99	0.0222712	6.63051	50.9901	Std.Dev	104.987	0.0234499	4.9309	27.0174	Std.Dev	117.378	0.0256077	5.26297	32.6254
Sum	166908	553.207	20696.6	36059.1	Sum	155641	639.75	21381.9	37067.8	Sum	376784	1109.08	40833.3	93244.5	Sum	229424	890.466	29792.1	55861	Sum	195002	733.136	24465.7	49257.7
Samples	2646	2646	2646	2646	Samples	2777	2777	2777	2777	Samples	4794	4794	4794	4794	Samples	3822	3822	3822	3822	Samples	3062	3062	3062	3062
Stats	Area	Density (mean	Diameter (mea	IOD	Stats	Area	Density (mean	Diameter (mea	IOD	Stats	Area	Density (mean	Diameter (mea	IOD	Stats	Area	Density (mean	Diameter (mea	IOD	Stats	Area	Density (mean	Diameter (mea	IOD
Min	10	0.190975	2.5	1.98047	Min	10	0.178885	2	1.78885	Min	10	0.182819	3.21699	1.86923	Min	10	0	2.80278	0	Min	10	0.168383	2	1.68383
(Obj.#)	26	18685	16957	13797	(Obj.#)	104	7330	25105	7330	(Obj.#)	367	1543	5312	8539	(Obj.#)	150	32775	8824	32775	(Obj.#)	22	27070	42	27070
Max	2052	0.430657	63.3567	664.352	Max	2779	0.386214	69.4628	905.685	Max	2389	0.451963	64.7971	650.035	Max	3074	0.424511	57.9565	667.705	Max	4020	0.393997	59.9266	1132.58
(Obj.#)	10041	8957	10041	10041	(Obj.#)	27917	29048	12866	27917	(Obj.#)	9130	12943	9130	9130	(Obj.#)	12570	23802	12570	12570	(Obj.#)	24657	3556	4095	24657
Range	2042	0.239682	60.8567	662.372	Range	2769	0.207329	67.4628	903.896	Range	2379	0.269144	61.5801	648.165	Range	3064	0.424511	55.1537	667.705	Range	4010	0.225614	57.9266	1130.9
Mean	43.465	0.23729	6.78074	10.7986	Mean	49.0176	0.217892	7.06933	11.5225	Mean	52.3388	0.229366	7.21446	12.9439	Mean	57.795	0.178533	7.27132	11.0834	Mean	45.2762	0.199606	6.6899	9.63485
Std.Dev	78.2703	0.0261364	3.87798	21.8736	Std.Dev	111.774	0.0235447	4.67129	29.9602	Std.Dev	110.907	0.0273128	4.59307	31.8372	Std.Dev	132.929	0.0571368	5.20253	27.8371	Std.Dev	120.07	0.0180896	4.50629	29.3698
Sum	127961	698.581	19962.5	31791.1	Sum	220383	979.641	31783.7	51805.2	Sum	142885	626.169	19695.5	35336.8	Sum	288917	892.488	36349.3	55405.7	Sum	217552	959.105	32145	46295.4
Samples	2944	2944	2944	2944	Samples	4496	4496	4496	4496	Samples	2730	2730	2730	2730	Samples	4999	4999	4999	4999	Samples	4805	4805	4805	4805
Stats	Area	Density (mean	Diameter (mea	IOD	Stats	Area	Density (mean	Diameter (mea	IOD	Stats	Area	Density (mean	Diameter (mea	IOD	Stats	Area	Density (mean	Diameter (mea	IOD	Stats	Area	Density (mean	Diameter (mea	IOD
Min	10	0.200078	3.16228	2.0009	Min	10	0	2	0	Min	10	0	2.23607	0	Min	10	0	2.28825	0	Min	10	0.162499	2.23607	1.63895
(Obj.#)	10	2013	16884	1461	(Obj.#)	87	32775	4389	32775	(Obj.#)	20	32769	18453	32769	(Obj.#)	23	32775	27481	32775	(Obj.#)	210	468	21825	21123
Max	9711	0.390109	108.13	3039.16	Max	4901	0.304322	67.0332	1086.97	Max	4877	0.343467	116.747	1296.41	Max	2385	0.362847	62.9225	523.24	Max	8936	0.332988	80.2789	2583.23
(Obj.#)	4980	7512	4980	4980	(Obj.#)	1537	15923	1537	1537	(Obj.#)	19910	6010	19910	19910	(Obj.#)	11784	8516	11784	16069	(Obj.#)	16591	13293	16591	16591
Range	9701	0.190031	104.967	3037.16	Range	4891	0.304322	65.0332	1086.97	Range	4867	0.343467	114.511	1296.41	Range	2375	0.362847	60.6342	523.24	Range	8926	0.170489	78.0429	2581.59
Mean	66.1888	0.243952	7.52141	17.6476	Mean	69.0468	0.144622	7.68279	10.8385	Mean	50.1075	0.19472	7.06886	10.4567	Mean	45.4339	0.202547	6.92348	9.54473	Mean	71.3788	0.200606	8.07024	15.4898
Std.Dev	289.745	0.0259961	5.88662	90.0899	Std.Dev	170.738	0.0877085	5.58985	34.5689	Std.Dev	132.385	0.0310345	4.88141	32.1682	Std.Dev	91.4927	0.0558148	4.26844	20.9289	Std.Dev	199.715	0.0186568	5.78321	52.1834
Sum	182615	673.064	20751.6	48689.9	Sum	317477	664.973	35325.5	49835.3	Sum	266722	1036.49	37627.6	55660.8	Sum	253385	1129.61	38612.3	53231	Sum	316351	889.086	35767.3	68650.8
Samples	2759	2759	2759	2759	Samples	4598	4598	4598	4598	Samples	5323	5323	5323	5323	Samples	5577	5577	5577	5577	Samples	4432	4432	4432	4432
Stats	Area	Density (mean	Diameter (mea	IOD	Stats	Area	Density (mean	Diameter (mea	IOD	Stats	Area	Density (mean	Diameter (mea	IOD	Stats	Area	Density (mean	Diameter (mea	IOD	Stats	Area	Density (mean	Diameter (mea	IOD
Min	10	0.18535	1.5	1.8535	Min	10	0.190933	2.99535	1.92223	Min	10	0.205166	2.12132	2.05166	Min	10	0.189686	2.86344	1.95359	Min	10	0.19844	2.82843	1.9844
(Obj.#)	43	8956	6368	8956	(Obj.#)	89	4949	12839	2950	(Obj.#)	219	16418	3765	16418	(Obj.#)	61	16904	6283	497	(Obj.#)	68	13416	15335	13416
Max	4132	0.411606	90.1838	1700.76	Max	5163	0.37873	67.5128	1628.38	Max	3950	0.509217	70.3436	1290.75	Max	2661	0.39208	62.9941	787.632	Max	2043	0.473027	54.3345	787.178
(Obj.#)	3617	3617	3617	3617	(Obj.#)	870	735	870	870	(Obj.#)	6351	6704	8807	6351	(Obj.#)	18841	453	8373	18841	(Obj.#)	736	4870	3590	736
Range	4122	0.226255	88.6838	1698.9	Range	5153	0.187797	64.5175	1626.46	Range	3940	0.304051	68.2222	1288.7	Range	2651	0.202394	60.1307	785.679	Range	2033	0.274588	51.5061	785.193
Mean	72.7933	0.228002	8.34543	17.7309	Mean	79.0688	0.237383	8.51398	20.0424	Mean	52.9245	0.254797	7.18868	14.355	Mean	59.0343	0.243027	7.55205	15.1188	Mean	52.8823	0.253562	7.33881	14.4986
Std.Dev	139.847	0.0204361	5.47625	41.5984	Std.Dev	166.768	0.0232483	5.8213	47.3671	Std.Dev	126.187	0.023674	4.9593	38.5963	Std.Dev	122.561	0.0244093	4.99534	33.9366	Std.Dev	101.887	0.0294058	4.90518	32.5616
Sum	333175	1043.57	38197	81154.4	Sum	270178	811.139	29092.3	68485	Sum	187882	904.528	25519.8	50960.1	Sum	214944	884.862	27497	55047.4	Sum	156849	752.065	21766.9	43002.9
Samples	4577	4577	4577	4577	Samples	3417	3417	3417	3417	Samples	3550	3550	3550	3550	Samples	3641	3641	3641	3641	Samples	2966	2966	2966	2966
Stats	Area	Density (mean	Diameter (mea	IOD	Stats	Area	Density (mean	Diameter (mea	IOD	Stats	Area	Density (mean	Diameter (mea	IOD	Stats	Area	Density (mean	Diameter (mea	IOD	Stats	Area	Density (mean	Diameter (mea	IOD
Min	10	0.200488	2.92081	2.01755	Min	10	0.188966	2.23607	1.88966	Min	10	0.194368	3.16228	1.94368	Min	10	0.212345	2.91748	2.17905	Min	10	0	2.79508	0
(Obj.#)	23	3853	4353	3512	(Obj.#)	198	627	5254	627	(Obj.#)	64	15492	2810	15492	(Obj.#)	26	7842	14539	7792	(Obj.#)	38	32772	3979	32772
Max	5665	0.38347	91.3021	2032.47	Max	2268	0.409648	59.9065	612.377	Max	2140	0.437934	46.7476	668.633	Max	2293	0.459768	173.878	790.709	Max	8564	0.370911	99.3699	2303
(Obj.#)	12068	13310	12068	12068	(Obj.#)	13636	11074	5797	13636	(Obj.#)	6136	8807	6136	6136	(Obj.#)	5355	11106	5355	5355	(Obj.#)	44	14279	44	44
Range	5655	0.182982	88.3813	2030.45	Range	2258	0.220682	57.6704	610.487	Range	2130	0.243566	43.5854	666.689	Range	2283	0.247423	170.961	788.53	Range	8554	0.370911	96.5749	2303
Mean	65.1002	0.256412	7.77455	18.2944	Mean	63.2265	0.23595	7.83244	15.8574	Mean	59.6983	0.23576	7.63052	14.867	Mean	50.8115	0.25716	7.26136	13.8497	Mean	76.4483	0.176402	8.13376	15.0358
Std.Dev	170.26	0.0285071	5.69765	57.1852	Std.Dev	110.638	0.023247	4.87841	29.7604	Std.Dev	102.722	0.0222143	4.75206	27.8965	Std.Dev	90.2093	0.0231736	5.33996	28.3158	Std.Dev	229.544	0.0639509	6.45262	53.079
Sum	169521	667.696	20244.9	47638.7	Sum	196002	731.445	24280.6	49158	Sum	183453	724.491	23448.6	45686.4	Sum	117527	594.811	16795.5	32034.4	Sum	463506	1069.52	49315	91162.3
Samples	2604	2604	2604	2604	Samples	3100	3100	3100	3100	Samples	3073	3073	3073	3073	Samples	2313	2313	2313	2313	Samples	6063	6063	6063	6063
Stats	Area	Density (mean	Diameter (mea	IOD	Stats	Area	Density (mean	Diameter (mea	IOD	Stats	Area	Density (mean	Diameter (mea	IOD	Stats	Area	Density (mean	Diameter (mea	IOD	Stats	Area	Density (mean	Diameter (mea	IOD
Min	10	0	2.23607	0	Min	10	0.192576	3	1.92576	Min	10	0.201998	2	2.03664	Min	10	0.192916	2	1.92916	Min	10	0.191716	2.82843	2.00221
(Obj.#)	24	32776	3758	32776	(Obj.#)	59	4437	10292	4437	(Obj.#)	45	13654	18506	14510	(Obj.#)	76	26494	16408	26494	(Obj.#)	22	1204	17198	15410
Max	3659	0.385947	67.3909	1268.67	Max	1547	0.454056	54.0823	440.888	Max	1692	0.404335	87.779	580.412	Max	3865	0.488933	62.0553	1138.4	Max	1416	0.444429	46.0533	386.455
(Obj.#)	25996	944	25996	7062	(Obj.#)	2597	17745	2588	17745	(Obj.#)	3619	10616	3619	3619	(Obj.#)	2000	15323	10130	2000	(Obj.#)	8762	4013	23646	10341
Range	3649	0.385947	65.1549	1268.67	Range	1537	0.261479	51.0823	438.962	Range	1682	0.202337	85.779	578.376	Range	3855	0.296017	60.0553	1136.47	Range	1406	0.252713	43.2249	384.453
Mean	52.187	0.198843	7.24895	11.1439	Mean	61.1276	0.247214	7.71387	16.1217	Mean	49.1547	0.254603	7.18977	13.0914	Mean	65.3883	0.243783	7.80337	17.1312	Mean	44.2928	0.248626	6.92914	11.3713
Std.Dev	110.958	0.0635802	4.72894	30.0419	Std.Dev	112.22	0.0250233	5.06144	31.872	Std.Dev	83.3816	0.0240692	4.38406	24.2126	Std.Dev	149.231	0.0233524	5.56428	42.1514	Std.Dev	88.4487	0.0229947	4.35869	23.717
Sum	279618	1065.4	38839.8	59708.9	Sum	286933	1160.42	36208.9	75675.3	Sum	180447	934.647	26393.6	48058.5	Sum	327857	1222.33	39126.1	85896	Sum	277716	1558.89	43445.7	71297.9
Samples	5358	5358	5358	5358	Samples	4694	4694	4694	4694	Samples	3671	3671	3671	3671	Samples	5014	5014	5014	5014	Samples	6270	6270	6270	6270
Stats	Area	Density (mean	Diameter (mea	IOD	Stats	Area	Density (mean	Diameter (mea	IOD	Stats	Area	Density (mean	Diameter (mea	IOD	Stats	Area	Density (mean	Diameter (mea	IOD	Stats	Area	Density (mean	Diameter (mea	IOD
Min	10	0.191964	1.5	1.92524	Min	10	0	2.23607	0	Min	10	0.189936	3.16228	1.89936	Min	10	0.197694	2.45711	1.97694	Min	10	0	2.12132	0
(Obj.#)	206	4794	9321	25017	(Obj.#)	48	32772	15676	32772	(Obj.#)	6	24959	13105	24959	(Obj.#)	331	11768	7501	11768	(Obj.#)	56	32771	3082	32771
Max	1249	0.420879	40.5951	398.596	Max	1986	0.446134	44.3039	884.85	Max	847	0.417055	60.2121	251.742	Max	2104	0.500148	49.7094	1052.31	Max	6118	0.368955	87.9207	2147.29
(Obj.#)	316	3927	316	1401	(Obj.#)	4724	30264	4724	4724	(Obj.#)	20097	17994	19399	20097	(Obj.#)	24768	24768	24768	24768	(Obj.#)	656	13501	656	656
Range	1239	0.228915	39.0951	396.67	Range	1976	0.446134	42.0679	884.85	Range	837	0.227119	57.0498	249.842	Range	2094	0.302453	47.2523	1050.33	Range	6108	0.368955	85.7994	2147.29
Mean	39.7127	0.241065	6.59006	10.1122	Mean	35.4473	0.248532	6.31995	9.17816	Mean	36.0119	0.245243	6.46608	9.20441	Mean	34.2808	0.239603	6.29133	8.7162	Mean	47.7608	0.22394	6.9652	11.6444
Std.Dev	73.7335	0.0225571	3.87538	20.5728	Std.Dev	65.5417	0.0520548	3.51688	20.529	Std.Dev	59.9449	0.0226658	3.79069	16.548	Std.Dev	63.0716	0.0189839	3.43482	21.545	Std.Dev	119.356	0.0409091	4.48129	37.4616
Sum	183592	1114.45	30465.9	46748.7	Sum	191238	1340.83	34096.1	49516.2	Sum	163818	1115.61	29414.2	41870.8	Sum	148676	1039.16	27285.5	37802.2	Sum	229252	1074.91	33433	55893
Samples	4623	4623	4623	4623	Samples	5395	5395	5395	5395	Samples	4549	4549	4549	4549	Samples	4337	4337	4337	4337	Samples	4800	4800	4800	4800
						76861.4	31791.1	81154.4	59708.9
						64962	51805.2	68485	75675.3
						80694.4	35336.8	50960.1	48058.5
						57653.7	55405.7	55047.4	85896
						50575.6	46295.4	43002.9	71297.9
						36059.1	48689.9	47638.7	46748.7
						37067.8	49835.3	49158	49516.2
						93244.5	55660.8	45686.4	41870.8
						55861	53231	32034.4	37802.2
						49257.7	68650.8	91162.3	55893
					mean	60223.7	49670.2	56433	57246.8

## Sheet: FN-db da
Stats	Area	Density (mean	Diameter (mea	IOD	Stats	Area	Density (mean	Diameter (mea	IOD	Stats	Area	Density (mean	Diameter (mea	IOD	Stats	Area	Density (mean	Diameter (mea	IOD	Stats	Area	Density (mean	Diameter (mea	IOD
Min	10	0.171088	3.3541	1.71741	Min	10	0.192345	2.23607	1.92795	Min	10	0.187126	3.23935	1.90346	Min	10	0.198266	3	2.01107	Min	10	0.188111	3.05099	1.88111
(Obj.#)	118	6575	5722	8726	(Obj.#)	65	873	3408	3985	(Obj.#)	238	1187	5180	4828	(Obj.#)	130	315	6129	4604	(Obj.#)	22	8470	7686	8470
Max	7201	0.359395	76.3081	2036.44	Max	8487	0.428614	150.793	2699.86	Max	4168	0.439731	62.8603	1249.95	Max	4503	0.447142	73.5535	1298.97	Max	4207	0.379468	72.359	1173.67
(Obj.#)	9534	10758	9534	9534	(Obj.#)	1178	8619	1178	1178	(Obj.#)	6459	5256	6459	6459	(Obj.#)	3896	5122	2318	3896	(Obj.#)	9064	9319	9064	9064
Range	7191	0.188308	72.954	2034.72	Range	8477	0.236269	148.557	2697.94	Range	4158	0.252605	59.6209	1248.05	Range	4493	0.248875	70.5535	1296.95	Range	4197	0.191357	69.308	1171.79
Mean	70.1501	0.20571	7.76142	16.1351	Mean	82.8818	0.231951	8.36804	21.4938	Mean	79.8499	0.222486	8.48507	18.9589	Mean	100.999	0.240142	9.20425	25.9676	Mean	89.9585	0.223645	8.90438	21.1347
Std.Dev	246.812	0.0206365	5.52495	68.7306	Std.Dev	275.849	0.025129	6.99603	84.7296	Std.Dev	159.651	0.0194709	5.30151	44.466	Std.Dev	232.575	0.0230042	6.8949	64.7737	Std.Dev	175.829	0.0188445	6.21189	44.8796
Sum	165484	485.271	18309.2	38062.8	Sum	121339	339.576	12250.8	31466.9	Sum	118098	329.057	12549.4	28040.3	Sum	145135	345.084	13226.5	37315.4	Sum	155988	387.8	15440.2	36647.6
Samples	2359	2359	2359	2359	Samples	1464	1464	1464	1464	Samples	1479	1479	1479	1479	Samples	1437	1437	1437	1437	Samples	1734	1734	1734	1734
Stats	Area	Density (mean	Diameter (mea	IOD	Stats	Area	Density (mean	Diameter (mea	IOD	Stats	Area	Density (mean	Diameter (mea	IOD	Stats	Area	Density (mean	Diameter (mea	IOD	Stats	Area	Density (mean	Diameter (mea	IOD
Min	10	0.187868	2.82843	1.92601	Min	10	0.204162	2.69917	2.12035	Min	10	0.192717	2.5	1.92815	Min	10	0.177905	3.16228	1.80969	Min	10	0.17895	2.6418	1.84236
(Obj.#)	17	1158	7371	5159	(Obj.#)	132	1979	9028	5421	(Obj.#)	261	2606	767	8313	(Obj.#)	65	36	6875	5893	(Obj.#)	144	12313	6411	5927
Max	5372	0.376877	65.7997	1557.67	Max	2561	0.450391	53.7919	746.865	Max	1019	0.351743	39.3825	262.95	Max	3685	0.35306	53.8262	879.16	Max	1970	0.497296	57.0777	436.517
(Obj.#)	2542	5907	2542	2542	(Obj.#)	2853	7124	2853	6879	(Obj.#)	270	2894	1655	270	(Obj.#)	27	9894	27	27	(Obj.#)	4570	8117	4570	4570
Range	5362	0.189009	62.9713	1555.75	Range	2551	0.246229	51.0928	744.745	Range	1009	0.159026	36.8825	261.022	Range	3675	0.175155	50.6639	877.351	Range	1960	0.318346	54.4359	434.675
Mean	97.9547	0.228992	8.93702	23.8865	Mean	68.406	0.246279	7.89384	17.6985	Mean	63.9401	0.232912	7.77705	15.5845	Mean	62.5097	0.213687	7.58428	13.9958	Mean	62.7577	0.217622	7.7741	14.2794
Std.Dev	230.052	0.0218301	6.81995	59.7913	Std.Dev	137.665	0.025184	5.06717	37.9152	Std.Dev	105.586	0.0231612	4.71493	26.7819	Std.Dev	135.671	0.0184239	4.84306	31.7345	Std.Dev	106.621	0.0187881	4.8621	25.2348
Sum	274665	642.093	25059.4	66977.7	Sum	109518	394.293	12638	28335.4	Sum	120719	439.737	14683.1	29423.6	Sum	135521	463.272	16442.7	30342.8	Sum	164488	570.387	20375.9	37426.4
Samples	2804	2804	2804	2804	Samples	1601	1601	1601	1601	Samples	1888	1888	1888	1888	Samples	2168	2168	2168	2168	Samples	2621	2621	2621	2621
Stats	Area	Density (mean	Diameter (mea	IOD	Stats	Area	Density (mean	Diameter (mea	IOD	Stats	Area	Density (mean	Diameter (mea	IOD	Stats	Area	Density (mean	Diameter (mea	IOD	Stats	Area	Density (mean	Diameter (mea	IOD
Min	10	0.209778	3.16228	2.09778	Min	10	0.187051	3	1.87051	Min	10	0.192874	3.05278	1.97333	Min	10	0.194295	2.23607	1.94295	Min	10	0.202851	3.5	2.05387
(Obj.#)	60	7328	4621	7328	(Obj.#)	195	1024	2493	1024	(Obj.#)	9	5507	3646	893	(Obj.#)	657	836	2481	836	(Obj.#)	2	4769	2042	720
Max	1052	0.445118	41.0115	311.565	Max	6372	0.377295	90.2664	2040.4	Max	2276	0.342599	48.0508	597.424	Max	5700	0.370218	91.8706	1475.95	Max	4342	0.407756	69.6802	1279.17
(Obj.#)	3061	2670	3061	3061	(Obj.#)	3714	1491	1255	3714	(Obj.#)	4925	7259	4925	4925	(Obj.#)	2385	1287	2385	2385	(Obj.#)	1947	4740	1947	1947
Range	1042	0.23534	37.8492	309.468	Range	6362	0.190244	87.2664	2038.53	Range	2266	0.149725	44.998	595.45	Range	5690	0.175923	89.6345	1474.01	Range	4332	0.204906	66.1802	1277.11
Mean	45.2371	0.251973	6.84732	11.8726	Mean	92.462	0.228389	8.96547	23.2697	Mean	76.1662	0.224994	8.3683	18.1679	Mean	91.6959	0.225176	8.80538	21.8775	Mean	109.286	0.245665	9.48795	29.4956
Std.Dev	73.7425	0.0242815	3.80743	20.2958	Std.Dev	249.757	0.0232186	6.66388	73.7224	Std.Dev	146.56	0.0196261	5.48405	36.8474	Std.Dev	225.256	0.0182844	6.62237	56.5995	Std.Dev	242.99	0.0257699	6.99959	72.7369
Sum	66001	367.629	9990.24	17322.1	Sum	154504	381.638	14981.3	38883.6	Sum	143878	425.014	15807.7	34319.2	Sum	177890	436.841	17082.4	42442.4	Sum	167863	377.342	14573.5	45305.2
Samples	1459	1459	1459	1459	Samples	1671	1671	1671	1671	Samples	1889	1889	1889	1889	Samples	1940	1940	1940	1940	Samples	1536	1536	1536	1536
Stats	Area	Density (mean	Diameter (mea	IOD	Stats	Area	Density (mean	Diameter (mea	IOD	Stats	Area	Density (mean	Diameter (mea	IOD	Stats	Area	Density (mean	Diameter (mea	IOD	Stats	Area	Density (mean	Diameter (mea	IOD
Min	10	0.196036	3.38391	1.96036	Min	10	0.193301	3.5506	1.93301	Min	10	0.195176	2.82843	1.95605	Min	10	0.190998	2.23607	1.93121	Min	10	0.191446	2.82843	1.93494
(Obj.#)	6	1244	2815	1244	(Obj.#)	351	1743	1765	1743	(Obj.#)	203	3199	3679	3960	(Obj.#)	39	5992	1462	4180	(Obj.#)	335	6502	6590	3189
Max	4812	0.369493	72.7176	1429.84	Max	3634	0.346188	107.517	1096.83	Max	4118	0.344207	66.8138	1042.28	Max	3172	0.450283	77.1251	853.565	Max	3517	0.317591	67.0359	874.782
(Obj.#)	662	4390	662	662	(Obj.#)	212	979	2007	212	(Obj.#)	6630	5825	6630	6630	(Obj.#)	1539	5237	2354	1539	(Obj.#)	2901	421	2901	2901
Range	4802	0.173457	69.3337	1427.88	Range	3624	0.152887	103.967	1094.9	Range	4108	0.149031	63.9854	1040.33	Range	3162	0.259284	74.8891	851.634	Range	3507	0.126145	64.2074	872.847
Mean	91.1147	0.239632	8.98961	23.4015	Mean	88.9069	0.230004	8.95385	22.0049	Mean	84.1396	0.229335	8.7314	20.2943	Mean	96.274	0.226471	9.11212	23.509	Mean	97.668	0.22534	9.16948	23.6028
Std.Dev	206.417	0.0235417	6.47294	58.031	Std.Dev	198.628	0.0213054	6.63774	54.0665	Std.Dev	180.661	0.0200676	5.91795	45.1593	Std.Dev	213.45	0.0196453	6.90798	56.1102	Std.Dev	197.462	0.0197265	6.48552	50.511
Sum	126285	332.129	12459.6	32434.4	Sum	119313	308.666	12016.1	29530.6	Sum	145898	397.666	15140.3	35190.4	Sum	167613	394.286	15864.2	40929.3	Sum	151483	349.503	14221.9	36608
Samples	1386	1386	1386	1386	Samples	1342	1342	1342	1342	Samples	1734	1734	1734	1734	Samples	1741	1741	1741	1741	Samples	1551	1551	1551	1551
Stats	Area	Density (mean	Diameter (mea	IOD	Stats	Area	Density (mean	Diameter (mea	IOD	Stats	Area	Density (mean	Diameter (mea	IOD	Stats	Area	Density (mean	Diameter (mea	IOD	Stats	Area	Density (mean	Diameter (mea	IOD
Min	10	0.214068	3.5506	2.2373	Min	10	0.227988	3.5506	2.29333	Min	10	0.23104	3.57907	2.3806	Min	10	0.264467	3.53553	2.64467	Min	10	0.233908	2.82843	2.33908
(Obj.#)	3	5420	1348	3232	(Obj.#)	58	4232	3254	428	(Obj.#)	103	539	1052	5845	(Obj.#)	66	1558	2737	1558	(Obj.#)	131	4021	1829	4021
Max	3273	0.41937	62.4879	1150.77	Max	3601	0.445546	61.3332	1155.62	Max	2646	0.598455	57.9951	943.266	Max	2259	0.493394	51.355	917.407	Max	3936	0.612502	73.0984	1481.44
(Obj.#)	2759	4327	2759	2759	(Obj.#)	3505	2076	3505	3505	(Obj.#)	958	211	1438	958	(Obj.#)	1411	1689	1411	1411	(Obj.#)	2184	4361	2184	2184
Range	3263	0.205302	58.9373	1148.53	Range	3591	0.217558	57.7826	1153.33	Range	2636	0.367415	54.416	940.886	Range	2249	0.228927	47.8194	914.762	Range	3926	0.378594	70.27	1479.1
Mean	98.7363	0.261231	9.09192	28.3926	Mean	101.786	0.274799	9.52975	30.4776	Mean	93.1463	0.28386	9.06235	29.0835	Mean	92.2694	0.323032	9.24461	31.8148	Mean	105.905	0.289406	9.28653	33.5961
Std.Dev	228.252	0.0254183	7.26241	72.6212	Std.Dev	204.913	0.0309126	6.83226	66.2275	Std.Dev	204.779	0.0316815	6.78357	71.1672	Std.Dev	182.928	0.0337889	6.42903	67.8053	Std.Dev	247.945	0.0285566	7.59218	86.2145
Sum	89850	237.72	8273.65	25837.3	Sum	120006	323.988	11235.6	35933.1	Sum	91656	279.319	8917.35	28618.2	Sum	60621	212.232	6073.71	20902.3	Sum	83559	228.342	7327.07	26507.3
Samples	910	910	910	910	Samples	1179	1179	1179	1179	Samples	984	984	984	984	Samples	657	657	657	657	Samples	789	789	789	789
Stats	Area	Density (mean	Diameter (mea	IOD	Stats	Area	Density (mean	Diameter (mea	IOD	Stats	Area	Density (mean	Diameter (mea	IOD	Stats	Area	Density (mean	Diameter (mea	IOD	Stats	Area	Density (mean	Diameter (mea	IOD
Min	10	0.250129	2.5	2.50185	Min	10	0.239008	3.38391	2.42688	Min	10	0.21316	3.5506	2.21675	Min	10	0.188596	2.23607	1.9217	Min	10	0.249103	3.58427	2.49103
(Obj.#)	16	2514	3549	1642	(Obj.#)	68	1372	3993	439	(Obj.#)	56	1670	951	1625	(Obj.#)	140	794	2274	6879	(Obj.#)	90	1003	613	1003
Max	2978	0.582773	61.7621	1095	Max	2519	0.409252	56.5939	891.086	Max	4623	0.396287	64.8408	1404.03	Max	2204	0.345552	56.1925	607.585	Max	2737	0.533407	50.8879	1010.94
(Obj.#)	2316	2358	2316	2316	(Obj.#)	1005	985	1005	1005	(Obj.#)	386	1177	386	386	(Obj.#)	5282	5316	2902	5282	(Obj.#)	908	2251	908	908
Range	2968	0.332644	59.2621	1092.5	Range	2509	0.170244	53.21	888.659	Range	4613	0.183126	61.2902	1401.82	Range	2194	0.156955	53.9564	605.663	Range	2727	0.284304	47.3037	1008.45
Mean	103.503	0.310467	9.40963	34.9684	Mean	88.2091	0.288213	8.91991	27.3872	Mean	134.292	0.262866	10.3985	38.3878	Mean	86.8427	0.233284	8.95573	21.5123	Mean	84.6943	0.305798	8.92963	27.7656
Std.Dev	239.257	0.0353038	7.51495	86.0957	Std.Dev	184.966	0.026259	6.54234	62.7628	Std.Dev	333.503	0.0304508	8.37896	100.764	Std.Dev	165.888	0.0254752	5.94248	44.4946	Std.Dev	178.258	0.0307217	5.97924	63.9679
Sum	69347	208.013	6304.45	23428.8	Sum	71714	234.317	7251.89	22265.8	Sum	94407	184.795	7310.15	26986.6	Sum	154580	415.246	15941.2	38291.9	Sum	38790	140.055	4089.77	12716.7
Samples	670	670	670	670	Samples	813	813	813	813	Samples	703	703	703	703	Samples	1780	1780	1780	1780	Samples	458	458	458	458
Stats	Area	Density (mean	Diameter (mea	IOD	Stats	Area	Density (mean	Diameter (mea	IOD	Stats	Area	Density (mean	Diameter (mea	IOD	Stats	Area	Density (mean	Diameter (mea	IOD	Stats	Area	Density (mean	Diameter (mea	IOD
Min	10	0.192339	3.16228	1.92339	Min	10	0.187733	2	1.94155	Min	10	0.178827	2.92081	1.82776	Min	10	0.174382	2.23607	1.7886	Min	10	0.1922	2.23607	1.92476
(Obj.#)	49	840	798	840	(Obj.#)	28	7162	10036	6216	(Obj.#)	6	1163	1516	2036	(Obj.#)	360	2705	10315	7348	(Obj.#)	404	5927	5320	6150
Max	921	0.372861	39.5378	280.603	Max	1777	0.474804	45.1602	490.539	Max	1624	0.343896	50.2142	423.147	Max	5027	0.369059	68.9147	1288.35	Max	3865	0.417192	71.5233	1095.99
(Obj.#)	5323	1598	74	5704	(Obj.#)	7817	9417	4319	7817	(Obj.#)	663	1820	3275	663	(Obj.#)	4852	2477	4852	4852	(Obj.#)	2931	6017	6493	2931
Range	911	0.180522	36.3755	278.679	Range	1767	0.287071	43.1602	488.598	Range	1614	0.165069	47.2933	421.32	Range	5017	0.194677	66.6787	1286.57	Range	3855	0.224992	69.2872	1094.06
Mean	64.2365	0.234883	7.98377	15.8411	Mean	65.932	0.228311	8.03452	15.9225	Mean	62.964	0.212452	7.87364	14.092	Mean	78.0282	0.21139	8.28373	18.0862	Mean	71.4875	0.236124	8.03498	18.3368
Std.Dev	94.214	0.026397	4.68299	24.8921	Std.Dev	109.479	0.0220511	4.95039	28.5211	Std.Dev	99.8563	0.020019	4.57055	24.0479	Std.Dev	202.102	0.0207132	5.92426	53.628	Std.Dev	188.415	0.025497	5.73942	54.3056
Sum	87747	320.85	10905.8	21638.9	Sum	129029	446.804	15723.5	31160.3	Sum	105024	354.37	13133.2	23505.4	Sum	157851	427.642	16758	36588.3	Sum	105730	349.228	11883.7	27120.1
Samples	1366	1366	1366	1366	Samples	1957	1957	1957	1957	Samples	1668	1668	1668	1668	Samples	2023	2023	2023	2023	Samples	1479	1479	1479	1479
Stats	Area	Density (mean	Diameter (mea	IOD	Stats	Area	Density (mean	Diameter (mea	IOD	Stats	Area	Density (mean	Diameter (mea	IOD	Stats	Area	Density (mean	Diameter (mea	IOD	Stats	Area	Density (mean	Diameter (mea	IOD
Min	10	0.19657	2.23607	2.0043	Min	10	0.201121	3.16228	2.06171	Min	10	0.18394	2.92081	1.91456	Min	10	0.182214	3.16228	1.86433	Min	10	0.194686	3.16228	1.96226
(Obj.#)	141	3288	6262	7755	(Obj.#)	146	4735	5914	3172	(Obj.#)	16	9031	6262	7425	(Obj.#)	10	6647	4807	4599	(Obj.#)	163	5442	513	4823
Max	3373	0.419619	68.8031	1184.64	Max	2968	0.444389	59.3569	1283.84	Max	7772	0.397826	93.2839	3091.91	Max	1403	0.485317	41.9047	474.64	Max	2578	0.504175	50.4301	710.126
(Obj.#)	1186	5569	1186	1186	(Obj.#)	5961	1239	5961	1239	(Obj.#)	603	603	603	603	(Obj.#)	3198	413	3198	413	(Obj.#)	5348	4881	5348	5348
Range	3363	0.22305	66.567	1182.64	Range	2958	0.243268	56.1946	1281.78	Range	7762	0.213886	90.3631	3089.99	Range	1393	0.303103	38.7425	472.776	Range	2568	0.309489	47.2678	708.164
Mean	77.6817	0.243784	8.43632	20.6388	Mean	82.9	0.262008	8.76101	23.8629	Mean	104.639	0.234603	9.29383	27.8497	Mean	58.2876	0.231659	7.5609	14.4254	Mean	72.8799	0.240565	8.13371	18.9436
Std.Dev	158.495	0.027442	5.7907	48.798	Std.Dev	170.187	0.031723	6.16839	57.2764	Std.Dev	271.053	0.0273061	7.313	90.6076	Std.Dev	102.063	0.0264943	4.49228	28.5607	Std.Dev	162.965	0.0280413	5.78873	47.4394
Sum	124213	389.811	13489.7	33001.4	Sum	127666	403.493	13492	36748.9	Sum	213358	478.355	18950.1	56785.6	Sum	87548	347.952	11356.5	21667	Sum	89788	296.376	10020.7	23338.5
Samples	1599	1599	1599	1599	Samples	1540	1540	1540	1540	Samples	2039	2039	2039	2039	Samples	1502	1502	1502	1502	Samples	1232	1232	1232	1232
							38062.8	17322.1	25837.3	21638.9
							31466.9	38883.6	35933.1	31160.3
							28040.3	34319.2	28618.2	23505.4
							37315.4	42442.4	20902.3	36588.3
							36647.6	45305.2	26507.3	27120.1
							66977.7	32434.4	23428.8	33001.4
							28335.4	29530.6	22265.8	36748.9
							29423.6	35190.4	26986.6	56785.6
							30342.8	40929.3	38291.9	21667
							37426.4	36608	12716.7	23338.5
						mean	36403.9	35296.5	26148.8	31155.5

## Sheet: TIMP-1-WT
Stats	Area	Density (mean	Diameter (mea	IOD	Stats	Area	Density (mean	Diameter (mea	IOD	Stats	Area	Density (mean	Diameter (mea	IOD	Stats	Area	Density (mean	Diameter (mea	IOD	Stats	Area	Density (mean	Diameter (mea	IOD
Min	10	0.184627	2.28825	1.8668	Min	10	0.191296	2.23607	1.91296	Min	10	0.2019	3.16228	2.10714	Min	10	0.211411	3.30278	2.1384	Min	10	0.190095	2.5	1.91745
(Obj.#)	15	5891	1222	2331	(Obj.#)	91	4960	4408	4960	(Obj.#)	26	4080	712	400	(Obj.#)	61	3160	3322	1575	(Obj.#)	23	914	2381	514
Max	2940	0.379921	61.8567	907.157	Max	1145	0.332639	52.3472	318.758	Max	2176	0.412731	67.7192	768.773	Max	1076	0.442906	37.736	366.58	Max	969	0.395709	34.4103	238.937
(Obj.#)	5257	1880	5257	5257	(Obj.#)	1329	4344	293	1329	(Obj.#)	5259	1197	4492	5259	(Obj.#)	4938	4539	4938	4938	(Obj.#)	11	6411	11	11
Range	2930	0.195294	59.5685	905.291	Range	1135	0.141344	50.1112	316.845	Range	2166	0.21083	64.557	766.665	Range	1066	0.231495	34.4333	364.441	Range	959	0.205614	31.9103	237.02
Mean	60.8756	0.226748	7.91346	14.4679	Mean	65.0177	0.233816	8.20881	15.8905	Mean	72.6543	0.247082	8.54273	19.0519	Mean	59.7024	0.2581	7.97912	16.0419	Mean	58.0752	0.232082	7.8517	13.9444
Std.Dev	102.902	0.022243	4.30731	28.8526	Std.Dev	88.958	0.0202532	4.71629	23.7618	Std.Dev	132.244	0.0204995	5.16488	40.8282	Std.Dev	74.6778	0.0216062	4.11656	22.8642	Std.Dev	69.1098	0.0198917	3.97504	17.4633
Sum	112072	417.444	14568.7	26635.4	Sum	110400	397.02	13938.6	26982	Sum	119153	405.214	14010.1	31245.2	Sum	95285	411.927	12734.7	25602.8	Sum	118880	475.072	16072.4	28544.2
Samples	1841	1841	1841	1841	Samples	1698	1698	1698	1698	Samples	1640	1640	1640	1640	Samples	1596	1596	1596	1596	Samples	2047	2047	2047	2047
Stats	Area	Density (mean	Diameter (mea	IOD	Stats	Area	Density (mean	Diameter (mea	IOD	Stats	Area	Density (mean	Diameter (mea	IOD	Stats	Area	Density (mean	Diameter (mea	IOD	Stats	Area	Density (mean	Diameter (mea	IOD
Min	10	0.204247	2.23607	2.04247	Min	10	0.185446	2.23607	1.85446	Min	10	0.192222	3.43237	1.92222	Min	10	0.214744	3.5506	2.14784	Min	10	0.193422	1.41421	2.01355
(Obj.#)	23	4483	5263	4483	(Obj.#)	63	2962	11643	2962	(Obj.#)	63	6342	4226	6342	(Obj.#)	103	272	829	5829	(Obj.#)	45	7934	1692	245
Max	631	0.386735	32.7499	172.814	Max	2925	0.345179	71.9963	856.579	Max	521	0.35033	27.432	161.852	Max	393	0.368632	24.8131	115.558	Max	766	0.407253	31.7639	209.578
(Obj.#)	5035	1821	6152	668	(Obj.#)	1613	12602	1066	1613	(Obj.#)	181	5364	181	5364	(Obj.#)	2918	3280	2918	1882	(Obj.#)	932	2572	932	932
Range	621	0.182488	30.5138	170.772	Range	2915	0.159732	69.7602	854.724	Range	511	0.158108	23.9996	159.93	Range	383	0.153887	21.2625	113.41	Range	756	0.213831	30.3497	207.565
Mean	57.7728	0.249422	7.82036	14.8705	Mean	51.55	0.225365	7.2546	12.5275	Mean	39.5342	0.229524	6.7361	9.39218	Mean	35.9842	0.253268	6.44854	9.46232	Mean	39.9285	0.235512	6.69506	9.79779
Std.Dev	67.7946	0.0203252	4.02893	18.3272	Std.Dev	114.233	0.0200198	4.3677	33.2766	Std.Dev	47.456	0.0174684	3.10743	12.1949	Std.Dev	41.6292	0.0199945	2.87834	11.8543	Std.Dev	49.0993	0.0196118	3.17177	13.1101
Sum	115430	498.346	15625.1	29711.3	Sum	141814	619.979	19957.4	34463.1	Sum	96661	561.186	16469.8	22963.9	Sum	45628	321.143	8176.75	11998.2	Sum	75904	447.708	12727.3	18625.6
Samples	1998	1998	1998	1998	Samples	2751	2751	2751	2751	Samples	2445	2445	2445	2445	Samples	1268	1268	1268	1268	Samples	1901	1901	1901	1901
Stats	Area	Density (mean	Diameter (mea	IOD	Stats	Area	Density (mean	Diameter (mea	IOD	Stats	Area	Density (mean	Diameter (mea	IOD	Stats	Area	Density (mean	Diameter (mea	IOD	Stats	Area	Density (mean	Diameter (mea	IOD
Min	10	0.200351	3.5	2.09652	Min	10	0.183671	3.5506	1.88617	Min	10	0.183712	3.5506	1.8735	Min	10	0.188795	2.82843	1.93949	Min	10	0.189076	2.23607	1.91301
(Obj.#)	257	3611	4561	4488	(Obj.#)	21	4286	3428	3027	(Obj.#)	170	4732	4748	2022	(Obj.#)	5	951	2430	737	(Obj.#)	37	9193	5321	4243
Max	2118	0.329427	49.3574	684.89	Max	1474	0.453849	50.7248	668.973	Max	5895	0.347826	81.7697	2050.44	Max	1803	0.345134	53.804	614.55	Max	1492	0.41757	39.6341	443.82
(Obj.#)	1746	2397	1746	1746	(Obj.#)	1495	1495	2532	1495	(Obj.#)	2985	2985	2985	2985	(Obj.#)	6320	4457	6320	6320	(Obj.#)	6611	8307	6611	6611
Range	2108	0.129077	45.8574	682.793	Range	1464	0.270178	47.1742	667.087	Range	5885	0.164114	78.2191	2048.56	Range	1793	0.156339	50.9756	612.611	Range	1482	0.228494	37.3981	441.907
Mean	59.6757	0.245624	7.93887	15.2544	Mean	73.1401	0.226126	8.68851	17.3741	Mean	73.732	0.224134	8.61301	17.5459	Mean	63.8069	0.230446	8.19022	15.3126	Mean	50.5786	0.228598	7.31566	12.2553
Std.Dev	86.9331	0.0194858	4.20335	25.505	Std.Dev	99.4457	0.0186096	4.98764	28.5473	Std.Dev	170.495	0.0192599	5.29266	53.9081	Std.Dev	87.1667	0.0195332	4.461	23.9081	Std.Dev	76.1456	0.0193373	3.95633	21.254
Sum	86291	355.172	11479.6	22057.8	Sum	111685	345.295	13267.4	26530.2	Sum	135888	413.079	15873.8	32337.2	Sum	120595	435.543	15479.5	28940.8	Sum	116078	524.632	16789.4	28125.8
Samples	1446	1446	1446	1446	Samples	1527	1527	1527	1527	Samples	1843	1843	1843	1843	Samples	1890	1890	1890	1890	Samples	2295	2295	2295	2295
Stats	Area	Density (mean	Diameter (mea	IOD	Stats	Area	Density (mean	Diameter (mea	IOD	Stats	Area	Density (mean	Diameter (mea	IOD	Stats	Area	Density (mean	Diameter (mea	IOD	Stats	Area	Density (mean	Diameter (mea	IOD
Min	10	0.198869	3.14906	1.98869	Min	10	0.181796	2.69917	1.89787	Min	10	0.180089	3.16228	1.81329	Min	10	0.194453	3.16228	1.98363	Min	10	0.225011	3.57907	2.27322
(Obj.#)	43	5361	5082	5361	(Obj.#)	118	9672	11338	8857	(Obj.#)	1	8778	6960	3390	(Obj.#)	14	4466	86	2911	(Obj.#)	54	2935	823	2353
Max	505	0.48747	24.8445	138.442	Max	2339	0.458272	52.7809	1071.9	Max	952	0.33167	35.5969	228.077	Max	777	0.329229	31.5723	179.478	Max	875	0.415117	42.3086	289.263
(Obj.#)	3189	7685	3189	7685	(Obj.#)	10416	10416	10416	10416	(Obj.#)	1026	3931	1026	1026	(Obj.#)	2744	2532	2744	2744	(Obj.#)	2248	2733	2248	2248
Range	495	0.288601	21.6954	136.453	Range	2329	0.276476	50.0818	1070	Range	942	0.151581	32.4347	226.264	Range	767	0.134776	28.4101	177.494	Range	865	0.190106	38.7295	286.99
Mean	39.2164	0.237404	6.70789	9.70462	Mean	44.4802	0.223084	6.89882	10.7115	Mean	62.984	0.219716	8.2708	14.3288	Mean	60.0806	0.228183	8.04967	14.1087	Mean	52.3996	0.267746	7.44443	14.557
Std.Dev	44.0572	0.0194484	2.94288	11.9473	Std.Dev	86.2962	0.0186184	3.60974	31.0066	Std.Dev	73.3134	0.0170559	4.31455	17.6678	Std.Dev	68.2091	0.0174744	4.04576	16.7237	Std.Dev	66.0773	0.0226292	3.71015	20.0007
Sum	60707	367.501	10383.8	15022.7	Sum	101237	507.739	15701.7	24379.4	Sum	165018	575.656	21669.5	37541.6	Sum	119981	455.682	16075.2	28175.2	Sum	54810	280.062	7786.87	15226.6
Samples	1548	1548	1548	1548	Samples	2276	2276	2276	2276	Samples	2620	2620	2620	2620	Samples	1997	1997	1997	1997	Samples	1046	1046	1046	1046
Stats	Area	Density (mean	Diameter (mea	IOD	Stats	Area	Density (mean	Diameter (mea	IOD	Stats	Area	Density (mean	Diameter (mea	IOD	Stats	Area	Density (mean	Diameter (mea	IOD	Stats	Area	Density (mean	Diameter (mea	IOD
Min	10	0.195235	3.57907	1.9854	Min	10	0.210364	3.16228	2.12398	Min	10	0.206137	2.92081	2.06137	Min	10	0.183527	3.16228	1.88125	Min	10	0.184863	2.82843	1.86834
(Obj.#)	8	230	4159	4194	(Obj.#)	463	5387	2834	4385	(Obj.#)	19	6426	2703	6426	(Obj.#)	24	8689	1235	6479	(Obj.#)	193	11845	4914	1193
Max	1758	0.437967	64.7998	592.532	Max	3515	0.427997	58.3127	1097.48	Max	819	0.462775	37.5979	205.158	Max	1995	0.317953	59.1609	558.729	Max	1447	0.38874	55.7282	346.436
(Obj.#)	1754	4589	808	1754	(Obj.#)	3002	3283	3002	3002	(Obj.#)	3280	1651	3647	3830	(Obj.#)	2334	6636	3426	2334	(Obj.#)	10529	5002	10529	10529
Range	1748	0.242733	61.2207	590.547	Range	3505	0.217633	55.1505	1095.36	Range	809	0.256638	34.6771	203.096	Range	1985	0.134426	55.9986	556.848	Range	1437	0.203877	52.8998	344.568
Mean	66.508	0.235814	7.9932	17.0653	Mean	69.3934	0.249041	8.1978	18.1503	Mean	60.2415	0.237933	7.79394	14.9014	Mean	62.058	0.225452	7.71541	14.7346	Mean	55.9374	0.21843	7.50981	12.8848
Std.Dev	128.163	0.0257405	5.13534	39.0528	Std.Dev	149.185	0.0234106	4.70868	44.8754	Std.Dev	80.2345	0.0209011	4.23102	21.3184	Std.Dev	114.162	0.0203683	4.73813	29.7292	Std.Dev	90.4771	0.0196331	4.25893	22.5429
Sum	83002	294.296	9975.51	21297.4	Sum	80427	288.638	9501.25	21036.2	Sum	90061	355.709	11651.9	22277.7	Sum	116607	423.625	14497.2	27686.2	Sum	118923	464.381	15965.9	27393.2
Samples	1248	1248	1248	1248	Samples	1159	1159	1159	1159	Samples	1495	1495	1495	1495	Samples	1879	1879	1879	1879	Samples	2126	2126	2126	2126
Stats	Area	Density (mean	Diameter (mea	IOD	Stats	Area	Density (mean	Diameter (mea	IOD	Stats	Area	Density (mean	Diameter (mea	IOD	Stats	Area	Density (mean	Diameter (mea	IOD	Stats	Area	Density (mean	Diameter (mea	IOD
Min	10	0.199895	3.16228	1.99895	Min	10	0.195467	3.0013	1.95467	Min	10	0.19453	2.85702	1.97444	Min	10	0.187448	3.5	1.90945	Min	10	0.195596	3.16228	1.99032
(Obj.#)	7	4411	4256	4411	(Obj.#)	35	3979	2127	3979	(Obj.#)	105	4743	2092	947	(Obj.#)	204	8189	6531	8923	(Obj.#)	142	251	5308	1947
Max	2142	0.367385	54.4708	725.959	Max	10878	0.542618	105.824	5902.6	Max	1398	0.380458	40.6892	336.755	Max	2165	0.346563	67.3417	499.766	Max	2753	0.339204	57.3496	833.14
(Obj.#)	3011	3952	3011	3011	(Obj.#)	2882	2882	2882	2882	(Obj.#)	2411	2603	2411	2411	(Obj.#)	3163	3171	3163	3163	(Obj.#)	4951	31	3274	4951
Range	2132	0.16749	51.3085	723.96	Range	10868	0.347151	102.823	5900.64	Range	1388	0.185928	37.8322	334.78	Range	2155	0.159115	63.8417	497.856	Range	2743	0.143607	54.1874	831.149
Mean	52.6263	0.236028	7.2095	13.1846	Mean	76.5499	0.237358	8.31349	21.4615	Mean	58.2817	0.228202	7.76892	13.7487	Mean	72.6134	0.217702	8.4083	16.4517	Mean	66.398	0.23201	8.10973	16.3591
Std.Dev	112.811	0.0224131	4.02623	32.8049	Std.Dev	298.75	0.0252232	5.98194	152.225	Std.Dev	75.2315	0.0202154	3.91039	18.5033	Std.Dev	109.125	0.0186807	5.02523	25.7044	Std.Dev	120.847	0.0222569	4.82642	34.382
Sum	62941	282.29	8622.56	15768.8	Sum	120413	373.364	13077.1	33759	Sum	82760	324.047	11031.9	19523.1	Sum	141814	425.172	16421.4	32130.2	Sum	79412	277.484	9699.23	19565.5
Samples	1196	1196	1196	1196	Samples	1573	1573	1573	1573	Samples	1420	1420	1420	1420	Samples	1953	1953	1953	1953	Samples	1196	1196	1196	1196
Stats	Area	Density (mean	Diameter (mea	IOD	Stats	Area	Density (mean	Diameter (mea	IOD	Stats	Area	Density (mean	Diameter (mea	IOD	Stats	Area	Density (mean	Diameter (mea	IOD	Stats	Area	Density (mean	Diameter (mea	IOD
Min	10	0.195132	2.82843	1.95132	Min	10	0.19753	3.21699	1.99552	Min	10	0.187458	3.5506	1.92007	Min	10	0.198254	3.45902	1.98254	Min	10	0.190854	1.5	1.92203
(Obj.#)	55	3654	2376	3654	(Obj.#)	7	2091	3855	3689	(Obj.#)	64	5524	3568	4997	(Obj.#)	68	3576	3341	3576	(Obj.#)	106	4668	1127	1698
Max	1748	0.390792	47.6134	576.084	Max	7463	0.407133	79.039	2668.3	Max	2760	0.390157	56.4363	1058.02	Max	5903	0.471746	72.3915	2375.16	Max	3011	0.374193	59.4109	860.628
(Obj.#)	3400	1550	1550	3400	(Obj.#)	2937	3907	2937	2937	(Obj.#)	1105	45	1105	1105	(Obj.#)	3032	2566	3032	3032	(Obj.#)	2711	10	2711	2711
Range	1738	0.19566	44.785	574.133	Range	7453	0.209604	75.822	2666.31	Range	2750	0.2027	52.8857	1056.1	Range	5893	0.273492	68.9325	2373.18	Range	3001	0.183339	57.9109	858.706
Mean	70.6569	0.242238	8.2749	17.985	Mean	84.4059	0.243516	8.5771	22.8982	Mean	67.1621	0.232922	8.22244	16.5017	Mean	76.5383	0.251758	8.21757	21.3144	Mean	63.2566	0.231806	7.8534	15.3685
Std.Dev	115.995	0.0265668	4.74462	34.5617	Std.Dev	259.131	0.0295004	5.93837	89.2976	Std.Dev	105.392	0.0262976	4.49624	33.441	Std.Dev	223.799	0.0290455	5.32518	82.9891	Std.Dev	127.142	0.0225194	4.45427	37.1993
Sum	108105	370.624	12660.6	27517	Sum	105845	305.37	10755.7	28714.4	Sum	107728	373.607	13188.8	26468.7	Sum	86871	285.745	9326.94	24191.8	Sum	98870	362.313	12274.9	24021
Samples	1530	1530	1530	1530	Samples	1254	1254	1254	1254	Samples	1604	1604	1604	1604	Samples	1135	1135	1135	1135	Samples	1563	1563	1563	1563
Stats	Area	Density (mean	Diameter (mea	IOD	Stats	Area	Density (mean	Diameter (mea	IOD	Stats	Area	Density (mean	Diameter (mea	IOD	Stats	Area	Density (mean	Diameter (mea	IOD	Stats	Area	Density (mean	Diameter (mea	IOD
Min	10	0.186749	2.82843	1.87168	Min	10	0.183768	2.23607	1.83768	Min	10	0.197651	3.23935	1.97651	Min	10	0.1964	3.5506	1.987	Min	10	0.199047	3.16228	2.01209
(Obj.#)	10	2324	4957	3144	(Obj.#)	72	6511	5626	6511	(Obj.#)	35	4103	2861	4103	(Obj.#)	104	1509	318	3678	(Obj.#)	77	751	600	2022
Max	10356	0.538973	100.264	4527.72	Max	6561	0.381142	154.633	1804.78	Max	1496	0.40326	56.6533	447.523	Max	2606	0.43029	77.4151	877.033	Max	8747	0.478031	90.9509	3309.52
(Obj.#)	238	98	238	238	(Obj.#)	218	1611	218	218	(Obj.#)	1290	3430	742	1290	(Obj.#)	3761	4397	1075	3761	(Obj.#)	3754	3193	3754	3754
Range	10346	0.352223	97.4358	4525.85	Range	6551	0.197374	152.397	1802.94	Range	1486	0.205609	53.414	445.547	Range	2596	0.23389	73.8645	875.046	Range	8737	0.278984	87.7886	3307.51
Mean	94.2656	0.235513	8.90942	26.4768	Mean	77.9253	0.226727	8.51671	18.8918	Mean	67.3376	0.246654	8.18461	17.5025	Mean	70.6883	0.24902	8.31755	18.8608	Mean	82.2279	0.251692	8.43912	22.9777
Std.Dev	340.673	0.0313346	6.58138	140.58	Std.Dev	214.726	0.0244028	6.13795	61.7617	Std.Dev	97.8477	0.0262669	4.54783	28.5689	Std.Dev	125.614	0.0290227	5.1155	40.0369	Std.Dev	291.563	0.0288544	5.72532	105.974
Sum	135931	339.61	12847.4	38179.6	Sum	127252	370.245	13907.8	30850.3	Sum	84980	311.278	10329	22088.1	Sum	100236	353.11	11794.3	26744.7	Sum	98509	301.527	10110.1	27527.3
Samples	1442	1442	1442	1442	Samples	1633	1633	1633	1633	Samples	1262	1262	1262	1262	Samples	1418	1418	1418	1418	Samples	1198	1198	1198	1198
							26635.4	22057.8	21297.4	27517
							26982	26530.2	21036.2	28714.4
							31245.2	32337.2	22277.7	26468.7
							25602.8	28940.8	27686.2	24191.8
							28544.2	28125.8	27393.2	24021
							29711.3	15022.7	15768.8	38179.6
							34463.1	24379.4	33759	30850.3
							22963.9	37541.6	19523.1	22088.1
							11998.2	28175.2	32130.2	26744.7
							18625.6	15226.6	19565.5	27527.3
						mean	25677.2	25833.7	24043.7	27630.3
					mean
WT	25677.2	25833.7	24043.7	27630.3	25796.2
WT da	19619	27975.2	33823	23802.6	26304.9
db	65233.3	77128.3	66520.5	66227.3	68777.4	5.8348e-06
db da	37050.2	39043.1	31333.9		35809	0.0669973	0.00035036
					mean
WT	0.995385	1.00145	0.932064	1.0711	1				0.995385	1.00145	0.932064	1.0711	0.760537	1.08447	1.31116	0.922715
WT da	0.760537	1.08447	1.31116	0.922715	1.01972				2.52879	2.98991	2.57869	2.56733	1.43626	1.51352	1.21467
db	2.52879	2.98991	2.57869	2.56733	2.66618	5.8348e-06
db da	1.43626	1.51352	1.21467		1.38815	0.0669973	0.00035036

## Sheet: TIMP-1-WT da
Stats	Area	Density (mean	Diameter (mea	IOD	Stats	Area	Density (mean	Diameter (mea	IOD	Stats	Area	Density (mean	Diameter (mea	IOD	Stats	Area	Density (mean	Diameter (mea	IOD	Stats	Area	Density (mean	Diameter (mea	IOD
Min	10	0.205753	2.92081	2.08796	Min	10	0.193562	2.82843	1.94397	Min	10	0	3.6009	0	Min	10	0.230822	3.5506	2.30822	Min	10	0.231913	3.3042	2.36809
(Obj.#)	86	1354	7802	7616	(Obj.#)	61	577	10687	3820	(Obj.#)	68	32837	2435	32837	(Obj.#)	16	2681	592	2681	(Obj.#)	20	484	3864	4655
Max	789	0.358896	34.8094	216.414	Max	1835	0.437241	44.3877	528.67	Max	155	0.170115	16.7963	21.7191	Max	966	0.479787	34.9506	311.767	Max	1857	0.56001	49.3468	798.348
(Obj.#)	3582	961	3582	961	(Obj.#)	46	6521	7068	46	(Obj.#)	17077	28587	17077	17077	(Obj.#)	1580	504	1580	1580	(Obj.#)	995	106	995	995
Range	779	0.153143	31.8886	214.326	Range	1825	0.243678	41.5593	526.726	Range	145	0.170115	13.1954	21.7191	Range	956	0.248965	31.4	309.459	Range	1847	0.328097	46.0426	795.979
Mean	42.7807	0.245586	6.87856	11.046	Mean	57.255	0.232787	7.49276	14.4308	Mean	16.4353	0.124977	5.08542	2.0634	Mean	52.3401	0.283942	7.33241	16.3315	Mean	56.8703	0.289279	7.61667	18.5731
Std.Dev	57.5653	0.019418	3.40832	16.4596	Std.Dev	102.835	0.0235066	4.53744	29.3464	Std.Dev	12.2761	0.0500188	1.3436	1.86043	Std.Dev	87.0674	0.0357051	4.29733	30.3552	Std.Dev	111.369	0.0370786	4.8278	44.962
Sum	55401	318.034	8907.73	14304.6	Sum	127736	519.347	16716.3	32195.1	Sum	6607	50.2406	2044.34	829.486	Sum	33550	182.007	4700.08	10468.5	Sum	65344	332.381	8751.55	21340.5
Samples	1295	1295	1295	1295	Samples	2231	2231	2231	2231	Samples	402	402	402	402	Samples	641	641	641	641	Samples	1149	1149	1149	1149
Stats	Area	Density (mean	Diameter (mea	IOD	Stats	Area	Density (mean	Diameter (mea	IOD	Stats	Area	Density (mean	Diameter (mea	IOD	Stats	Area	Density (mean	Diameter (mea	IOD	Stats	Area	Density (mean	Diameter (mea	IOD
Min	10	0.204002	2.23607	2.04002	Min	10	0.204059	3.5506	2.05798	Min	10	0.190771	3.34891	1.9176	Min	10	0.191438	3.05278	1.96486	Min	10	0.196509	3.3541	2.02686
(Obj.#)	49	7363	9941	7363	(Obj.#)	23	1794	690	826	(Obj.#)	21	15986	6819	16179	(Obj.#)	80	4511	2615	15885	(Obj.#)	6	7283	2973	1894
Max	2930	0.479634	60.1573	899.276	Max	1324	0.511375	40.8871	677.06	Max	2196	0.347531	49.5269	737.83	Max	1146	0.352046	37.0034	332.643	Max	1176	0.415946	39.2791	290.723
(Obj.#)	608	3148	608	608	(Obj.#)	11286	11286	11286	11286	(Obj.#)	9118	1245	9118	9118	(Obj.#)	1274	8343	1274	1274	(Obj.#)	5360	3357	11474	3311
Range	2920	0.275632	57.9212	897.236	Range	1314	0.307316	37.3365	675.003	Range	2186	0.15676	46.178	735.912	Range	1136	0.160608	33.9506	330.678	Range	1166	0.219437	35.925	288.697
Mean	45.2405	0.254354	7.10228	12.4781	Mean	36.9975	0.245384	6.5488	9.68936	Mean	47.9636	0.229204	7.08895	11.5638	Mean	43.1478	0.227943	6.90689	10.3376	Mean	40.0677	0.237323	6.59421	10.1632
Std.Dev	112.013	0.0248171	4.43886	36.0909	Std.Dev	61.5396	0.0220337	3.53197	21.0823	Std.Dev	82.0161	0.0180938	4.05415	22.6425	Std.Dev	66.3983	0.0172186	3.70767	17.6814	Std.Dev	73.6148	0.0188674	3.60724	20.7425
Sum	89169	501.331	13998.6	24594.3	Sum	74217	492.24	13136.9	19436.8	Sum	139718	667.672	20650.1	33685.3	Sum	93976	496.46	15043.2	22515.2	Sum	66312	392.77	10913.4	16820
Samples	1971	1971	1971	1971	Samples	2006	2006	2006	2006	Samples	2913	2913	2913	2913	Samples	2178	2178	2178	2178	Samples	1655	1655	1655	1655
Stats	Area	Density (mean	Diameter (mea	IOD	Stats	Area	Density (mean	Diameter (mea	IOD	Stats	Area	Density (mean	Diameter (mea	IOD	Stats	Area	Density (mean	Diameter (mea	IOD	Stats	Area	Density (mean	Diameter (mea	IOD
Min	10	0.199011	3.16228	2.01446	Min	10	0.200282	3.16228	2.04289	Min	10	0.201218	2.92081	2.01218	Min	10	0.200711	2.78054	2.06119	Min	10	0.204736	3.21366	2.04736
(Obj.#)	98	7203	6821	794	(Obj.#)	24	672	1982	6242	(Obj.#)	276	3139	10751	3139	(Obj.#)	11	12591	11428	2656	(Obj.#)	25	9093	2250	9093
Max	959	0.349307	35.1069	247.346	Max	2091	0.376709	46.2943	628.674	Max	4424	0.503154	70.2403	2225.95	Max	1193	0.387652	38.8871	379.081	Max	3962	0.442439	68.4034	1376.56
(Obj.#)	3176	1465	3176	3176	(Obj.#)	934	651	934	934	(Obj.#)	8914	8914	8914	8914	(Obj.#)	12486	13046	12486	12486	(Obj.#)	4671	2167	4671	4671
Range	949	0.150296	31.9446	245.332	Range	2081	0.176427	43.132	626.631	Range	4414	0.301935	67.3195	2223.94	Range	1183	0.186942	36.1066	377.02	Range	3952	0.237703	65.1898	1374.51
Mean	49.4784	0.234514	7.32054	12.0681	Mean	57.0222	0.242605	7.62557	14.7422	Mean	57.1755	0.237002	7.56604	14.778	Mean	48.2252	0.244929	7.15902	12.4496	Mean	44.2755	0.257392	6.86239	12.1426
Std.Dev	66.2752	0.0162454	3.67955	17.1098	Std.Dev	98.0809	0.0189859	4.50416	28.2117	Std.Dev	125.47	0.0186567	4.40406	53.7368	Std.Dev	69.7769	0.0232451	3.74976	19.7766	Std.Dev	110.586	0.0287202	3.62587	37.0873
Sum	80056	379.444	11844.6	19526.2	Sum	110395	469.684	14763.1	28540.9	Sum	114351	474.004	15132.1	29556	Sum	104697	531.74	15542.2	27028.1	Sum	75844	440.912	11755.3	20800.4
Samples	1618	1618	1618	1618	Samples	1936	1936	1936	1936	Samples	2000	2000	2000	2000	Samples	2171	2171	2171	2171	Samples	1713	1713	1713	1713
Stats	Area	Density (mean	Diameter (mea	IOD	Stats	Area	Density (mean	Diameter (mea	IOD	Stats	Area	Density (mean	Diameter (mea	IOD	Stats	Area	Density (mean	Diameter (mea	IOD	Stats	Area	Density (mean	Diameter (mea	IOD
Min	10	0.212832	3.16228	2.12832	Min	10	0.191627	2.50988	1.91627	Min	10	0.21054	2.23607	2.1054	Min	10	0.19839	2.82843	1.9839	Min	10	0.188982	1.41421	1.88982
(Obj.#)	335	5892	1066	5892	(Obj.#)	38	2371	5356	2371	(Obj.#)	10	6712	568	6712	(Obj.#)	8	7064	6865	7064	(Obj.#)	31	1831	13057	1831
Max	1220	0.441304	39.7763	452.111	Max	2879	0.384569	61.9165	1073.62	Max	2637	0.465353	50.8275	932.772	Max	2814	0.530187	78.7102	866.924	Max	1301	0.36056	49.5271	434.475
(Obj.#)	29	5260	29	29	(Obj.#)	33	1346	33	33	(Obj.#)	1	4462	1	1	(Obj.#)	6542	6783	8057	6542	(Obj.#)	4848	1987	11	1987
Range	1210	0.228472	36.614	449.982	Range	2869	0.192943	59.4066	1071.7	Range	2627	0.254813	48.5914	930.666	Range	2804	0.331796	75.8818	864.94	Range	1291	0.171578	48.1129	432.585
Mean	50.4533	0.254276	7.33392	13.5351	Mean	57.467	0.23977	7.66909	14.5898	Mean	61.0502	0.250861	7.93989	16.3021	Mean	54.9482	0.237543	7.52109	14.1226	Mean	53.7694	0.23016	7.49212	13.0062
Std.Dev	76.8567	0.0228723	3.96812	23.2289	Std.Dev	101.165	0.0188002	4.41311	30.8783	Std.Dev	99.5626	0.0200471	4.49202	32.0189	Std.Dev	110.086	0.0210644	4.56667	35.0494	Std.Dev	78.7169	0.0169032	4.16953	21.4528
Sum	93389	470.665	13575.1	25053.4	Sum	140909	587.917	18804.6	35774.1	Sum	113126	464.845	14712.6	30207.8	Sum	107039	462.734	14651.1	27510.8	Sum	147812	632.71	20595.8	35754.1
Samples	1851	1851	1851	1851	Samples	2452	2452	2452	2452	Samples	1853	1853	1853	1853	Samples	1948	1948	1948	1948	Samples	2749	2749	2749	2749
Stats	Area	Density (mean	Diameter (mea	IOD	Stats	Area	Density (mean	Diameter (mea	IOD	Stats	Area	Density (mean	Diameter (mea	IOD	Stats	Area	Density (mean	Diameter (mea	IOD	Stats	Area	Density (mean	Diameter (mea	IOD
Min	10	0.205104	2.23607	2.05104	Min	10	0.191293	2.99535	1.93915	Min	10	0.203079	3.38391	2.08887	Min	10	0.207327	2.69917	2.07327	Min	10	0.197825	3.16228	1.97825
(Obj.#)	72	5916	2376	5916	(Obj.#)	167	996	9795	8572	(Obj.#)	96	7879	3739	8599	(Obj.#)	9	1658	6633	1658	(Obj.#)	254	2406	8765	2406
Max	3259	0.49575	75.9223	1313.18	Max	7832	0.413742	97.8755	3082.19	Max	3926	0.467782	69.2909	1536.09	Max	2244	0.522463	50.4249	696.42	Max	4149	0.483566	67.6571	1308.86
(Obj.#)	606	3	4406	606	(Obj.#)	10907	11620	10907	10907	(Obj.#)	36	207	36	36	(Obj.#)	4016	121	4016	4016	(Obj.#)	3131	14275	3131	3131
Range	3249	0.290645	73.6862	1311.13	Range	7822	0.222449	94.8802	3080.25	Range	3916	0.264703	65.907	1534	Range	2234	0.315136	47.7257	694.347	Range	4139	0.285741	64.4948	1306.88
Mean	77.3855	0.26856	8.27132	23.228	Mean	46.7392	0.241042	6.82469	12.713	Mean	54.5321	0.255878	7.30863	15.39	Mean	49.7785	0.260714	7.12482	13.9114	Mean	52.5985	0.24919	7.18681	14.1855
Std.Dev	194.637	0.0354657	6.10279	66.4494	Std.Dev	198.602	0.0309854	4.32695	76.0853	Std.Dev	133.91	0.0322127	4.71194	47.2215	Std.Dev	106.372	0.0322376	4.3888	32.5073	Std.Dev	136.842	0.0286113	4.82785	43.5062
Sum	131478	456.283	14053	39464.3	Sum	86935	448.339	12693.9	23646.2	Sum	107919	506.382	14463.8	30456.8	Sum	110558	579.046	15824.2	30897.2	Sum	164002	776.974	22408.5	44230.5
Samples	1699	1699	1699	1699	Samples	1860	1860	1860	1860	Samples	1979	1979	1979	1979	Samples	2221	2221	2221	2221	Samples	3118	3118	3118	3118
Stats	Area	Density (mean	Diameter (mea	IOD	Stats	Area	Density (mean	Diameter (mea	IOD	Stats	Area	Density (mean	Diameter (mea	IOD	Stats	Area	Density (mean	Diameter (mea	IOD	Stats	Area	Density (mean	Diameter (mea	IOD
Min	10	0.24051	3.5506	2.4051	Min	10	0.251044	2.82843	2.67228	Min	10	0.226226	3.5506	2.30938	Min	10	0.227521	3	2.33848	Min	10	0.234216	3.57907	2.53424
(Obj.#)	204	1045	2692	1045	(Obj.#)	35	5279	73	3719	(Obj.#)	34	5064	896	3657	(Obj.#)	27	4848	495	2912	(Obj.#)	60	2254	1624	182
Max	2930	0.516375	76.088	1391.72	Max	4133	0.49457	64.5356	2003.18	Max	2268	0.444022	49.2827	881.974	Max	2048	0.452054	45.9257	792.481	Max	2069	0.502537	52.2771	885.333
(Obj.#)	241	93	66	241	(Obj.#)	1609	3776	1609	1609	(Obj.#)	3834	1282	3834	3834	(Obj.#)	5116	3696	5116	5116	(Obj.#)	4157	4107	4157	4157
Range	2920	0.275865	72.5374	1389.31	Range	4123	0.243526	61.7071	2000.51	Range	2258	0.217796	45.7321	879.665	Range	2038	0.224533	42.9257	790.143	Range	2059	0.268322	48.698	882.798
Mean	106.905	0.315228	9.84306	37.3049	Mean	60.25	0.334882	7.69935	22.2908	Mean	61.1321	0.291483	7.60449	19.3216	Mean	66.0649	0.30332	8.09711	21.2984	Mean	81.7744	0.325401	8.80048	28.6583
Std.Dev	222.3	0.0318395	7.65885	88.0839	Std.Dev	160.839	0.044193	5.08921	72.8347	Std.Dev	140.267	0.0369659	5.08932	50.5392	Std.Dev	108.104	0.0403137	4.89297	38.9816	Std.Dev	146.743	0.042971	5.84061	57.7706
Sum	143787	423.981	13238.9	50175	Sum	78084	434.007	9978.36	28888.9	Sum	79105	377.178	9840.21	25002.2	Sum	87602	402.202	10736.8	28241.7	Sum	106225	422.696	11431.8	37227.2
Samples	1345	1345	1345	1345	Samples	1296	1296	1296	1296	Samples	1294	1294	1294	1294	Samples	1326	1326	1326	1326	Samples	1299	1299	1299	1299
Stats	Area	Density (mean	Diameter (mea	IOD	Stats	Area	Density (mean	Diameter (mea	IOD	Stats	Area	Density (mean	Diameter (mea	IOD	Stats	Area	Density (mean	Diameter (mea	IOD	Stats	Area	Density (mean	Diameter (mea	IOD
Min	10	0.21995	3.3541	2.20882	Min	10	0.199225	2.5	1.99225	Min	10	0.201386	3.17541	2.0321	Min	10	0.206615	3.38391	2.06991	Min	10	0.206147	3	2.06147
(Obj.#)	113	3483	3047	1050	(Obj.#)	6	4942	5158	4942	(Obj.#)	41	2992	770	5399	(Obj.#)	3	4372	65	4801	(Obj.#)	31	4713	4954	4713
Max	10838	0.478513	243.922	5186.12	Max	1969	0.454146	47.8239	685.679	Max	586	0.494684	31.6883	289.885	Max	1560	0.502617	40.3047	560.787	Max	796	0.502744	33.2523	265.951
(Obj.#)	4131	4131	4131	4131	(Obj.#)	3293	1115	3293	3293	(Obj.#)	1558	1558	2041	1558	(Obj.#)	1129	3903	1129	1129	(Obj.#)	2514	4182	2514	4182
Range	10828	0.258563	240.568	5183.91	Range	1959	0.254921	45.3239	683.687	Range	576	0.293298	28.5129	287.853	Range	1550	0.296002	36.9208	558.717	Range	786	0.296596	30.2523	263.89
Mean	82.5393	0.274203	7.86416	28.0674	Mean	51.6634	0.250445	7.31936	13.7247	Mean	50.3251	0.248135	7.34759	13.0964	Mean	54.1281	0.254898	7.41497	14.7985	Mean	50.0667	0.257699	7.2376	13.7045
Std.Dev	465.569	0.034431	9.38778	207.345	Std.Dev	81.3726	0.0273386	3.72574	26.2556	Std.Dev	56.3488	0.0253793	3.43295	16.9433	Std.Dev	82.8497	0.0271289	3.91294	27.0506	Std.Dev	62.0119	0.0274911	3.58885	19.2375
Sum	79898	265.429	7612.5	27169.2	Sum	67834	328.835	9610.32	18020.6	Sum	73374	361.781	10712.8	19094.6	Sum	73506	346.151	10069.5	20096.4	Sum	69042	355.367	9980.66	18898.5
Samples	968	968	968	968	Samples	1313	1313	1313	1313	Samples	1458	1458	1458	1458	Samples	1358	1358	1358	1358	Samples	1379	1379	1379	1379
Stats	Area	Density (mean	Diameter (mea	IOD	Stats	Area	Density (mean	Diameter (mea	IOD	Stats	Area	Density (mean	Diameter (mea	IOD	Stats	Area	Density (mean	Diameter (mea	IOD	Stats	Area	Density (mean	Diameter (mea	IOD
Min	10	0.186231	3.21699	1.86928	Min	10	0.206109	2.23607	2.06109	Min	10	0.198419	2.82843	1.98419	Min	10	0.182581	2.92081	1.87098	Min	10	0.193685	2.12132	1.93685
(Obj.#)	6	3852	5764	16999	(Obj.#)	36	2735	8154	2735	(Obj.#)	1	4155	7137	4155	(Obj.#)	189	6215	59	5717	(Obj.#)	21	1564	4391	1564
Max	362	0.228295	25.0936	75.905	Max	7451	0.434344	87.3666	2837.7	Max	1483	0.643085	49.9941	953.695	Max	1294	0.439579	56.0377	369.87	Max	2055	0.461803	69.7619	589.471
(Obj.#)	1241	6	19796	1241	(Obj.#)	8877	4297	8877	8877	(Obj.#)	8906	8906	8788	8906	(Obj.#)	16	11723	1500	16	(Obj.#)	4021	1070	4021	6119
Range	352	0.0420646	21.8766	74.0357	Range	7441	0.228235	85.1305	2835.64	Range	1473	0.444666	47.1656	951.711	Range	1284	0.256998	53.1169	367.999	Range	2045	0.268118	67.6405	587.534
Mean	29.0304	0.205684	6.09466	5.98117	Mean	55.787	0.259775	7.24716	16.1578	Mean	49.6208	0.242816	7.209	13.0422	Mean	49.0241	0.221092	7.16001	11.4191	Mean	48.224	0.23507	7.10846	12.0157
Std.Dev	30.0105	0.00616142	2.31049	6.20958	Std.Dev	201.449	0.0285577	4.61328	75.3483	Std.Dev	77.9728	0.0263282	4.01036	28.8257	Std.Dev	73.0541	0.0207474	3.93256	19.0453	Std.Dev	82.6946	0.0228856	3.84512	23.6162
Sum	52603	372.7	11043.5	10837.9	Sum	114475	533.059	14871.2	33155.8	Sum	110456	540.508	16047.2	29031.9	Sum	152367	687.154	22253.3	35490.5	Sum	105273	513.157	15517.8	26230.2
Samples	1812	1812	1812	1812	Samples	2052	2052	2052	2052	Samples	2226	2226	2226	2226	Samples	3108	3108	3108	3108	Samples	2183	2183	2183	2183
						14304.6	19526.2	39464.3	27169.2
						32195.1	28540.9	23646.2	18020.6
						829.486	29556	30456.8	19094.6
						10468.5	27028.1	30897.2	20096.4
						21340.5	20800.4	44230.5	18898.5
						24594.3	25053.4	50175	10837.9
						19436.8	35774.1	28888.9	33155.8
						33685.3	30207.8	25002.2	29031.9
						22515.2	27510.8	28241.7	35490.5
						16820	35754.1	37227.2	26230.2
					mean	19619	27975.2	33823	23802.6

[truncated: 2 more sheets: TIMP-1-db, TIMP-1-db da]
