# Supplementary material for: Dapagliflozin protects against nonalcoholic steatohepatitis in db/db mice
Source: Front Pharmacol. 2022 Aug 19;13:934136. doi: 10.3389/fphar.2022.934136 (PMC9437261; doi:10.3389/fphar.2022.934136)
Supplement: Supplementary file 12 [file DataSheet7.ZIP › IHC liver data/IHC定量 chREBP FAS ACC.xlsx]

## Sheet: ChREBP-WT
Stats	Area	Density (mean	Diameter (mea	IOD	Stats	Area	Density (mean	Diameter (mea	IOD	Stats	Area	Density (mean	Diameter (mea	IOD	Stats	Area	Density (mean	Diameter (mea	IOD	Stats	Area	Density (mean	Diameter (mea	IOD
Min	10	0.182065	2	1.82065	Min	10	0.219428	3.6009	2.20547	Min	10	0.207109	3.16228	2.11611	Min	10	0.17219	1	1.7219	Min	10	0.241076	3.628	2.57903
(Obj.#)	80	3883	6074	3883	(Obj.#)	11	3591	136	1633	(Obj.#)	270	653	6217	3008	(Obj.#)	220	1391	13646	1391	(Obj.#)	2	136	143	245
Max	478	0.220134	32.3603	99.0304	Max	313	0.313487	23.2677	93.3569	Max	1209	0.276157	43.823	315.98	Max	562	0.202017	30.7709	107.416	Max	2447	0.47488	54.1699	1162.03
(Obj.#)	3017	6847	3017	3017	(Obj.#)	2889	3199	2889	2889	(Obj.#)	5631	6013	5631	5631	(Obj.#)	8698	4268	8698	8698	(Obj.#)	87	87	87	87
Range	468	0.038069	30.3603	97.2098	Range	303	0.0940594	19.6668	91.1514	Range	1199	0.0690478	40.6608	313.864	Range	552	0.0298269	29.7709	105.694	Range	2437	0.233804	50.5419	1159.45
Mean	25.7914	0.204753	5.85062	5.29608	Mean	25.6475	0.284975	6.0834	7.36225	Mean	40.8603	0.251037	7.13928	10.3572	Mean	25.1313	0.188129	5.95682	4.74349	Mean	96.2388	0.282961	9.1184	30.9536
Std.Dev	23.7705	0.00522024	2.1213	4.91402	Std.Dev	23.9418	0.0177817	2.13236	7.05125	Std.Dev	64.5125	0.0100742	4.02694	16.6884	Std.Dev	30.1146	0.00390401	2.39219	5.73172	Std.Dev	218.431	0.0324904	6.54391	87.5034
Sum	33142	263.108	7518.05	6805.46	Sum	12952	143.912	3072.12	3717.94	Sum	75755	465.423	13236.2	19202.2	Sum	58204	435.708	13796	10985.9	Sum	25792	75.8335	2443.73	8295.57
Samples	1285	1285	1285	1285	Samples	505	505	505	505	Samples	1854	1854	1854	1854	Samples	2316	2316	2316	2316	Samples	268	268	268	268
Stats	Area	Density (mean	Diameter (mea	IOD	Stats	Area	Density (mean	Diameter (mea	IOD	Stats	Area	Density (mean	Diameter (mea	IOD	Stats	Area	Density (mean	Diameter (mea	IOD	Stats	Area	Density (mean	Diameter (mea	IOD
Min	10	0.229449	3.08114	2.29449	Min	10	0.180573	3.45779	1.82758	Min	10	0.217926	3.5506	2.18071	Min	10	0.199271	3.58427	1.99271	Min	10	0.199044	3.5506	2.04407
(Obj.#)	186	2232	1535	2232	(Obj.#)	205	7425	10576	4517	(Obj.#)	2	1240	384	530	(Obj.#)	12	3188	1093	3188	(Obj.#)	73	3371	73	769
Max	11215	0.423155	103.22	3206.15	Max	145	0.204643	13.783	28.206	Max	4684	0.476168	73.3636	2152.79	Max	9468	0.56126	120.124	2433.58	Max	4924	0.409096	83.1924	1202.83
(Obj.#)	3218	227	3218	3218	(Obj.#)	6384	11514	7163	6384	(Obj.#)	20	632	20	20	(Obj.#)	2802	3113	2802	2802	(Obj.#)	1320	2503	1906	1906
Range	11205	0.193706	100.139	3203.85	Range	135	0.0240701	10.3252	26.3784	Range	4674	0.258242	69.813	2150.61	Range	9458	0.361989	116.54	2431.59	Range	4914	0.210053	79.6418	1200.79
Mean	122.165	0.253956	9.7727	32.8688	Mean	19.9787	0.192361	5.43089	3.84716	Mean	131.16	0.25905	10.2135	40.6072	Mean	125.831	0.23844	10.1192	34.2051	Mean	93.1079	0.220205	8.62191	22.2507
Std.Dev	415.445	0.0174215	7.83246	118.454	Std.Dev	14.2928	0.00320092	1.5908	2.76647	Std.Dev	363.323	0.0295221	8.50624	139.101	Std.Dev	372.684	0.024928	8.332	116.032	Std.Dev	277.091	0.0160884	7.01506	71.6218
Sum	149041	309.826	11922.7	40099.9	Sum	21617	208.135	5876.22	4162.63	Sum	80926	159.834	6301.72	25054.6	Sum	174276	330.24	14015.1	47374.1	Sum	115640	273.495	10708.4	27635.4
Samples	1220	1220	1220	1220	Samples	1082	1082	1082	1082	Samples	617	617	617	617	Samples	1385	1385	1385	1385	Samples	1242	1242	1242	1242
Stats	Area	Density (mean	Diameter (mea	IOD	Stats	Area	Density (mean	Diameter (mea	IOD	Stats	Area	Density (mean	Diameter (mea	IOD	Stats	Area	Density (mean	Diameter (mea	IOD	Stats	Area	Density (mean	Diameter (mea	IOD
Min	10	0.232386	3.38391	2.32386	Min	10	0.226033	3.55278	2.29055	Min	10	0.226408	3.5506	2.38496	Min	10	0.220542	2.82843	2.20542	Min	10	0.270972	3.57907	2.7726
(Obj.#)	106	3523	618	3523	(Obj.#)	186	4957	3752	3975	(Obj.#)	45	938	1879	1922	(Obj.#)	46	1928	1732	1928	(Obj.#)	37	528	208	788
Max	27463	0.384755	149.03	8163.44	Max	36042	0.407965	171.247	10605.2	Max	2886	0.375352	58.563	880.3	Max	4338	0.481463	67.1319	1174.14	Max	10314	0.456328	110.275	3743.07
(Obj.#)	33	5016	33	33	(Obj.#)	29	4863	29	29	(Obj.#)	437	902	437	437	(Obj.#)	9	1419	9	995	(Obj.#)	6	1356	6	6
Range	27453	0.152368	145.646	8161.11	Range	36032	0.181932	167.694	10602.9	Range	2876	0.148943	55.0124	877.915	Range	4328	0.260921	64.3035	1171.93	Range	10304	0.185357	106.696	3740.3
Mean	112.404	0.262536	9.23981	31.8614	Mean	129.591	0.25385	9.45929	35.2989	Mean	61.6395	0.262523	7.49497	17.1034	Mean	71.7269	0.241855	8.07488	18.5465	Mean	83.7135	0.314697	8.1147	28.3903
Std.Dev	809.157	0.0146917	7.32784	246.324	Std.Dev	986.825	0.014315	8.5756	289.026	Std.Dev	171.984	0.0182718	5.11727	51.2717	Std.Dev	193.608	0.0167138	5.67686	58.7871	Std.Dev	450.938	0.0248971	6.70077	163.619
Sum	166807	389.604	13711.9	47282.3	Sum	196590	385.091	14349.7	53548.5	Sum	43086	183.503	5238.99	11955.3	Sum	116628	393.256	13129.8	30156.6	Sum	47047	176.86	4560.46	15955.4
Samples	1484	1484	1484	1484	Samples	1517	1517	1517	1517	Samples	699	699	699	699	Samples	1626	1626	1626	1626	Samples	562	562	562	562
Stats	Area	Density (mean	Diameter (mea	IOD	Stats	Area	Density (mean	Diameter (mea	IOD	Stats	Area	Density (mean	Diameter (mea	IOD	Stats	Area	Density (mean	Diameter (mea	IOD	Stats	Area	Density (mean	Diameter (mea	IOD
Min	10	0.234538	3.57907	2.34616	Min	10	0.221951	3.16228	2.25586	Min	10	0.195327	3.16228	1.95327	Min	10	0.236794	3.57907	2.38392	Min	10	0.220716	3.5506	2.26293
(Obj.#)	14	148	694	253	(Obj.#)	24	7138	3854	8414	(Obj.#)	19	3030	980	3030	(Obj.#)	112	2634	1063	974	(Obj.#)	97	2476	2041	1911
Max	2223	0.389371	51.8206	778.328	Max	2363	0.268757	58.9893	597.222	Max	2636	0.246935	57.5228	617.687	Max	2616	0.406601	55.3087	1063.67	Max	12816	0.400855	110.311	3567.71
(Obj.#)	1923	67	1923	1923	(Obj.#)	6237	5877	6237	6237	(Obj.#)	9482	9485	9482	9482	(Obj.#)	716	716	716	716	(Obj.#)	28	4180	28	28
Range	2213	0.154833	48.2415	775.982	Range	2353	0.0468055	55.827	594.966	Range	2626	0.0516085	54.3605	615.734	Range	2606	0.169807	51.7297	1061.28	Range	12806	0.180138	106.76	3565.45
Mean	67.0684	0.267213	8.04455	18.7955	Mean	69.3372	0.244979	8.12818	17.2454	Mean	40.0315	0.226695	6.84759	9.14911	Mean	69.0093	0.264256	8.11152	19.313	Mean	118.359	0.250234	9.8284	31.0846
Std.Dev	134.375	0.0193743	5.07314	42.2645	Std.Dev	158.997	0.00761237	6.16376	40.0565	Std.Dev	73.4914	0.00703704	3.72895	17.0967	Std.Dev	159.921	0.0177187	5.48792	52.5085	Std.Dev	404.789	0.0148885	7.88919	111.514
Sum	48021	191.325	5759.9	13457.6	Sum	156702	553.652	18369.7	38974.6	Sum	117092	663.082	20029.2	26761.1	Sum	59624	228.317	7008.35	16686.4	Sum	199317	421.394	16551	52346.5
Samples	716	716	716	716	Samples	2260	2260	2260	2260	Samples	2925	2925	2925	2925	Samples	864	864	864	864	Samples	1684	1684	1684	1684
Stats	Area	Density (mean	Diameter (mea	IOD	Stats	Area	Density (mean	Diameter (mea	IOD	Stats	Area	Density (mean	Diameter (mea	IOD	Stats	Area	Density (mean	Diameter (mea	IOD	Stats	Area	Density (mean	Diameter (mea	IOD
Min	10	0.296268	3.81259	3.02458	Min	10	0.291051	3.38391	2.91051	Min	10	0.166892	2.23607	1.66892	Min	10	0.280486	2.6418	2.80486	Min	10	0.254123	2.99535	2.57499
(Obj.#)	20	141	20	20	(Obj.#)	44	1589	2136	1589	(Obj.#)	65	2271	16778	2271	(Obj.#)	149	9725	8452	9725	(Obj.#)	514	2385	7407	10052
Max	219	0.456429	16.8584	76.3953	Max	620	0.44013	30.6724	221.955	Max	2013	0.322317	60.7636	570.892	Max	5554	0.547028	89.7288	1962.59	Max	5535	0.538684	76.897	1761.57
(Obj.#)	29	88	29	29	(Obj.#)	1405	1580	1405	1405	(Obj.#)	3327	616	3327	3327	(Obj.#)	8862	4701	8862	8862	(Obj.#)	8450	847	8450	8450
Range	209	0.160161	13.0458	73.3707	Range	610	0.149079	27.2884	219.044	Range	2003	0.155426	58.5276	569.223	Range	5544	0.266541	87.087	1959.79	Range	5525	0.284561	73.9016	1759
Mean	31.4138	0.355303	6.0337	11.412	Mean	38.4245	0.349237	6.4681	13.8292	Mean	60.4268	0.282785	7.15151	17.3319	Mean	51.3834	0.338994	6.64731	17.956	Mean	53.1919	0.310068	6.54013	16.7371
Std.Dev	34.4959	0.0361386	2.32865	12.7667	Std.Dev	63.8377	0.0355016	3.42488	23.3676	Std.Dev	178.099	0.0216851	6.19487	51.4318	Std.Dev	207.329	0.0373702	5.05052	73.1826	Std.Dev	247.295	0.0370389	5.23578	77.6333
Sum	1822	20.6076	349.955	661.894	Sum	8146	74.0382	1371.24	2931.79	Sum	45018	210.675	5327.87	12912.3	Sum	59913	395.267	7750.77	20936.7	Sum	59043	344.176	7259.54	18578.2
Samples	58	58	58	58	Samples	212	212	212	212	Samples	745	745	745	745	Samples	1166	1166	1166	1166	Samples	1110	1110	1110	1110
Stats	Area	Density (mean	Diameter (mea	IOD	Stats	Area	Density (mean	Diameter (mea	IOD	Stats	Area	Density (mean	Diameter (mea	IOD	Stats	Area	Density (mean	Diameter (mea	IOD	Stats	Area	Density (mean	Diameter (mea	IOD
Min	10	0.254921	2.58114	2.54921	Min	10	0.275602	2.23607	2.75602	Min	10	0.226349	1.41421	2.29235	Min	10	0.239741	2	2.39741	Min	10	0.242276	3.39969	2.48565
(Obj.#)	16	8526	9805	8526	(Obj.#)	100	28738	8931	28738	(Obj.#)	63	20109	2322	4979	(Obj.#)	121	7139	10785	7139	(Obj.#)	128	1684	1469	1159
Max	9829	0.439689	105.238	3078.4	Max	724	0.447032	29.9978	293.512	Max	758	0.288146	35.3148	191.817	Max	4519	0.339447	74.2372	1288.17	Max	928	0.468855	34.305	302.836
(Obj.#)	14610	3723	14610	14610	(Obj.#)	10176	9491	10176	10176	(Obj.#)	2369	13605	2369	2369	(Obj.#)	13325	339	13325	13325	(Obj.#)	5146	1386	5146	5146
Range	9819	0.184768	102.657	3075.85	Range	714	0.17143	27.7617	290.756	Range	748	0.061797	33.9006	189.525	Range	4509	0.0997063	72.2372	1285.78	Range	918	0.226579	30.9053	300.35
Mean	83.6029	0.298323	7.28273	25.8547	Mean	20.5962	0.328595	5.36132	6.93784	Mean	26.1247	0.255482	5.75897	6.65456	Mean	62.1945	0.27714	7.29502	17.3201	Mean	36.0745	0.295747	6.23723	11.0386
Std.Dev	420.929	0.0279982	7.55886	132.939	Std.Dev	28.1015	0.0241427	1.80845	11.0644	Std.Dev	36.8642	0.0120693	2.52108	9.2879	Std.Dev	216.388	0.0160503	5.94531	60.6947	Std.Dev	62.9109	0.03779	3.2316	20.8681
Sum	213689	762.512	18614.6	66084.6	Sum	21420	341.739	5575.77	7215.35	Sum	39161	382.968	8632.69	9975.19	Sum	157041	699.778	18419.9	43733.1	Sum	31457	257.892	5438.86	9625.7
Samples	2556	2556	2556	2556	Samples	1040	1040	1040	1040	Samples	1499	1499	1499	1499	Samples	2525	2525	2525	2525	Samples	872	872	872	872
Stats	Area	Density (mean	Diameter (mea	IOD	Stats	Area	Density (mean	Diameter (mea	IOD	Stats	Area	Density (mean	Diameter (mea	IOD	Stats	Area	Density (mean	Diameter (mea	IOD	Stats	Area	Density (mean	Diameter (mea	IOD
Min	10	0.244645	2.23607	2.44645	Min	10	0.234665	2.81529	2.36648	Min	10	0.266635	2.69917	2.73908	Min	10	0.220684	3.5506	2.20684	Min	10	0	3.5506	0
(Obj.#)	169	8276	8576	8276	(Obj.#)	505	1521	7988	4398	(Obj.#)	144	6890	1366	9094	(Obj.#)	40	3105	4972	3105	(Obj.#)	73	33295	18869	33295
Max	4879	0.334243	65.7075	1380.02	Max	3620	0.460846	61.0724	1028.66	Max	1995	0.560791	48.6578	996.698	Max	16628	0.29094	160.806	4267.9	Max	92	0.184916	14.0038	15.1369
(Obj.#)	4570	8562	4570	4570	(Obj.#)	7393	4152	9506	7393	(Obj.#)	7404	108	7404	7404	(Obj.#)	579	1247	579	579	(Obj.#)	400	20875	400	400
Range	4869	0.0895984	63.4715	1377.57	Range	3610	0.226181	58.2571	1026.29	Range	1985	0.294156	45.9586	993.959	Range	16618	0.0702553	157.256	4265.69	Range	82	0.184916	10.4532	15.1369
Mean	68.6446	0.272906	8.25217	19.1866	Mean	84.9557	0.270439	8.66527	24.5388	Mean	70.9463	0.313262	8.1797	23.874	Mean	99.6957	0.239078	8.76222	24.749	Mean	15.619	0.155754	5.02544	2.46321
Std.Dev	170.891	0.0140576	5.60589	48.8303	Std.Dev	196.242	0.020589	6.27278	62.0349	Std.Dev	133.453	0.0258991	5.33607	54.5587	Std.Dev	539.717	0.00937199	7.65194	138.456	Std.Dev	8.25156	0.0564446	1.13437	1.66391
Sum	167630	666.437	20151.8	46853.6	Sum	130407	415.125	13301.2	37667	Sum	91095	402.228	10502.7	30654.3	Sum	187727	450.183	16499.3	46602.4	Sum	17134	170.862	5512.91	2702.14
Samples	2442	2442	2442	2442	Samples	1535	1535	1535	1535	Samples	1284	1284	1284	1284	Samples	1883	1883	1883	1883	Samples	1097	1097	1097	1097
Stats	Area	Density (mean	Diameter (mea	IOD	Stats	Area	Density (mean	Diameter (mea	IOD	Stats	Area	Density (mean	Diameter (mea	IOD	Stats	Area	Density (mean	Diameter (mea	IOD	Stats	Area	Density (mean	Diameter (mea	IOD
Min	10	0.226535	2.91748	2.26612	Min	10	0.226505	2.23607	2.26505	Min	10	0.211558	2.23607	2.11991	Min	10	0	2.43352	0	Min	10	0.226861	3.3541	2.26861
(Obj.#)	19	19593	4041	5435	(Obj.#)	94	14609	13273	14609	(Obj.#)	135	9265	19834	13862	(Obj.#)	40	32797	1288	32797	(Obj.#)	147	6481	2449	6481
Max	371	0.278909	24.0627	95.6471	Max	450	0.281294	26.3159	117.955	Max	154	0.358838	15.2174	35.413	Max	123	0.27556	14.7892	32.5345	Max	6369	0.293717	102.815	1754.97
(Obj.#)	230	11071	20944	230	(Obj.#)	1240	11018	1240	1240	(Obj.#)	4156	41	5600	4156	(Obj.#)	4697	1153	7008	4697	(Obj.#)	8331	8638	8331	8331
Range	361	0.0523739	21.1452	93.381	Range	440	0.0547894	24.0798	115.69	Range	144	0.14728	12.9813	33.2931	Range	113	0.27556	12.3557	32.5345	Range	6359	0.0668568	99.4608	1752.7
Mean	27.4362	0.250876	5.99853	6.90372	Mean	26.5523	0.255407	5.99603	6.82247	Mean	19.7019	0.227126	5.38797	4.46896	Mean	17.3566	0.234372	5.1084	4.09042	Mean	79.8625	0.254902	8.63039	20.9285
Std.Dev	26.212	0.0102667	2.21096	6.63862	Std.Dev	27.833	0.00854096	2.32615	7.28215	Std.Dev	13.3882	0.0122421	1.51818	3.03407	Std.Dev	9.81481	0.073207	1.18946	2.76312	Std.Dev	203.6	0.0109754	6.2539	55.3083
Sum	81513	745.354	17821.6	20511	Sum	51538	495.746	11638.3	13242.4	Sum	44014	507.4	12036.7	9983.66	Sum	37091	500.853	10916.7	8741.23	Sum	167312	534.019	18080.7	43845.1
Samples	2971	2971	2971	2971	Samples	1941	1941	1941	1941	Samples	2234	2234	2234	2234	Samples	2137	2137	2137	2137	Samples	2095	2095	2095	2095
						6805.46	47282.3	661.894	46853.6
						3717.94	53548.5	2931.79	37667
						19202.2	11955.3	12912.3	30654.3
						10985.9	30156.6	20936.7	46602.4
						8295.57	15955.4	18578.2	2702.14
						40099.9	13457.6	66084.6	20511
						4162.63	38974.6	7215.35	13242.4
						25054.6	26761.1	9975.19	9983.66
						47374.1	16686.4	43733.1	8741.23
						27635.4	52346.5	9625.7	43845.1
					mean	19333.4	30712.4	19265.5	26080.3
					mean
WT	19333.4	30712.4	19265.5	26080.3	23847.9
WT da	18872.5	18261.7	24611.9	26768.2	22128.6
db	67229.2	73074	48672.5	72562.6	65384.6	0.000620297
db da	23963.4	18864.6	32186.6	35723.7	27684.6	0.251216	0.00155698
					mean
WT	0.810695	1.28785	0.807849	1.09361	1
WT da	0.791368	0.765757	1.03204	1.12246	0.927904
db	2.81908	3.06417	2.04095	3.04273	2.74173	0.000620297
db da	1.00484	0.791039	1.34966	1.49798	1.16088	0.251216	0.00155698
								0.810695	1.28785	0.807849	1.09361	0.791368	0.765757	1.03204	1.12246
								2.81908	3.06417	2.04095	3.04273	1.00484	0.791039	1.34966	1.49798

## Sheet: ChREBP-WT da
Stats	Area	Density (mean	Diameter (mea	IOD	Stats	Area	Density (mean	Diameter (mea	IOD	Stats	Area	Density (mean	Diameter (mea	IOD	Stats	Area	Density (mean	Diameter (mea	IOD	Stats	Area	Density (mean	Diameter (mea	IOD
Min	10	0.258513	2.99535	2.58513	Min	10	0.267743	3.53553	2.69049	Min	10	0.218266	2.23607	2.18266	Min	10	0.261763	2.92081	2.61763	Min	10	0.252823	3.16228	2.52823
(Obj.#)	3	445	30	445	(Obj.#)	12	2610	4539	283	(Obj.#)	66	3887	3388	3887	(Obj.#)	390	1289	3148	1289	(Obj.#)	22	2692	2287	2692
Max	2025	0.472345	49.8579	828.25	Max	1383	0.647947	40.7845	471.91	Max	1791	0.530389	61.9955	572.375	Max	1918	0.535995	47.3614	663.47	Max	1324	0.474535	37.2534	423.633
(Obj.#)	1791	4345	1791	1791	(Obj.#)	3382	2685	3382	3382	(Obj.#)	3670	5335	3670	3670	(Obj.#)	4335	396	4335	4335	(Obj.#)	2084	5872	2084	2084
Range	2015	0.213832	46.8625	825.665	Range	1373	0.380204	37.249	469.219	Range	1781	0.312123	59.7594	570.192	Range	1908	0.274232	44.4406	660.853	Range	1314	0.221712	34.0911	421.105
Mean	46.8963	0.299056	6.95581	15.0391	Mean	46.2653	0.312861	6.8248	15.2816	Mean	44.748	0.283735	6.77918	13.1166	Mean	46.4729	0.309029	6.78432	14.9141	Mean	41.5783	0.294989	6.67599	12.5996
Std.Dev	99.576	0.0279462	3.99293	39.2952	Std.Dev	88.0433	0.0356306	3.79854	30.8682	Std.Dev	73.5483	0.0384156	3.62028	23.0167	Std.Dev	97.4398	0.0290024	3.80077	33.0192	Std.Dev	62.7212	0.0281048	3.03984	19.9223
Sum	33906	216.218	5029.05	10873.3	Sum	32432	219.315	4784.19	10712.4	Sum	61439	389.569	9307.82	18009.2	Sum	38619	256.803	5637.77	12393.6	Sum	42493	301.479	6822.86	12876.8
Samples	723	723	723	723	Samples	701	701	701	701	Samples	1373	1373	1373	1373	Samples	831	831	831	831	Samples	1022	1022	1022	1022
Stats	Area	Density (mean	Diameter (mea	IOD	Stats	Area	Density (mean	Diameter (mea	IOD	Stats	Area	Density (mean	Diameter (mea	IOD	Stats	Area	Density (mean	Diameter (mea	IOD	Stats	Area	Density (mean	Diameter (mea	IOD
Min	10	0.276092	3.5506	2.7806	Min	10	0.25902	2.23607	2.5902	Min	10	0.245431	2.80278	2.45431	Min	10	0.259958	3.57907	2.59958	Min	10	0.231593	2.23607	2.33161
(Obj.#)	244	4337	3113	1353	(Obj.#)	129	343	745	343	(Obj.#)	35	564	2477	564	(Obj.#)	37	4660	6778	4660	(Obj.#)	264	4395	8336	2808
Max	2069	0.427842	54.0143	716.411	Max	2025	0.563223	48.2655	693.885	Max	1512	0.503474	38.4158	454.383	Max	1301	0.508341	36.8623	576.028	Max	2198	0.507607	53.4799	1006.3
(Obj.#)	2017	2690	2017	2017	(Obj.#)	1126	7290	1126	1126	(Obj.#)	2832	5743	2832	2832	(Obj.#)	1189	1537	2124	1189	(Obj.#)	4065	2230	11784	4065
Range	2059	0.15175	50.4637	713.631	Range	2015	0.304203	46.0294	691.294	Range	1502	0.258043	35.613	451.928	Range	1291	0.248383	33.2833	573.428	Range	2188	0.276014	51.2438	1003.96
Mean	53.3265	0.319054	7.30564	17.5922	Mean	59.1634	0.30034	7.51075	18.5167	Mean	46.0391	0.286461	6.89375	13.9345	Mean	46.2595	0.308001	6.94157	15.0262	Mean	76.7259	0.271851	8.28935	21.7846
Std.Dev	109.471	0.0217747	4.39195	37.7468	Std.Dev	122.884	0.0265544	4.7216	40.0739	Std.Dev	79.1952	0.0298026	3.70174	26.2827	Std.Dev	82.4597	0.0313866	3.75932	30.6098	Std.Dev	156.513	0.0281887	5.74788	47.9331
Sum	46874	280.448	6421.66	15463.6	Sum	72061	365.815	9148.09	22553.3	Sum	50689	315.393	7590.01	15341.9	Sum	52597	350.197	7892.57	17084.8	Sum	188132	666.578	20325.5	53415.8
Samples	879	879	879	879	Samples	1218	1218	1218	1218	Samples	1101	1101	1101	1101	Samples	1137	1137	1137	1137	Samples	2452	2452	2452	2452
Stats	Area	Density (mean	Diameter (mea	IOD	Stats	Area	Density (mean	Diameter (mea	IOD	Stats	Area	Density (mean	Diameter (mea	IOD	Stats	Area	Density (mean	Diameter (mea	IOD	Stats	Area	Density (mean	Diameter (mea	IOD
Min	10	0.193546	2.23607	1.93546	Min	10	0.212669	3.5506	2.14577	Min	10	0.246467	3.53553	2.50786	Min	10	0.261502	1.41421	2.63576	Min	10	0.22528	3.22622	2.2528
(Obj.#)	11	6999	711	6999	(Obj.#)	75	8859	3432	7703	(Obj.#)	70	7039	2759	1389	(Obj.#)	49	6873	2969	2580	(Obj.#)	161	3628	4595	3628
Max	5516	0.494612	78.502	2728.28	Max	3790	0.494588	66.9727	1874.49	Max	1207	0.498042	40.3492	400.924	Max	1703	0.470102	49.6901	583.294	Max	1897	0.411781	44.7832	608.312
(Obj.#)	2259	2259	2259	2259	(Obj.#)	5934	5934	5934	5934	(Obj.#)	14	4251	14	4251	(Obj.#)	3253	755	3253	3253	(Obj.#)	3232	6192	3232	3232
Range	5506	0.301067	76.2659	2726.35	Range	3780	0.281919	63.4221	1872.34	Range	1197	0.251575	36.8136	398.416	Range	1693	0.2086	48.2759	580.658	Range	1887	0.186501	41.557	606.059
Mean	50.5235	0.226845	7.1999	12.7545	Mean	64.5707	0.244825	7.93025	17.2872	Mean	60.3345	0.286817	7.82519	18.2419	Mean	59.502	0.303909	7.82363	18.6698	Mean	59.3476	0.269651	7.71623	16.5927
Std.Dev	163.027	0.0156148	4.3812	72.769	Std.Dev	158.049	0.0211989	5.19229	59.3231	Std.Dev	85.0017	0.0237066	4.11957	28.8002	Std.Dev	85.3713	0.0253129	4.25123	28.799	Std.Dev	99.4137	0.0225874	4.25534	30.3339
Sum	76341	342.763	10879	19272	Sum	96856	367.238	11895.4	25930.8	Sum	70531	335.289	9147.64	21324.8	Sum	60692	309.987	7980.11	19043.2	Sum	63858	290.145	8302.66	17853.7
Samples	1511	1511	1511	1511	Samples	1500	1500	1500	1500	Samples	1169	1169	1169	1169	Samples	1020	1020	1020	1020	Samples	1076	1076	1076	1076
Stats	Area	Density (mean	Diameter (mea	IOD	Stats	Area	Density (mean	Diameter (mea	IOD	Stats	Area	Density (mean	Diameter (mea	IOD	Stats	Area	Density (mean	Diameter (mea	IOD	Stats	Area	Density (mean	Diameter (mea	IOD
Min	10	0.230104	3.58427	2.30104	Min	10	0.215452	3	2.18799	Min	10	0.231622	3.5506	2.33123	Min	10	0.235068	3.6009	2.38682	Min	10	0.236876	3.16228	2.41798
(Obj.#)	321	8589	6642	8589	(Obj.#)	6	7682	1432	7008	(Obj.#)	59	2903	1541	3158	(Obj.#)	173	1352	1433	2673	(Obj.#)	85	1849	2793	713
Max	6037	0.374405	72.5738	2195.63	Max	938	0.515594	38.3291	360.286	Max	1754	0.655367	41.1366	732.045	Max	1597	0.569936	44.4788	910.187	Max	637	0.425538	28.5488	198.789
(Obj.#)	1	1156	1	1	(Obj.#)	4965	2693	4965	4965	(Obj.#)	3793	1667	3793	1667	(Obj.#)	1212	1212	1212	1212	(Obj.#)	1055	24	1055	1055
Range	6027	0.144302	68.9895	2193.33	Range	928	0.300142	35.3291	358.098	Range	1744	0.423745	37.586	729.713	Range	1587	0.334868	40.8779	907.801	Range	627	0.188662	25.3865	196.371
Mean	70.8342	0.273556	8.07407	20.5438	Mean	65.6635	0.248017	8.17891	17.0174	Mean	60.2741	0.271257	7.63346	17.7613	Mean	53.9445	0.284401	7.4716	16.5864	Mean	48.1326	0.277007	7.10082	14.0633
Std.Dev	216.221	0.0231738	5.52604	73.4208	Std.Dev	90.3024	0.0216132	4.64136	25.5733	Std.Dev	119.597	0.0282602	4.59412	44.0474	Std.Dev	87.7246	0.0307268	3.89857	40.9644	Std.Dev	61.0272	0.0274928	3.47116	19.7347
Sum	96972	374.498	11053.4	28124.4	Sum	83721	316.221	10428.1	21697.2	Sum	40685	183.099	5152.59	11988.9	Sum	33068	174.338	4580.09	10167.5	Sum	24692	142.105	3642.72	7214.49
Samples	1369	1369	1369	1369	Samples	1275	1275	1275	1275	Samples	675	675	675	675	Samples	613	613	613	613	Samples	513	513	513	513
Stats	Area	Density (mean	Diameter (mea	IOD	Stats	Area	Density (mean	Diameter (mea	IOD	Stats	Area	Density (mean	Diameter (mea	IOD	Stats	Area	Density (mean	Diameter (mea	IOD	Stats	Area	Density (mean	Diameter (mea	IOD
Min	10	0.189044	3.16228	2.07948	Min	10	0.220379	3.16228	2.20379	Min	10	0.208083	3.30278	2.08083	Min	10	0.20399	3.60057	2.07203	Min	10	0.245129	3.60358	2.45785
(Obj.#)	28	14242	1462	14242	(Obj.#)	99	99	7108	99	(Obj.#)	176	3899	697	3899	(Obj.#)	80	8062	5785	6160	(Obj.#)	182	2149	5632	1783
Max	97	0.261161	10.8262	24.7837	Max	4736	0.49627	71.4388	1344.99	Max	2502	0.420136	59.0745	691.582	Max	2628	0.409527	67.4905	697.938	Max	1119	0.483241	41.4487	331.838
(Obj.#)	11903	12895	4075	11903	(Obj.#)	973	2761	2412	973	(Obj.#)	2854	4051	2854	2854	(Obj.#)	4075	5813	4075	4075	(Obj.#)	1775	1529	1775	1775
Range	87	0.0721175	7.66393	22.7042	Range	4726	0.275891	68.2765	1342.79	Range	2492	0.212053	55.7717	689.501	Range	2618	0.205538	63.8899	695.866	Range	1109	0.238111	37.8451	329.38
Mean	15.6337	0.250027	4.94538	3.91071	Mean	81.0075	0.26135	8.48251	22.2918	Mean	49.38	0.24613	7.13845	12.6493	Mean	53.9702	0.23827	7.45962	13.2969	Mean	56.5542	0.279529	7.68952	16.492
Std.Dev	7.23356	0.00511302	1.01221	1.81824	Std.Dev	222.253	0.0202675	6.29038	65.1335	Std.Dev	101.079	0.0190574	3.93551	27.6236	Std.Dev	101.398	0.0176991	4.40157	26.3527	Std.Dev	74.608	0.025385	3.89382	22.9597
Sum	16259	260.028	5143.19	4067.14	Sum	128883	415.808	13495.7	35466.2	Sum	45479	226.686	6574.52	11650	Sum	76044	335.722	10510.6	18735.4	Sum	54801	270.863	7451.14	15980.8
Samples	1040	1040	1040	1040	Samples	1591	1591	1591	1591	Samples	921	921	921	921	Samples	1409	1409	1409	1409	Samples	969	969	969	969
Stats	Area	Density (mean	Diameter (mea	IOD	Stats	Area	Density (mean	Diameter (mea	IOD	Stats	Area	Density (mean	Diameter (mea	IOD	Stats	Area	Density (mean	Diameter (mea	IOD	Stats	Area	Density (mean	Diameter (mea	IOD
Min	10	0.244936	3.5506	2.47864	Min	10	0.218016	3.3541	2.18016	Min	10	0.220642	2.82843	2.20642	Min	10	0.233664	3.38391	2.33664	Min	10	0.246291	2.69917	2.46291
(Obj.#)	239	1353	2763	4578	(Obj.#)	301	5729	7861	5729	(Obj.#)	36	8379	6694	8379	(Obj.#)	61	2151	2414	2151	(Obj.#)	53	3873	2669	3873
Max	1067	0.403286	37.8732	334.572	Max	5235	0.348201	74.8042	1475.46	Max	4617	0.445035	68.5473	1555.69	Max	1691	0.510423	46.8944	526.705	Max	4168	0.381075	69.1772	1368.35
(Obj.#)	2960	3037	2960	2960	(Obj.#)	61	10785	61	61	(Obj.#)	5536	5694	1595	1595	(Obj.#)	18	10053	18	4537	(Obj.#)	13319	14477	13319	13319
Range	1057	0.158349	34.3226	332.093	Range	5225	0.130184	71.4501	1473.28	Range	4607	0.224393	65.7189	1553.49	Range	1681	0.276758	43.5104	524.368	Range	4158	0.134784	66.478	1365.88
Mean	57.8183	0.282583	7.72556	17.0415	Mean	70.4192	0.259065	8.03291	19.1902	Mean	83.6935	0.254866	8.53175	22.5598	Mean	84.2649	0.27684	8.84852	24.2809	Mean	39.6672	0.287104	6.39608	12.0399
Std.Dev	77.0684	0.0254218	3.93321	23.8486	Std.Dev	182.698	0.0211472	5.44732	52.2476	Std.Dev	218.363	0.0209741	6.18179	65.5991	Std.Dev	139.702	0.0251657	5.77964	41.6667	Std.Dev	130.78	0.0252268	4.05941	42.8769
Sum	58223	284.561	7779.64	17160.8	Sum	126825	466.576	14467.3	34561.5	Sum	151569	461.562	15451	40855.9	Sum	151761	498.589	15936.2	43729.8	Sum	78779	570.19	12702.6	23911.2
Samples	1007	1007	1007	1007	Samples	1801	1801	1801	1801	Samples	1811	1811	1811	1811	Samples	1801	1801	1801	1801	Samples	1986	1986	1986	1986
Stats	Area	Density (mean	Diameter (mea	IOD	Stats	Area	Density (mean	Diameter (mea	IOD	Stats	Area	Density (mean	Diameter (mea	IOD	Stats	Area	Density (mean	Diameter (mea	IOD	Stats	Area	Density (mean	Diameter (mea	IOD
Min	10	0.203535	3	2.03875	Min	10	0.23177	2.79508	2.3177	Min	10	0.244121	2.92081	2.44121	Min	10	0	2.38416	0	Min	10	0.233263	3.47983	2.33315
(Obj.#)	57	7949	8219	6707	(Obj.#)	19	4255	6411	4255	(Obj.#)	3	3361	855	3361	(Obj.#)	37	32776	16084	32776	(Obj.#)	78	807	7413	4912
Max	2060	0.300033	52.3682	575.779	Max	1096	0.339706	37.5523	323.37	Max	3937	0.455834	69.9309	1440	Max	1134	0.513955	42.5738	485.136	Max	12906	0.354165	115.479	3679.15
(Obj.#)	5945	10200	5945	5945	(Obj.#)	7097	13	5960	7097	(Obj.#)	5534	1236	5534	5534	(Obj.#)	10445	5563	38872	10445	(Obj.#)	838	6541	2503	838
Range	2050	0.0964977	49.3682	573.741	Range	1086	0.107935	34.7572	321.052	Range	3927	0.211713	67.0101	1437.56	Range	1124	0.513955	40.1897	485.136	Range	12896	0.120902	111.999	3676.81
Mean	43.562	0.243581	6.99013	10.8359	Mean	38.8488	0.276623	6.69699	11.0215	Mean	71.665	0.278885	7.67155	21.4106	Mean	35.0793	0.131126	6.54805	4.72784	Mean	112.474	0.27446	8.57546	31.9132
Std.Dev	80.6409	0.0239065	3.80696	21.2811	Std.Dev	62.9177	0.0271396	3.72726	18.4611	Std.Dev	252.811	0.0248475	6.31889	82.9511	Std.Dev	47.6957	0.0724025	3.23639	10.4803	Std.Dev	576.762	0.0221069	8.79264	165.601
Sum	79065	442.099	12687.1	19667.1	Sum	48056	342.183	8284.18	13633.5	Sum	86213	335.499	9228.88	25757	Sum	148596	555.449	27737.5	20027.1	Sum	151840	370.521	11576.9	43082.8
Samples	1815	1815	1815	1815	Samples	1237	1237	1237	1237	Samples	1203	1203	1203	1203	Samples	4236	4236	4236	4236	Samples	1350	1350	1350	1350
Stats	Area	Density (mean	Diameter (mea	IOD	Stats	Area	Density (mean	Diameter (mea	IOD	Stats	Area	Density (mean	Diameter (mea	IOD	Stats	Area	Density (mean	Diameter (mea	IOD	Stats	Area	Density (mean	Diameter (mea	IOD
Min	10	0.256566	3.16228	2.58699	Min	10	0	2.23607	0	Min	10	0.287562	3.66745	2.89987	Min	10	0.211207	3	2.15284	Min	10	0.258867	2.81529	2.81875
(Obj.#)	39	7412	7707	3253	(Obj.#)	94	32778	3125	32778	(Obj.#)	493	2524	664	1709	(Obj.#)	42	2163	1749	2451	(Obj.#)	156	3160	2481	814
Max	7809	0.41705	87.9981	2850.57	Max	2204	0.401798	58.3676	820.949	Max	4385	0.396259	74.8422	1611.89	Max	5373	0.443492	88.9533	1393.54	Max	6065	0.464838	100.462	2486.34
(Obj.#)	4094	10080	4094	4094	(Obj.#)	16777	4437	16777	72	(Obj.#)	1188	1389	129	1188	(Obj.#)	4820	6071	2084	4820	(Obj.#)	1249	1104	1249	1249
Range	7799	0.160483	84.8358	2847.98	Range	2194	0.401798	56.1315	820.949	Range	4375	0.108697	71.1748	1608.99	Range	5363	0.232285	85.9533	1391.38	Range	6055	0.205971	97.6463	2483.52
Mean	93.4472	0.291625	8.0128	29.922	Mean	29.5976	0.16503	5.69123	7.02299	Mean	252.515	0.325313	12.2394	86.6821	Mean	105.37	0.258836	8.60542	28.2389	Mean	152.979	0.372242	9.14743	61.3321
Std.Dev	381.507	0.0202839	7.86664	133.035	Std.Dev	112.812	0.100639	3.46477	42.1505	Std.Dev	640.662	0.0192056	13.7947	224.203	Std.Dev	373.643	0.0379829	8.49827	101.498	Std.Dev	561.701	0.0562522	11.827	231.427
Sum	118678	370.364	10176.3	38001	Sum	71567	399.043	13761.4	16981.6	Sum	75502	97.2685	3659.58	25917.9	Sum	141091	346.581	11522.7	37811.8	Sum	66852	162.67	3997.43	26802.1
Samples	1270	1270	1270	1270	Samples	2418	2418	2418	2418	Samples	299	299	299	299	Samples	1339	1339	1339	1339	Samples	437	437	437	437
						10873.3	19272	4067.14	19667.1
						10712.4	25930.8	35466.2	13633.5
						18009.2	21324.8	11650	25757
						12393.6	19043.2	18735.4	20027.1
						12876.8	17853.7	15980.8	43082.8
						15463.6	28124.4	17160.8	38001
						22553.3	21697.2	34561.5	16981.6
						15341.9	11988.9	40855.9	25917.9
						17084.8	10167.5	43729.8	37811.8
						53415.8	7214.49	23911.2	26802.1
					mean	18872.5	18261.7	24611.9	26768.2

## Sheet: ChREBP-db
Stats	Area	Density (mean	Diameter (mea	IOD	Stats	Area	Density (mean	Diameter (mea	IOD	Stats	Area	Density (mean	Diameter (mea	IOD	Stats	Area	Density (mean	Diameter (mea	IOD	Stats	Area	Density (mean	Diameter (mea	IOD
Min	10	0.201024	2	2.01024	Min	10	0.21951	3.5	2.1951	Min	10	0.20183	2.92081	2.0183	Min	10	0.247581	2	2.50007	Min	10	0.250378	3.38391	2.50378
(Obj.#)	118	1910	5287	1910	(Obj.#)	75	669	3323	669	(Obj.#)	80	11916	13123	11916	(Obj.#)	4	3488	4561	12045	(Obj.#)	383	9211	3274	9211
Max	6657	0.45591	84.2489	1811.09	Max	8093	0.685092	89.5392	2555.77	Max	9882	0.457116	116.302	2757.55	Max	1748	0.445502	46.334	584.315	Max	16630	0.550031	125.5	5937.43
(Obj.#)	476	1538	476	476	(Obj.#)	51	9737	51	51	(Obj.#)	53	1315	53	53	(Obj.#)	1974	12730	1974	1974	(Obj.#)	22	6451	22	22
Range	6647	0.254886	82.2489	1809.08	Range	8083	0.465582	86.0392	2553.58	Range	9872	0.255285	113.381	2755.53	Range	1738	0.197922	44.334	581.815	Range	16620	0.299653	122.116	5934.93
Mean	76.8585	0.245571	8.17583	20.1789	Mean	78.6869	0.270231	8.27439	22.7328	Mean	76.4997	0.240722	8.18205	19.5484	Mean	51.7211	0.291851	7.34203	15.602	Mean	96.299	0.303252	8.37537	31.6398
Std.Dev	221.746	0.0216577	6.18879	61.6127	Std.Dev	253.161	0.0265364	6.08614	78.3791	Std.Dev	293.483	0.0237999	5.99296	78.1237	Std.Dev	86.7684	0.0255949	4.13936	27.3144	Std.Dev	506.697	0.0304419	7.30615	178.556
Sum	267852	855.816	28492.8	70323.6	Sum	247313	849.335	26006.4	71449.1	Sum	301868	949.887	32286.4	77137.9	Sum	142802	805.8	20271.4	43077.1	Sum	191635	603.472	16667	62963.1
Samples	3485	3485	3485	3485	Samples	3143	3143	3143	3143	Samples	3946	3946	3946	3946	Samples	2761	2761	2761	2761	Samples	1990	1990	1990	1990
																				Stats	Area	Density (mean	Diameter (mea	IOD
Stats	Area	Density (mean	Diameter (mea	IOD	Stats	Area	Density (mean	Diameter (mea	IOD	Stats	Area	Density (mean	Diameter (mea	IOD	Stats	Area	Density (mean	Diameter (mea	IOD	Min	10	0.239835	2.8858	2.46583
Min	10	0.214164	2.23607	2.16051	Min	10	0.235835	3.38391	2.3733	Min	10	0.212321	2.5	2.13125	Min	10	0.227999	3	2.27999	(Obj.#)	2	13233	1772	6843
(Obj.#)	148	14519	16279	8631	(Obj.#)	7	5490	870	3862	(Obj.#)	21	14322	10124	1259	(Obj.#)	97	14890	13882	14890	Max	3061	0.766868	64.3053	1031.28
Max	9711	0.436029	111.582	2598.09	Max	24411	0.531153	162.074	7692.15	Max	3575	0.548496	67.9182	1265.38	Max	26765	0.499201	197.894	8193.2	(Obj.#)	2271	15307	6817	49
(Obj.#)	1364	9	1364	1364	(Obj.#)	7428	7241	7428	7428	(Obj.#)	8307	3815	8307	3815	(Obj.#)	4022	1928	4022	4022	Range	3051	0.527033	61.4195	1028.81
Range	9701	0.221864	109.346	2595.93	Range	24401	0.295318	158.69	7689.78	Range	3565	0.336175	65.4182	1263.25	Range	26755	0.271202	194.894	8190.92	Mean	66.4086	0.285372	7.81677	19.9635
Mean	69.2682	0.254203	7.85407	18.1538	Mean	94.5374	0.280539	8.24244	28.9452	Mean	66.8119	0.250301	7.91073	17.5216	Mean	94.2748	0.267747	8.33099	27.3121	Std.Dev	160.961	0.0277245	5.46126	51.9549
Std.Dev	239.895	0.03143	5.67757	64.0271	Std.Dev	610.515	0.0286042	7.22431	194.5	Std.Dev	160.128	0.0278796	5.40693	46.499	Std.Dev	599.577	0.0259643	7.46814	183.199	Sum	203011	872.383	23895.9	61028.4
Sum	230386	845.478	26122.6	60379.7	Sum	232751	690.688	20292.9	71263.2	Sum	253284	948.891	29989.6	66424.3	Sum	304602	865.089	26917.4	88245.5	Samples	3057	3057	3057	3057
Samples	3326	3326	3326	3326	Samples	2462	2462	2462	2462	Samples	3791	3791	3791	3791	Samples	3231	3231	3231	3231
Stats	Area	Density (mean	Diameter (mea	IOD	Stats	Area	Density (mean	Diameter (mea	IOD	Stats	Area	Density (mean	Diameter (mea	IOD	Stats	Area	Density (mean	Diameter (mea	IOD	Stats	Area	Density (mean	Diameter (mea	IOD
Min	10	0.206582	3.16228	2.10372	Min	10	0.204836	2.69917	2.04836	Min	10	0.196285	1	1.98212	Min	10	0.226779	2.23607	2.34209	Min	10	0.235275	3.3541	2.45057
(Obj.#)	35	6455	11159	13251	(Obj.#)	226	3450	5863	3450	(Obj.#)	7	8655	5543	8528	(Obj.#)	253	5780	3961	7003	(Obj.#)	168	1648	6590	1600
Max	1893	0.519284	59.2606	647.403	Max	8998	0.43291	95.2746	2957.6	Max	4554	0.386966	121.443	1303.03	Max	4337	0.523355	75.6228	1876.81	Max	1719	0.461523	52.5652	579.103
(Obj.#)	8563	9044	13083	9980	(Obj.#)	8206	113	8206	8206	(Obj.#)	1909	6469	1909	1909	(Obj.#)	5692	4972	5692	5692	(Obj.#)	1710	1025	2611	1710
Range	1883	0.312702	56.0983	645.3	Range	8988	0.228074	92.5755	2955.55	Range	4544	0.190681	120.443	1301.05	Range	4327	0.296577	73.3867	1874.47	Range	1709	0.226247	49.2111	576.652
Mean	93.0316	0.249718	9.39752	24.5119	Mean	160.961	0.26584	11.6974	44.9598	Mean	105.989	0.260072	9.70035	29.2378	Mean	103.753	0.294158	9.88595	32.6584	Mean	106.065	0.290278	9.90424	32.4631
Std.Dev	157.141	0.0213384	6.57865	46.0969	Std.Dev	388.68	0.0222126	9.85639	115.642	Std.Dev	258.662	0.0232746	7.7706	76.756	Std.Dev	173.915	0.0256663	6.76262	64.5429	Std.Dev	159.839	0.0220323	6.64561	52.122
Sum	247278	663.752	24978.6	65152.6	Sum	480470	793.532	34916.6	134205	Sum	265185	650.699	24270.3	73153.1	Sum	269031	762.751	25634.3	84683.4	Sum	219978	602.037	20541.4	67328.5
Samples	2658	2658	2658	2658	Samples	2985	2985	2985	2985	Samples	2502	2502	2502	2502	Samples	2593	2593	2593	2593	Samples	2074	2074	2074	2074
Stats	Area	Density (mean	Diameter (mea	IOD	Stats	Area	Density (mean	Diameter (mea	IOD	Stats	Area	Density (mean	Diameter (mea	IOD	Stats	Area	Density (mean	Diameter (mea	IOD	Stats	Area	Density (mean	Diameter (mea	IOD
Min	10	0.248619	2.99535	2.50769	Min	10	0.213667	2.23607	2.16105	Min	10	0.219304	2.23607	2.20542	Min	10	0.213899	1.5	2.15918	Min	10	0.225836	3	2.25836
(Obj.#)	224	1297	9255	8636	(Obj.#)	3	10077	13483	2011	(Obj.#)	225	4961	1769	4375	(Obj.#)	195	3098	6774	7662	(Obj.#)	30	6001	2331	6001
Max	7934	0.46722	76.274	3176.67	Max	10918	0.412058	105.078	3172.25	Max	4986	0.541917	98.2581	1719.23	Max	6762	0.535141	82.7948	1935.33	Max	2568	0.510261	72.8301	1054.15
(Obj.#)	7221	1242	7274	7221	(Obj.#)	4714	6879	7812	4714	(Obj.#)	2	9902	2	2	(Obj.#)	20	257	20	20	(Obj.#)	7878	607	113	3044
Range	7924	0.218601	73.2787	3174.16	Range	10908	0.198391	102.842	3170.09	Range	4976	0.322614	96.022	1717.02	Range	6752	0.321242	81.2948	1933.17	Range	2558	0.284425	69.8301	1051.89
Mean	106.963	0.303545	9.44802	34.3346	Mean	124.189	0.259625	9.40402	34.4371	Mean	95.7887	0.280285	9.24957	28.1263	Mean	84.8478	0.255001	8.70196	22.7414	Mean	77.1008	0.30169	8.76116	24.0825
Std.Dev	314.15	0.0229246	7.03854	113.516	Std.Dev	503.491	0.0196161	8.70345	148.269	Std.Dev	221.878	0.0251251	6.86438	72.5879	Std.Dev	232.646	0.018582	6.35886	67.2084	Std.Dev	140.214	0.0263373	5.63707	49.0614
Sum	201626	572.183	17809.5	64720.7	Sum	233227	487.575	17660.8	64672.8	Sum	225295	659.23	21755	66153	Sum	214071	643.367	21955.1	57376.7	Sum	170624	667.64	19388.4	53294.6
Samples	1885	1885	1885	1885	Samples	1878	1878	1878	1878	Samples	2352	2352	2352	2352	Samples	2523	2523	2523	2523	Samples	2213	2213	2213	2213
Stats	Area	Density (mean	Diameter (mea	IOD	Stats	Area	Density (mean	Diameter (mea	IOD	Stats	Area	Density (mean	Diameter (mea	IOD	Stats	Area	Density (mean	Diameter (mea	IOD	Stats	Area	Density (mean	Diameter (mea	IOD
Min	10	0.267443	2.69917	2.67443	Min	10	0.239256	2.23607	2.41544	Min	10	0.247946	3.5506	2.47946	Min	10	0.27104	3	2.7104	Min	10	0.266789	2.5	2.71407
(Obj.#)	33	3787	2387	3787	(Obj.#)	4	9620	2119	2111	(Obj.#)	70	5694	2646	5694	(Obj.#)	1	765	3818	765	(Obj.#)	29	6929	4863	1230
Max	1359	0.56325	56.8312	765.457	Max	7964	0.507824	100.09	3306.35	Max	738	0.486477	33.3717	250.927	Max	1147	0.689271	37.1678	790.593	Max	1250	0.50485	46.3415	458.81
(Obj.#)	5531	5531	1156	5531	(Obj.#)	5953	6947	5953	5953	(Obj.#)	6814	4142	6814	6814	(Obj.#)	699	699	699	699	(Obj.#)	3099	7708	3099	3099
Range	1349	0.295808	54.132	762.783	Range	7954	0.268568	97.8539	3303.93	Range	728	0.238532	29.8211	248.447	Range	1137	0.41823	34.1678	787.883	Range	1240	0.238061	43.8415	456.096
Mean	67.9932	0.318308	8.27748	22.6878	Mean	71.5745	0.287484	8.36402	21.7604	Mean	69.5763	0.308381	8.37915	22.3373	Mean	61.3074	0.3262	7.94333	21.0978	Mean	69.0209	0.323959	8.38327	23.4846
Std.Dev	92.7157	0.0248978	4.67277	35.8163	Std.Dev	175.721	0.0217934	5.27668	67.7576	Std.Dev	88.1093	0.0239667	4.66056	29.6538	Std.Dev	75.8724	0.0281941	4.12137	31.377	Std.Dev	90.8128	0.0278848	4.72594	32.9094
Sum	130887	612.743	15934.2	43674.1	Sum	227750	914.775	26614.3	69241.7	Sum	163713	725.621	19716.1	52559.7	Sum	116055	617.497	15036.7	39938.2	Sum	175037	821.561	21260	59557.1
Samples	1925	1925	1925	1925	Samples	3182	3182	3182	3182	Samples	2353	2353	2353	2353	Samples	1893	1893	1893	1893	Samples	2536	2536	2536	2536
Stats	Area	Density (mean	Diameter (mea	IOD	Stats	Area	Density (mean	Diameter (mea	IOD	Stats	Area	Density (mean	Diameter (mea	IOD	Stats	Area	Density (mean	Diameter (mea	IOD	Stats	Area	Density (mean	Diameter (mea	IOD
Min	10	0.312874	3.5506	3.14774	Min	10	0.293828	3.5506	2.93828	Min	10	0.249022	3.5506	2.55015	Min	10	0.21708	2.92081	2.22192	Min	10	0.202598	3.5506	2.02598
(Obj.#)	72	2930	720	2259	(Obj.#)	159	6544	3365	6544	(Obj.#)	12	6166	789	2234	(Obj.#)	140	384	10171	1241	(Obj.#)	41	4811	4041	4811
Max	2339	0.631333	53.2825	1207.54	Max	2651	0.530678	50.7513	1334.81	Max	3018	0.512902	57.2837	1015.37	Max	1282	0.437441	47.056	383.322	Max	1119	0.382328	52.3394	331.731
(Obj.#)	1609	1157	1609	1609	(Obj.#)	347	6684	347	347	(Obj.#)	8530	3324	8530	8530	(Obj.#)	3664	5331	3155	9646	(Obj.#)	566	5931	566	1651
Range	2329	0.318459	49.7319	1204.39	Range	2641	0.236849	47.2007	1331.87	Range	3008	0.26388	53.7331	1012.82	Range	1272	0.220361	44.1352	381.1	Range	1109	0.17973	48.7888	329.705
Mean	58.9688	0.387656	7.69382	24.3494	Mean	60.2275	0.375157	7.8192	23.9268	Mean	71.7436	0.299156	8.31758	22.4318	Mean	69.5025	0.2716	8.31394	19.6859	Mean	52.8965	0.26063	7.50413	14.2516
Std.Dev	103.826	0.0372307	4.17616	50.3743	Std.Dev	94.0662	0.029709	4.34697	42.8952	Std.Dev	122.438	0.0238928	5.21366	40.1122	Std.Dev	101.868	0.0230462	5.09018	30.5636	Std.Dev	77.5939	0.0251288	4.17907	22.1086
Sum	60561	398.123	7901.55	25006.9	Sum	136355	849.357	17702.7	54170.2	Sum	167306	697.632	19396.6	52311	Sum	195163	762.652	23345.5	55278	Sum	129861	639.846	18422.6	34987.7
Samples	1027	1027	1027	1027	Samples	2264	2264	2264	2264	Samples	2332	2332	2332	2332	Samples	2808	2808	2808	2808	Samples	2455	2455	2455	2455
Stats	Area	Density (mean	Diameter (mea	IOD	Stats	Area	Density (mean	Diameter (mea	IOD	Stats	Area	Density (mean	Diameter (mea	IOD	Stats	Area	Density (mean	Diameter (mea	IOD	Stats	Area	Density (mean	Diameter (mea	IOD
Min	10	0.211828	3.5506	2.13171	Min	10	0.198887	2.23607	2.02738	Min	10	0.211196	2.92081	2.11196	Min	10	0.230687	3.16228	2.38946	Min	10	0.280098	3.3541	2.84811
(Obj.#)	8	3117	8	3009	(Obj.#)	42	24422	11197	16832	(Obj.#)	314	10650	6595	10650	(Obj.#)	1	9496	9393	11547	(Obj.#)	131	4472	5645	805
Max	1428	0.403048	45.0458	454.938	Max	12376	0.26814	142.797	2900.47	Max	3644	0.462536	69.6652	1510.27	Max	6644	0.469315	83.4097	2408.44	Max	4917	0.612404	70.0813	2282.41
(Obj.#)	6375	6492	6375	7979	(Obj.#)	15717	15588	15717	15717	(Obj.#)	12293	15220	12293	12293	(Obj.#)	10236	2700	1269	10236	(Obj.#)	3279	5641	3279	3279
Range	1418	0.19122	41.4952	452.807	Range	12366	0.0692537	140.561	2898.44	Range	3634	0.251341	66.7444	1508.16	Range	6634	0.238627	80.2474	2406.05	Range	4907	0.332306	66.7272	2279.56
Mean	86.0756	0.264457	8.9612	24.0974	Mean	76.8519	0.22952	8.26936	17.8405	Mean	80.3759	0.256562	8.62681	21.8046	Mean	90.626	0.292839	8.99737	28.7601	Mean	68.3729	0.34365	8.14283	25.0415
Std.Dev	126.458	0.0256409	5.64722	37.0123	Std.Dev	334.98	0.00892402	7.04552	78.2455	Std.Dev	140.345	0.0231649	5.57988	43.4114	Std.Dev	222.537	0.0277299	6.30287	83.2297	Std.Dev	151.433	0.0357636	4.53578	70.6578
Sum	320115	983.514	33326.7	89618.3	Sum	429218	1281.87	46184.4	99639.2	Sum	288630	921.315	30978.9	78300.4	Sum	313566	1013.22	31130.9	99510	Sum	107619	540.905	12816.8	39415.3
Samples	3719	3719	3719	3719	Samples	5585	5585	5585	5585	Samples	3591	3591	3591	3591	Samples	3460	3460	3460	3460	Samples	1574	1574	1574	1574
Stats	Area	Density (mean	Diameter (mea	IOD	Stats	Area	Density (mean	Diameter (mea	IOD	Stats	Area	Density (mean	Diameter (mea	IOD	Stats	Area	Density (mean	Diameter (mea	IOD	Stats	Area	Density (mean	Diameter (mea	IOD
Min	10	0.258339	2.82843	2.62111	Min	10	0.213825	2.69917	2.13825	Min	10	0.267309	2.82843	2.67309	Min	10	0.29384	3.3541	2.97995	Min	10	0.212736	2.23607	2.12736
(Obj.#)	31	1097	8286	4538	(Obj.#)	139	14799	395	14799	(Obj.#)	157	4570	1786	4570	(Obj.#)	93	2987	3851	3830	(Obj.#)	44	2954	9712	2954
Max	1554	0.483052	43.1101	521.474	Max	22552	0.426632	166.032	6378.43	Max	4172	0.557914	68.4296	1960.66	Max	802	0.628117	32.923	345.464	Max	3834	0.546212	64.5071	1392.86
(Obj.#)	4454	10852	4454	4454	(Obj.#)	3929	15221	3929	3929	(Obj.#)	397	1005	397	397	(Obj.#)	736	164	736	164	(Obj.#)	8966	8335	3520	8966
Range	1544	0.224712	40.2817	518.853	Range	22542	0.212807	163.333	6376.29	Range	4162	0.290604	65.6012	1957.99	Range	792	0.334277	29.5689	342.484	Range	3824	0.333476	62.271	1390.73
Mean	81.1084	0.308817	8.89285	26.1856	Mean	106.753	0.255635	9.39006	28.7112	Mean	116.003	0.327297	10.532	40.3407	Mean	71.9438	0.341225	8.57399	25.5982	Mean	97.8761	0.26395	9.52075	27.0491
Std.Dev	111.5	0.0254997	5.19302	37.9611	Std.Dev	442.264	0.0209419	7.16494	124.659	Std.Dev	191.273	0.0295194	5.88692	81.7607	Std.Dev	75.0049	0.0272667	4.13945	29.4919	Std.Dev	152.089	0.0231634	5.76782	47.0106
Sum	237972	906.069	26091.6	76828.6	Sum	350255	838.738	30808.8	94201.4	Sum	162636	458.871	14765.9	56557.6	Sum	79426	376.712	9465.68	28260.4	Sum	229030	617.644	22278.5	63295
Samples	2934	2934	2934	2934	Samples	3281	3281	3281	3281	Samples	1402	1402	1402	1402	Samples	1104	1104	1104	1104	Samples	2340	2340	2340	2340
							70323.6	65152.6	43674.1	89618.3
							71449.1	134205	69241.7	99639.2
							77137.9	73153.1	52559.7	78300.4
							43077.1	84683.4	39938.2	99510
							62963.1	67328.5	59557.1	39415.3
							60379.7	64720.7	25006.9	76828.6
							71263.2	64672.8	54170.2	94201.4
							66424.3	66153	52311	56557.6
							88245.5	57376.7	55278	28260.4
							61028.4	53294.6	34987.7	63295
						mean	67229.2	73074	48672.5	72562.6

## Sheet: ChREBP-db da
Stats	Area	Density (mean	Diameter (mea	IOD	Stats	Area	Density (mean	Diameter (mea	IOD	Stats	Area	Density (mean	Diameter (mea	IOD	Stats	Area	Density (mean	Diameter (mea	IOD	Stats	Area	Density (mean	Diameter (mea	IOD
Min	10	0.299413	3.60358	2.99413	Min	10	0.275217	3.3541	2.85295	Min	10	0.239181	2	2.40162	Min	10	0.308679	3.38391	3.22809	Min	10	0.277491	2.12132	2.7766
(Obj.#)	11	669	1342	669	(Obj.#)	24	1851	530	3052	(Obj.#)	181	2153	9177	7010	(Obj.#)	619	3860	2279	3853	(Obj.#)	23	6615	4623	4280
Max	1583	0.578722	44.5023	744.261	Max	1730	0.453439	46.2349	754.724	Max	1012	0.495501	35.2594	351.918	Max	13531	0.624539	121.685	8450.64	Max	2072	0.713224	52.3412	1315.9
(Obj.#)	2370	2306	2370	2370	(Obj.#)	3796	1401	3796	3796	(Obj.#)	6764	5706	909	1320	(Obj.#)	882	882	882	882	(Obj.#)	3538	3286	3538	3286
Range	1573	0.279309	40.8987	741.266	Range	1720	0.178222	42.8808	751.871	Range	1002	0.256319	33.2594	349.517	Range	13521	0.31586	118.301	8447.41	Range	2062	0.435733	50.2199	1313.12
Mean	55.6042	0.367254	7.08182	22.2783	Mean	68.7487	0.332487	7.87368	23.8175	Mean	56.7474	0.285467	7.62172	16.8501	Mean	92.6506	0.367671	8.34807	41.3309	Mean	89.4828	0.335524	9.2709	32.2317
Std.Dev	126.498	0.0330666	4.52341	58.1574	Std.Dev	136.49	0.035473	5.27513	50.7259	Std.Dev	80.8571	0.0354084	4.13575	26.0579	Std.Dev	534.731	0.0351816	7.09259	327.349	Std.Dev	133.704	0.0287353	5.70362	59.4402
Sum	18683	123.397	2379.49	7485.51	Sum	38843	187.855	4448.63	13456.9	Sum	104926	527.828	14092.6	31155.8	Sum	65504	259.944	5902.08	29221	Sum	127334	477.45	13192.5	45865.8
Samples	336	336	336	336	Samples	565	565	565	565	Samples	1849	1849	1849	1849	Samples	707	707	707	707	Samples	1423	1423	1423	1423
Stats	Area	Density (mean	Diameter (mea	IOD	Stats	Area	Density (mean	Diameter (mea	IOD	Stats	Area	Density (mean	Diameter (mea	IOD	Stats	Area	Density (mean	Diameter (mea	IOD	Stats	Area	Density (mean	Diameter (mea	IOD
Min	10	0.267532	1.5	2.70122	Min	10	0.270702	3.5506	2.71313	Min	10	0.257648	3.5506	2.66289	Min	10	0.25735	2.82843	2.5735	Min	10	0.210262	2.23607	2.11343
(Obj.#)	310	4464	2076	1397	(Obj.#)	3	3833	2856	715	(Obj.#)	21	3731	3745	943	(Obj.#)	57	3569	1157	3569	(Obj.#)	28	9891	4078	11927
Max	1882	0.579239	84.3095	821.218	Max	1378	0.55506	42.4696	656.71	Max	1710	0.498171	46.6547	534.472	Max	1235	0.446838	49.767	444.348	Max	1907	0.331895	53.3404	555.221
(Obj.#)	4235	5238	3665	4235	(Obj.#)	3776	3715	3776	1453	(Obj.#)	374	3419	374	374	(Obj.#)	414	89	414	414	(Obj.#)	12448	17485	12448	12448
Range	1872	0.311707	82.8095	818.517	Range	1368	0.284359	38.919	653.997	Range	1700	0.240523	43.1041	531.809	Range	1225	0.189488	46.9386	441.774	Range	1897	0.121634	51.1044	553.108
Mean	84.1937	0.319278	9.07197	28.36	Mean	61.5434	0.333018	7.64561	21.6085	Mean	65.5993	0.308862	7.58392	20.9305	Mean	62.6464	0.307716	7.88784	20.1791	Mean	44.8083	0.279043	7.24893	12.7512
Std.Dev	135.728	0.0278106	5.97181	50.5776	Std.Dev	114.404	0.0407652	4.65328	45.4878	Std.Dev	144.885	0.0350289	5.35003	46.4485	Std.Dev	101.117	0.0301729	4.62155	35.0014	Std.Dev	92.6239	0.0202523	4.49729	27.2391
Sum	76953	291.82	8291.78	25921.1	Sum	38280	207.137	4755.57	13440.5	Sum	37654	177.287	4353.17	12014.1	Sum	113202	556.044	14253.3	36463.7	Sum	86480	538.552	13990.4	24609.9
Samples	914	914	914	914	Samples	622	622	622	622	Samples	574	574	574	574	Samples	1807	1807	1807	1807	Samples	1930	1930	1930	1930
Stats	Area	Density (mean	Diameter (mea	IOD	Stats	Area	Density (mean	Diameter (mea	IOD	Stats	Area	Density (mean	Diameter (mea	IOD	Stats	Area	Density (mean	Diameter (mea	IOD	Stats	Area	Density (mean	Diameter (mea	IOD
Min	10	0.24519	2.69917	2.4519	Min	10	0.360037	3.60555	3.60084	Min	10	0.271791	3.16228	2.71791	Min	10	0.24222	3.38391	2.45041	Min	10	0.288574	3.60358	2.91006
(Obj.#)	308	1966	2138	1966	(Obj.#)	4	1058	655	1094	(Obj.#)	49	3071	2342	3071	(Obj.#)	398	9088	10868	8705	(Obj.#)	425	2337	572	1846
Max	10237	0.42331	111.239	3276.37	Max	1348	0.557036	51.7781	634.242	Max	2011	0.447861	48.4796	617.954	Max	2469	0.425669	57.7892	888.296	Max	1995	0.525453	52.608	688.839
(Obj.#)	4296	164	4296	4296	(Obj.#)	1	1030	1	1	(Obj.#)	105	3536	105	105	(Obj.#)	3936	1519	3936	3936	(Obj.#)	1197	2818	1197	1197
Range	10227	0.178119	108.54	3273.92	Range	1338	0.196999	48.1726	630.641	Range	2001	0.17607	45.3173	615.237	Range	2459	0.183449	54.4053	885.846	Range	1985	0.236879	49.0045	685.929
Mean	94.7429	0.278678	8.6483	27.9885	Mean	62.6299	0.421244	7.7928	27.6285	Mean	57.589	0.301819	7.44137	18.0938	Mean	46.1619	0.273036	6.86646	13.0836	Mean	43.6046	0.328119	6.62875	14.9539
Std.Dev	418.786	0.0167096	7.09821	132.228	Std.Dev	121.778	0.0300606	5.36006	56.8168	Std.Dev	108.61	0.024572	4.44687	34.5416	Std.Dev	93.1477	0.0223781	3.75765	31.1261	Std.Dev	111.705	0.0290651	3.55182	38.9096
Sum	79584	234.089	7264.57	23510.3	Sum	9645	64.8716	1200.09	4254.8	Sum	37836	198.295	4888.98	11887.6	Sum	53317	315.356	7930.76	15111.5	Sum	15218	114.514	2313.43	5218.92
Samples	840	840	840	840	Samples	154	154	154	154	Samples	657	657	657	657	Samples	1155	1155	1155	1155	Samples	349	349	349	349
Stats	Area	Density (mean	Diameter (mea	IOD	Stats	Area	Density (mean	Diameter (mea	IOD	Stats	Area	Density (mean	Diameter (mea	IOD	Stats	Area	Density (mean	Diameter (mea	IOD	Stats	Area	Density (mean	Diameter (mea	IOD
Min	10	0.239787	2.23607	2.39787	Min	10	0.264863	3	2.64863	Min	10	0.228317	3.16228	2.28317	Min	10	0.223444	2.23607	2.23444	Min	10	0.197613	3.16228	1.97613
(Obj.#)	110	860	1613	860	(Obj.#)	101	268	2291	268	(Obj.#)	78	2734	2238	2734	(Obj.#)	14	2944	1735	2944	(Obj.#)	60	5955	2806	5955
Max	2141	0.476388	55.9214	655.602	Max	2101	0.562746	55.6523	628.182	Max	2227	0.521993	49.5046	738.621	Max	761	0.481046	46.2193	338.656	Max	5458	0.388589	84.8665	1255.29
(Obj.#)	4948	613	10067	4948	(Obj.#)	392	5193	392	392	(Obj.#)	5492	13987	5492	13987	(Obj.#)	7403	349	7403	349	(Obj.#)	2748	18038	2748	2748
Range	2131	0.236601	53.6854	653.204	Range	2091	0.297883	52.6523	625.533	Range	2217	0.293676	46.3424	736.338	Range	751	0.257601	43.9832	336.422	Range	5448	0.190976	81.7043	1253.32
Mean	42.7979	0.267533	6.69799	11.7778	Mean	44.5631	0.303953	6.80371	14.0277	Mean	59.7689	0.255821	7.45727	16.0359	Mean	52.0296	0.25279	7.38085	13.6008	Mean	76.1773	0.225694	8.2495	17.6456
Std.Dev	89.6895	0.0227708	3.57822	25.8547	Std.Dev	90.3361	0.0281448	3.55887	28.621	Std.Dev	128.714	0.0198019	5.03438	38.1896	Std.Dev	64.8838	0.024927	3.85953	18.6475	Std.Dev	187.333	0.0174072	5.80604	43.8527
Sum	65438	409.058	10241.2	18008.2	Sum	38146	260.184	5823.98	12007.7	Sum	95690	409.57	11939.1	25673.4	Sum	89543	435.052	12702.4	23406.9	Sum	213982	633.975	23172.8	49566.6
Samples	1529	1529	1529	1529	Samples	856	856	856	856	Samples	1601	1601	1601	1601	Samples	1721	1721	1721	1721	Samples	2809	2809	2809	2809
Stats	Area	Density (mean	Diameter (mea	IOD	Stats	Area	Density (mean	Diameter (mea	IOD	Stats	Area	Density (mean	Diameter (mea	IOD	Stats	Area	Density (mean	Diameter (mea	IOD	Stats	Area	Density (mean	Diameter (mea	IOD
Min	10	0.226463	3.16228	2.26463	Min	10	0.232848	2.83114	2.34351	Min	10	0.246257	3.57907	2.49252	Min	10	0.251253	2.23607	2.51253	Min	10	0.253199	2.99535	2.53199
(Obj.#)	16	11668	10313	11668	(Obj.#)	423	5010	1989	2036	(Obj.#)	8	1850	11216	5247	(Obj.#)	69	7103	12307	7103	(Obj.#)	51	7636	3105	7636
Max	1806	0.448651	48.3071	508.001	Max	3667	0.487872	70.1717	1083.63	Max	2396	0.436176	55.4279	763.852	Max	2478	0.766736	53.684	932.351	Max	5489	0.618967	114.508	2183.13
(Obj.#)	1	8235	1	1	(Obj.#)	4303	1385	4303	4303	(Obj.#)	4306	7737	4306	5757	(Obj.#)	3684	5542	3684	5542	(Obj.#)	787	740	5479	787
Range	1796	0.222188	45.1448	505.736	Range	3657	0.255024	67.3406	1081.29	Range	2386	0.189919	51.8488	761.36	Range	2468	0.515483	51.4479	929.839	Range	5479	0.365768	111.512	2180.6
Mean	56.1297	0.267853	7.62005	15.493	Mean	55.3038	0.263669	7.45234	15.2973	Mean	53.3882	0.28623	7.30721	16.1565	Mean	62.4928	0.297192	7.67303	19.4526	Mean	107.496	0.321954	9.90043	37.1802
Std.Dev	88.8914	0.0236399	4.34717	25.5034	Std.Dev	119.885	0.0188066	4.35092	37.1263	Std.Dev	116.42	0.0224207	4.34973	40.3287	Std.Dev	134.248	0.0319253	5.04685	46.051	Std.Dev	206.442	0.0350214	6.72581	79.6946
Sum	105131	501.69	14272.4	29018.4	Sum	86827	413.96	11700.2	24016.8	Sum	91187	488.88	12480.7	27595.3	Sum	121736	578.929	14947.1	37893.7	Sum	159094	476.491	14652.6	55026.6
Samples	1873	1873	1873	1873	Samples	1570	1570	1570	1570	Samples	1708	1708	1708	1708	Samples	1948	1948	1948	1948	Samples	1480	1480	1480	1480
Stats	Area	Density (mean	Diameter (mea	IOD	Stats	Area	Density (mean	Diameter (mea	IOD	Stats	Area	Density (mean	Diameter (mea	IOD	Stats	Area	Density (mean	Diameter (mea	IOD	Stats	Area	Density (mean	Diameter (mea	IOD
Min	10	0.204905	2.82843	2.10747	Min	10	0.322047	2	3.24052	Min	10	0.212986	3.5506	2.16346	Min	10	0.211252	3.43445	2.11252	Min	10	0.213901	1.41421	2.15347
(Obj.#)	94	10316	4121	10791	(Obj.#)	23	3348	1161	699	(Obj.#)	45	7010	2272	2215	(Obj.#)	50	4644	5688	4644	(Obj.#)	104	2540	10600	11696
Max	71424	0.381521	429.924	22461.9	Max	1179	0.698434	38.0833	823.453	Max	4896	0.288624	82.5152	1240.55	Max	2361	0.2766	60.2576	583.378	Max	79	0.245274	12.1443	18.3516
(Obj.#)	5453	354	5453	5453	(Obj.#)	2090	2090	2090	2090	(Obj.#)	1498	2487	1498	1498	(Obj.#)	4279	8579	4279	4279	(Obj.#)	3793	16591	11261	3793
Range	71414	0.176616	427.095	22459.8	Range	1169	0.376386	36.0833	820.213	Range	4886	0.0756383	78.9646	1238.39	Range	2351	0.0653483	56.8231	581.266	Range	69	0.0313729	10.7301	16.1981
Mean	112.195	0.248521	8.47143	31.1683	Mean	57.4967	0.370477	7.73872	22.6058	Mean	89.0105	0.239105	8.32964	21.8065	Mean	46.6706	0.246103	7.0563	11.4856	Mean	15.8882	0.228094	4.97543	3.62494
Std.Dev	1419.41	0.0192757	10.58	446.058	Std.Dev	84.3046	0.0295088	4.15882	42.8986	Std.Dev	310.803	0.00952341	7.58245	77.6428	Std.Dev	104.579	0.0114299	4.45178	25.7605	Std.Dev	8.0787	0.00537868	1.10183	1.84951
Sum	298102	660.321	22508.6	82814.1	Sum	44100	284.156	5935.6	17338.6	Sum	118562	318.488	11095.1	29046.2	Sum	63052	332.485	9533.07	15517	Sum	15777	226.498	4940.61	3599.56
Samples	2657	2657	2657	2657	Samples	767	767	767	767	Samples	1332	1332	1332	1332	Samples	1351	1351	1351	1351	Samples	993	993	993	993
Stats	Area	Density (mean	Diameter (mea	IOD	Stats	Area	Density (mean	Diameter (mea	IOD	Stats	Area	Density (mean	Diameter (mea	IOD	Stats	Area	Density (mean	Diameter (mea	IOD	Stats	Area	Density (mean	Diameter (mea	IOD
Min	10	0.233079	3.16228	2.33812	Min	10	0.26945	2.23607	2.6945	Min	10	0.23935	3	2.44271	Min	10	0.283016	2.69917	2.84776	Min	10	0.265551	2.12132	2.65551
(Obj.#)	224	1282	4814	6757	(Obj.#)	183	7469	9683	7469	(Obj.#)	246	2277	2460	915	(Obj.#)	305	7544	1069	6796	(Obj.#)	147	4749	8300	4749
Max	610	0.310094	30.2808	165.712	Max	1753	0.731888	46.2594	709.193	Max	8190	0.410832	96.4771	2452.07	Max	2202	0.452174	51.6259	765.668	Max	4897	0.532006	69.4606	1560.97
(Obj.#)	2734	5928	2734	2734	(Obj.#)	8884	2999	3317	8884	(Obj.#)	139	29	139	139	(Obj.#)	1298	114	1298	1298	(Obj.#)	527	6708	527	527
Range	600	0.0770146	27.1185	163.374	Range	1743	0.462438	44.0234	706.498	Range	8180	0.171482	93.4771	2449.63	Range	2192	0.169158	48.9267	762.82	Range	4887	0.266455	67.3393	1558.32
Mean	27.6561	0.251749	5.86844	7.06694	Mean	54.9038	0.308266	7.62865	17.7938	Mean	71.0699	0.277341	8.2223	20.5358	Mean	99.859	0.330202	9.76152	34.3867	Mean	91.7035	0.311915	8.84949	30.086
Std.Dev	37.474	0.0125474	2.59419	10.0163	Std.Dev	88.3433	0.0254515	4.51335	31.7137	Std.Dev	248.018	0.0211047	5.26889	74.052	Std.Dev	143.268	0.0226611	5.9279	50.587	Std.Dev	227.568	0.0249709	6.52138	74.5563
Sum	23563	214.49	4999.91	6021.03	Sum	91360	512.954	12694.1	29608.9	Sum	88482	345.289	10236.8	25567.1	Sum	157977	522.38	15442.7	54399.8	Sum	164516	559.576	15876	53974.3
Samples	852	852	852	852	Samples	1664	1664	1664	1664	Samples	1245	1245	1245	1245	Samples	1582	1582	1582	1582	Samples	1794	1794	1794	1794
Stats	Area	Density (mean	Diameter (mea	IOD	Stats	Area	Density (mean	Diameter (mea	IOD	Stats	Area	Density (mean	Diameter (mea	IOD	Stats	Area	Density (mean	Diameter (mea	IOD	Stats	Area	Density (mean	Diameter (mea	IOD
Min	10	0.264842	2.95416	2.66725	Min	10	0.220196	3.16228	2.26919	Min	10	0.224118	3.16228	2.25201	Min	10	0.255869	3.47983	2.57291	Min	10	0.225491	2.82843	2.31663
(Obj.#)	9	3675	345	10050	(Obj.#)	16	8054	6662	2497	(Obj.#)	89	2604	2831	11832	(Obj.#)	15	3710	318	2178	(Obj.#)	42	8196	1022	2772
Max	6850	0.560887	76.0634	2237.42	Max	7879	0.468525	103.399	2153.23	Max	2824	0.449429	62.0566	744.622	Max	2416	0.435747	48.5625	801.44	Max	2312	0.636879	54.4415	646.188
(Obj.#)	4511	7281	4511	4511	(Obj.#)	7008	738	7008	7008	(Obj.#)	2946	614	10165	2946	(Obj.#)	3963	1073	3963	3963	(Obj.#)	3088	1513	3088	3088
Range	6840	0.296045	73.1092	2234.76	Range	7869	0.248329	100.237	2150.96	Range	2814	0.225311	58.8943	742.37	Range	2406	0.179879	45.0827	798.867	Range	2302	0.411388	51.6131	643.871
Mean	74.0991	0.306035	8.23046	23.637	Mean	91.8611	0.262686	8.8973	25.5909	Mean	56.7937	0.256813	7.4743	15.155	Mean	48.6434	0.299485	7.11758	15.2661	Mean	54.6618	0.260586	7.53653	14.9241
Std.Dev	206.92	0.0234494	5.48768	67.722	Std.Dev	256.971	0.0239341	6.7263	72.5584	Std.Dev	129.881	0.0188848	4.76823	35.5995	Std.Dev	103.657	0.0222147	3.90177	34.742	Std.Dev	94.863	0.0208909	4.43245	28.2461
Sum	135379	559.125	15037.1	43184.8	Sum	187856	537.192	18195	52333.3	Sum	187476	847.741	24672.7	50026.6	Sum	43244	266.242	6327.53	13571.6	Sum	104568	498.501	14417.4	28549.9
Samples	1827	1827	1827	1827	Samples	2045	2045	2045	2045	Samples	3301	3301	3301	3301	Samples	889	889	889	889	Samples	1913	1913	1913	1913
					7485.51	23510.3	29018.4	6021.03
					13456.9	4254.8	24016.8	29608.9
					31155.8	11887.6	27595.3	25567.1
					29221	15111.5	37893.7	54399.8
					45865.8	5218.92	55026.6	53974.3
					25921.1	18008.2	82814.1	43184.8
					13440.5	12007.7	17338.6	52333.3
					12014.1	25673.4	29046.2	50026.6
					36463.7	23406.9	15517	13571.6
					24609.9	49566.6	3599.56	28549.9
				mean	23963.4	18864.6	32186.6	35723.7

## Sheet: FAS-WT
Stats	Area	Density (mean	Diameter (mea	IOD	Stats	Area	Density (mean	Diameter (mea	IOD	Stats	Area	Density (mean	Diameter (mea	IOD	Stats	Area	Density (mean	Diameter (mea	IOD	Stats	Area	Density (mean	Diameter (mea	IOD
Min	10	0.221957	2.82843	2.28348	Min	10	0.2187	3.16228	2.22781	Min	10	0.187936	2.81529	1.88294	Min	10	0.23945	3.38391	2.40635	Min	10	0.216608	3.5506	2.17239
(Obj.#)	306	4540	4250	5288	(Obj.#)	13	3600	1622	1857	(Obj.#)	491	6335	3871	4454	(Obj.#)	10	8071	5316	7968	(Obj.#)	10	2053	387	2281
Max	2816	0.377512	58.2511	1063.07	Max	2549	0.352566	67.6848	707.199	Max	1987	0.331374	52.5242	458.486	Max	2408	0.386192	52.7474	906.237	Max	11041	0.349469	99.9879	3042.94
(Obj.#)	2687	2687	2687	2687	(Obj.#)	4645	4768	3705	4645	(Obj.#)	1918	67	1918	1918	(Obj.#)	10145	10831	10145	10145	(Obj.#)	80	1443	80	80
Range	2806	0.155554	55.4226	1060.79	Range	2539	0.133867	64.5225	704.971	Range	1977	0.143438	49.7089	456.603	Range	2398	0.146741	49.3635	903.831	Range	11031	0.132861	96.4373	3040.77
Mean	66.7074	0.246726	7.26299	17.7297	Mean	64.5246	0.240065	7.21597	16.284	Mean	64.11	0.203471	7.19195	13.7777	Mean	38.2618	0.271571	6.25996	10.8128	Mean	52.1149	0.249769	6.13043	13.7794
Std.Dev	204.704	0.021479	5.98419	64.8131	Std.Dev	204.409	0.0175342	6.19989	54.3818	Std.Dev	175.964	0.0125175	5.84758	39.8373	Std.Dev	91.0444	0.0146281	3.72302	30.2254	Std.Dev	429.126	0.0183764	5.22735	118.133
Sum	27817	102.885	3028.67	7393.27	Sum	32843	122.193	3672.93	8288.55	Sum	38466	122.082	4315.17	8266.64	Sum	78934	560.252	12914.3	22306.8	Sum	36272	173.839	4266.78	9590.46
Samples	417	417	417	417	Samples	509	509	509	509	Samples	600	600	600	600	Samples	2063	2063	2063	2063	Samples	696	696	696	696
Stats	Area	Density (mean	Diameter (mea	IOD	Stats	Area	Density (mean	Diameter (mea	IOD	Stats	Area	Density (mean	Diameter (mea	IOD	Stats	Area	Density (mean	Diameter (mea	IOD	Stats	Area	Density (mean	Diameter (mea	IOD
Min	10	0.221607	3.5506	2.21607	Min	10	0.20014	3.09126	2.04554	Min	10	0.220198	2.12132	2.21989	Min	10	0.246178	3.5506	2.46178	Min	10	0.208505	3.5506	2.12103
(Obj.#)	17	760	3151	760	(Obj.#)	31	2159	2206	2384	(Obj.#)	12	10030	7824	4054	(Obj.#)	153	6541	953	6541	(Obj.#)	154	217	4273	5806
Max	1314	0.349285	41.3934	347.2	Max	10008	0.34217	108.233	2412.17	Max	1084	0.361098	36.5811	280.182	Max	2425	0.345925	57.9263	722.478	Max	4682	0.367008	71.3116	1192.27
(Obj.#)	1912	1542	1912	1912	(Obj.#)	1370	4176	1370	1370	(Obj.#)	8096	282	8096	8096	(Obj.#)	3515	2510	3515	3515	(Obj.#)	6015	2741	2782	6015
Range	1304	0.127678	37.8428	344.984	Range	9998	0.14203	105.142	2410.12	Range	1074	0.140901	34.4598	277.962	Range	2415	0.0997467	54.3757	720.016	Range	4672	0.158503	67.761	1190.15
Mean	40.7194	0.255562	6.312	10.9053	Mean	58.3764	0.22587	6.75602	13.6514	Mean	30.3008	0.244871	5.66026	7.54655	Mean	35.9427	0.274766	5.88295	10.2211	Mean	60.7436	0.228629	6.54045	14.8465
Std.Dev	85.6358	0.0215651	3.97538	23.5138	Std.Dev	326.78	0.0151674	5.65206	78.7548	Std.Dev	66.6226	0.0157421	3.29988	16.9868	Std.Dev	118.994	0.0156688	3.95898	35.2398	Std.Dev	295.791	0.0134423	5.97561	75.6713
Sum	20319	127.526	3149.69	5441.74	Sum	64214	248.457	7431.62	15016.5	Sum	28907	233.607	5399.89	7199.4	Sum	22572	172.553	3694.49	6418.88	Sum	56613	213.082	6095.7	13837
Samples	499	499	499	499	Samples	1100	1100	1100	1100	Samples	954	954	954	954	Samples	628	628	628	628	Samples	932	932	932	932
Stats	Area	Density (mean	Diameter (mea	IOD	Stats	Area	Density (mean	Diameter (mea	IOD	Stats	Area	Density (mean	Diameter (mea	IOD	Stats	Area	Density (mean	Diameter (mea	IOD	Stats	Area	Density (mean	Diameter (mea	IOD
Min	10	0.207706	3.5506	2.09958	Min	10	0.205781	3.16228	2.08582	Min	10	0.230791	3.25	2.30791	Min	10	0.215225	3.33242	2.16806	Min	10	0.224889	3.56277	2.28862
(Obj.#)	52	12314	1123	11042	(Obj.#)	1	1113	11927	3892	(Obj.#)	41	1999	5639	1999	(Obj.#)	199	1125	6981	814	(Obj.#)	626	8602	9379	7612
Max	713	0.389889	29.9073	267.464	Max	2448	0.381291	59.0478	582.201	Max	2172	0.387334	57.9285	635.238	Max	4414	0.414327	75.2308	1152.07	Max	1342	0.401407	39.3576	369.245
(Obj.#)	13009	11477	11477	11477	(Obj.#)	9716	2331	9716	9716	(Obj.#)	1318	54	1318	1318	(Obj.#)	10234	6532	10234	10234	(Obj.#)	3705	9692	3705	3705
Range	703	0.182183	26.3567	265.364	Range	2438	0.17551	55.8855	580.115	Range	2162	0.156543	54.6785	632.93	Range	4404	0.199102	71.8984	1149.9	Range	1332	0.176518	35.7948	366.956
Mean	48.0301	0.241776	7.01023	13.0455	Mean	47.6	0.237789	6.74706	12.3264	Mean	40.0017	0.274246	6.39851	11.5388	Mean	60.001	0.245014	7.25771	15.2509	Mean	42.2576	0.260803	6.62255	11.7594
Std.Dev	81.6873	0.0287389	4.34057	25.5605	Std.Dev	126.341	0.0259709	4.61814	34.9594	Std.Dev	110.652	0.0293132	4.09231	32.9423	Std.Dev	206.169	0.0227068	5.86784	53.4411	Std.Dev	92.3297	0.0282392	4.01841	26.9973
Sum	47838	240.809	6982.19	12993.3	Sum	50456	252.056	7151.88	13066	Sum	23401	160.434	3743.13	6750.21	Sum	62761	256.284	7591.57	15952.4	Sum	24932	153.874	3907.3	6938.06
Samples	996	996	996	996	Samples	1060	1060	1060	1060	Samples	585	585	585	585	Samples	1046	1046	1046	1046	Samples	590	590	590	590
Stats	Area	Density (mean	Diameter (mea	IOD	Stats	Area	Density (mean	Diameter (mea	IOD	Stats	Area	Density (mean	Diameter (mea	IOD	Stats	Area	Density (mean	Diameter (mea	IOD	Stats	Area	Density (mean	Diameter (mea	IOD
Min	10	0.193534	2	1.93534	Min	10	0.211124	3.3541	2.15266	Min	10	0.213748	2.23607	2.14163	Min	10	0.232126	3.57907	2.32126	Min	10	0.257356	3.5506	2.62522
(Obj.#)	314	12244	2561	12244	(Obj.#)	88	11032	3941	7890	(Obj.#)	20	987	2931	12982	(Obj.#)	14	3638	925	3638	(Obj.#)	50	5419	3081	7164
Max	1600	0.393003	49.5297	388.504	Max	11664	0.404226	107.953	3189.27	Max	1165	0.423028	38.2754	280.84	Max	1929	0.410836	74.9026	535.768	Max	743	0.454838	31.0329	232.74
(Obj.#)	4790	8926	4790	4790	(Obj.#)	509	15934	509	509	(Obj.#)	13970	8251	13970	13970	(Obj.#)	1812	1730	1812	1812	(Obj.#)	1870	95	1870	1870
Range	1590	0.19947	47.5297	386.569	Range	11654	0.193102	104.598	3187.12	Range	1155	0.20928	36.0393	278.698	Range	1919	0.178709	71.3235	533.447	Range	733	0.197482	27.4823	230.115
Mean	43.1485	0.22152	6.70729	10.1089	Mean	55.5038	0.240509	6.81898	14.238	Mean	30.7232	0.240619	6.00014	7.61992	Mean	35.0252	0.271355	6.11896	9.9528	Mean	29.8478	0.296556	6.02674	9.10175
Std.Dev	91.1662	0.0241751	4.03656	22.4373	Std.Dev	372.521	0.0202916	5.557	101.744	Std.Dev	62.8853	0.022174	3.10837	16.0935	Std.Dev	113.607	0.0302386	4.83377	32.1369	Std.Dev	45.599	0.0265629	2.81248	14.3892
Sum	42717	219.305	6640.22	10007.8	Sum	59167	256.383	7269.03	15177.7	Sum	35301	276.472	6894.16	8755.29	Sum	11103	86.0194	1939.71	3155.04	Sum	19998	198.693	4037.91	6098.17
Samples	990	990	990	990	Samples	1066	1066	1066	1066	Samples	1149	1149	1149	1149	Samples	317	317	317	317	Samples	670	670	670	670
Stats	Area	Density (mean	Diameter (mea	IOD	Stats	Area	Density (mean	Diameter (mea	IOD	Stats	Area	Density (mean	Diameter (mea	IOD	Stats	Area	Density (mean	Diameter (mea	IOD	Stats	Area	Density (mean	Diameter (mea	IOD
Min	10	0.208871	2.12132	2.09066	Min	10	0.225701	2	2.26123	Min	10	0.244018	2.86344	2.44018	Min	10	0.228045	2	2.29473	Min	10	0.281266	3.42261	2.81266
(Obj.#)	37	10167	2476	2383	(Obj.#)	187	5227	3298	6411	(Obj.#)	13	6580	7864	6580	(Obj.#)	132	11691	2595	7706	(Obj.#)	102	5174	522	5174
Max	1776	0.45978	44.4489	421.405	Max	2808	0.532003	62.5331	798.435	Max	2348	0.584763	67.101	682.91	Max	3314	0.502972	62.6258	1064.94	Max	2029	0.536105	53.8591	800.894
(Obj.#)	12694	5659	13256	12694	(Obj.#)	7281	279	7281	7281	(Obj.#)	11	1803	11	11	(Obj.#)	3294	3767	3294	6089	(Obj.#)	2260	2274	2260	2260
Range	1766	0.250909	42.3276	419.314	Range	2798	0.306303	60.5331	796.174	Range	2338	0.340745	64.2376	680.47	Range	3304	0.274927	60.6258	1062.64	Range	2019	0.254839	50.4365	798.081
Mean	54.4205	0.234803	7.09851	13.403	Mean	49.9386	0.258892	6.9141	13.9177	Mean	73.5156	0.28145	8.01068	22.1339	Mean	68.5564	0.261123	7.42043	19.0163	Mean	48.1953	0.330363	6.68071	17.193
Std.Dev	122.447	0.0226432	4.90995	31.4239	Std.Dev	134.581	0.0321511	4.77075	39.2162	Std.Dev	175.092	0.0329083	6.30875	53.7775	Std.Dev	213.38	0.0256016	6.2818	62.9469	Std.Dev	136.673	0.0415247	4.88131	52.0121
Sum	83209	359.013	10853.6	20493.2	Sum	47142	244.394	6526.91	13138.3	Sum	58886	225.441	6416.56	17729.3	Sum	87478	333.193	9468.47	24264.8	Sum	26893	184.343	3727.84	9593.67
Samples	1529	1529	1529	1529	Samples	944	944	944	944	Samples	801	801	801	801	Samples	1276	1276	1276	1276	Samples	558	558	558	558
Stats	Area	Density (mean	Diameter (mea	IOD	Stats	Area	Density (mean	Diameter (mea	IOD	Stats	Area	Density (mean	Diameter (mea	IOD	Stats	Area	Density (mean	Diameter (mea	IOD	Stats	Area	Density (mean	Diameter (mea	IOD
Min	10	0.238454	3.16228	2.40487	Min	10	0.242048	2.23607	2.42048	Min	10	0.257094	3.38391	2.57094	Min	10	0.226841	3.16228	2.2859	Min	10	0.260606	3.60358	2.67209
(Obj.#)	90	5274	975	5403	(Obj.#)	100	1434	5197	1434	(Obj.#)	184	2644	249	2644	(Obj.#)	78	5815	3	3031	(Obj.#)	298	3161	760	993
Max	3727	0.492367	67.2331	1319.68	Max	6748	0.513954	92.3051	2588.27	Max	10892	0.549548	99.6468	3875.04	Max	9094	0.44158	102.164	2643.35	Max	2684	0.627757	62.0898	873.435
(Obj.#)	7199	7221	7199	7199	(Obj.#)	4292	2698	4292	2698	(Obj.#)	3652	4247	2363	3652	(Obj.#)	172	8428	172	172	(Obj.#)	957	1681	957	957
Range	3717	0.253913	64.0708	1317.28	Range	6738	0.271906	90.069	2585.85	Range	10882	0.292454	96.2628	3872.47	Range	9084	0.214739	99.0018	2641.07	Range	2674	0.367151	58.4862	870.763
Mean	73.7687	0.277117	7.61229	21.9686	Mean	176.538	0.278323	10.6721	54.711	Mean	209.892	0.293682	10.3241	70.5879	Mean	128.803	0.258687	8.56548	36.3432	Mean	51.4953	0.30436	6.94342	16.7925
Std.Dev	246.194	0.033273	6.30037	78.8937	Std.Dev	521.472	0.0356255	11.3062	182.464	Std.Dev	841.184	0.0319414	12.3838	302.297	Std.Dev	593.409	0.0216833	9.33809	173.769	Std.Dev	150.217	0.0415025	4.78392	49.5902
Sum	62187	233.61	6417.16	18519.5	Sum	92153	145.284	5570.83	28559.1	Sum	130763	182.964	6431.92	43976.3	Sum	127386	255.842	8471.26	35943.4	Sum	22040	130.266	2971.78	7187.17
Samples	843	843	843	843	Samples	522	522	522	522	Samples	623	623	623	623	Samples	989	989	989	989	Samples	428	428	428	428
Stats	Area	Density (mean	Diameter (mea	IOD	Stats	Area	Density (mean	Diameter (mea	IOD	Stats	Area	Density (mean	Diameter (mea	IOD	Stats	Area	Density (mean	Diameter (mea	IOD	Stats	Area	Density (mean	Diameter (mea	IOD
Min	10	0.245756	3.57907	2.50137	Min	10	0.284788	3.57907	2.89082	Min	10	0.279549	2.82843	2.79549	Min	10	0.277287	2.23607	2.77287	Min	10	0.256983	3.5506	2.56983
(Obj.#)	144	613	3357	3239	(Obj.#)	23	1670	39	907	(Obj.#)	178	1197	1908	1197	(Obj.#)	3	2412	2479	2412	(Obj.#)	196	3446	1291	3446
Max	1586	0.448216	44.7363	481.101	Max	556	0.599116	32.7585	248.036	Max	1195	0.54094	41.5244	394.668	Max	1430	0.596869	39.355	506.034	Max	976	0.572417	38.0973	331.456
(Obj.#)	259	489	259	259	(Obj.#)	2196	1632	2196	2196	(Obj.#)	1084	198	1084	1084	(Obj.#)	593	334	593	593	(Obj.#)	1238	3889	861	861
Range	1576	0.20246	41.1572	478.599	Range	546	0.314328	29.1794	245.145	Range	1185	0.26139	38.6959	391.872	Range	1420	0.319581	37.1189	503.261	Range	966	0.315434	34.5467	328.886
Mean	117.997	0.323264	10.9266	41.17	Mean	70.2258	0.389533	8.76702	29.2469	Mean	76.811	0.368132	8.66849	31.7378	Mean	86.5676	0.373404	9.32791	34.8554	Mean	81.096	0.341915	9.1055	30.1909
Std.Dev	128.312	0.0452062	5.74928	45.2036	Std.Dev	74.0494	0.0501035	4.31052	32.6807	Std.Dev	104.167	0.0622531	5.04941	44.6183	Std.Dev	118.207	0.0564457	5.12112	46.9317	Std.Dev	105.412	0.0503485	5.15822	40.971
Sum	81890	224.345	7583.05	28572	Sum	50703	281.242	6329.79	21116.3	Sum	48775	233.764	5504.49	20153.5	Sum	57654	248.687	6212.39	23213.7	Sum	54902	231.477	6164.42	20439.2
Samples	694	694	694	694	Samples	722	722	722	722	Samples	635	635	635	635	Samples	666	666	666	666	Samples	677	677	677	677
Stats	Area	Density (mean	Diameter (mea	IOD	Stats	Area	Density (mean	Diameter (mea	IOD	Stats	Area	Density (mean	Diameter (mea	IOD	Stats	Area	Density (mean	Diameter (mea	IOD
Min	10	0.276375	3.3541	2.78571	Min	10	0.243373	3.16228	2.43373	Min	10	0.294238	3.5506	2.94238	Min	10	0.263452	3.57907	2.63452
(Obj.#)	69	441	585	620	(Obj.#)	249	3302	1468	3302	(Obj.#)	1	967	35	967	(Obj.#)	36	1813	1813	1813
Max	902	0.532892	36.6772	345.642	Max	3690	0.515599	66.3056	1358.33	Max	2187	0.502937	50.4448	808.957	Max	1642	0.469132	46.3603	603.913
(Obj.#)	43	1823	1272	4	(Obj.#)	10	1	10	10	(Obj.#)	167	1527	167	167	(Obj.#)	1990	1429	1990	1990
Range	892	0.256517	33.3231	342.856	Range	3680	0.272226	63.1434	1355.9	Range	2177	0.208699	46.8942	806.015	Range	1632	0.20568	42.7812	601.279
Mean	67.2046	0.363863	8.18347	26.583	Mean	71.6581	0.303544	8.1613	23.758	Mean	53.1713	0.380672	7.47551	21.3105	Mean	70.9667	0.342107	8.66737	26.2939
Std.Dev	94.9991	0.0524072	4.60305	38.0448	Std.Dev	185.6	0.0386199	5.06854	67.1624	Std.Dev	106.434	0.0441616	3.96839	41.2681	Std.Dev	96.0751	0.0423903	4.4803	37.5305
Sum	31855	172.471	3878.97	12600.3	Sum	38982	165.128	4439.75	12924.3	Sum	34455	246.676	4844.13	13809.2	Sum	44780	215.87	5469.11	16591.5
Samples	474	474	474	474	Samples	544	544	544	544	Samples	648	648	648	648	Samples	631	631	631	631
						7393.27	12993.3	20493.2	28572
						8288.55	13066	13138.3	21116.3
						8266.64	6750.21	17729.3	20153.5
						22306.8	15952.4	24264.8	23213.7
						9590.46	6938.06	9593.67	20439.2
						5441.74	10007.8	18519.5	12600.3
						15016.5	15177.7	28559.1	12924.3
						7199.4	8755.29	43976.3	13809.2
						6418.88	3155.04	35943.4	16591.5
						13837	6098.17	7187.17
					mean	10375.9	9889.41	21940.5	18824.5
					mean
WT	10375.9	9889.41	21940.5	18824.5	15257.6
WT da	7725.62	10354.8	20837.8	11008	12481.5
db	62216.4	87380.7	63248.1		70948.4	0.000815197
db da	42113.5	39065	34484.2	41845.2	39377	0.000208182	0.00708349
					mean
WT	0.680051	0.648164	1.43801	1.23378	1				0.680051	0.648164	1.43801	1.23378	0.506347	0.678665	1.36573	0.721477
WT da	0.506347	0.678665	1.36573	0.721477	0.818055				4.07774	5.72704	4.14536		2.76017	2.56037	2.26014	2.74259
db	4.07774	5.72704	4.14536		4.65005	0.000815197
db da	2.76017	2.56037	2.26014	2.74259	2.58082	0.000208182	0.00708349

## Sheet: FAS-WT dapa
Stats	Area	Density (mean	Diameter (mea	IOD	Stats	Area	Density (mean	Diameter (mea	IOD	Stats	Area	Density (mean	Diameter (mea	IOD	Stats	Area	Density (mean	Diameter (mea	IOD	Stats	Area	Density (mean	Diameter (mea	IOD
Min	10	0.241619	3.5506	2.41619	Min	10	0.122579	2.82843	1.25634	Min	10	0.274387	3.57907	2.74387	Min	10	0.237578	3.5506	2.37578	Min	10	0.270636	3.57907	2.77033
(Obj.#)	6	878	2077	878	(Obj.#)	226	5097	3242	11117	(Obj.#)	68	68	235	68	(Obj.#)	397	1359	1607	1359	(Obj.#)	147	1529	321	642
Max	857	0.364891	35.6517	228.992	Max	19536	0.167006	166.806	2407.8	Max	4283	0.379667	70.7266	1545.69	Max	922	0.480144	32.879	267.149	Max	6627	0.437243	89.7214	2172.18
(Obj.#)	2405	1785	2405	2405	(Obj.#)	49	6620	49	49	(Obj.#)	64	223	64	64	(Obj.#)	1738	1561	1738	1738	(Obj.#)	8	2395	8	8
Range	847	0.123272	32.1011	226.576	Range	19526	0.044427	163.977	2406.54	Range	4273	0.10528	67.1476	1542.95	Range	912	0.242566	29.3284	264.773	Range	6617	0.166606	86.1423	2169.41
Mean	40.6881	0.275409	6.17859	11.4786	Mean	100.779	0.13889	8.60718	13.4234	Mean	198.435	0.318295	10.1041	68.4192	Mean	48.8773	0.265405	6.80973	13.3055	Mean	75.0616	0.317455	7.49122	24.354
Std.Dev	93.3786	0.0214863	4.27099	26.4871	Std.Dev	577.25	0.00616316	7.95614	72.2757	Std.Dev	626.295	0.0252821	12.0682	222.915	Std.Dev	92.9266	0.0242659	4.46691	26.0899	Std.Dev	391.449	0.029001	6.21737	128.215
Sum	13305	90.0588	2020.4	3753.49	Sum	144920	199.724	12377.1	19302.8	Sum	12303	19.7343	626.457	4241.99	Sum	18329	99.5268	2553.65	4989.55	Sum	21918	92.6968	2187.44	7111.38
Samples	327	327	327	327	Samples	1438	1438	1438	1438	Samples	62	62	62	62	Samples	375	375	375	375	Samples	292	292	292	292
Stats	Area	Density (mean	Diameter (mea	IOD	Stats	Area	Density (mean	Diameter (mea	IOD	Stats	Area	Density (mean	Diameter (mea	IOD	Stats	Area	Density (mean	Diameter (mea	IOD	Stats	Area	Density (mean	Diameter (mea	IOD
Min	10	0.243573	3.5506	2.47922	Min	10	0.221861	3.5506	2.24297	Min	10	0.221714	3.5506	2.22167	Min	10	0.210249	1	2.10249	Min	10	0.224067	3.5506	2.26185
(Obj.#)	22	3563	1568	4295	(Obj.#)	87	4957	4899	1850	(Obj.#)	190	8919	1208	6438	(Obj.#)	49	5953	6927	5953	(Obj.#)	36	284	2329	4662
Max	500	0.44455	27.1221	135.076	Max	1963	0.320668	49.5301	528.497	Max	817	0.332766	33.4715	206.254	Max	2543	0.318466	48.2529	641.674	Max	1918	0.302632	61.3782	525.51
(Obj.#)	1137	3100	1137	1137	(Obj.#)	2473	5080	2473	2473	(Obj.#)	4398	8871	958	4398	(Obj.#)	361	747	361	361	(Obj.#)	1575	646	1575	2796
Range	490	0.200977	23.5715	132.597	Range	1953	0.0988071	45.9795	526.254	Range	807	0.111053	29.9209	204.032	Range	2533	0.108217	47.2529	639.571	Range	1908	0.0785656	57.8276	523.248
Mean	42.7511	0.274813	6.63238	12.1621	Mean	54.3468	0.243872	6.61921	13.8212	Mean	32.8958	0.239856	5.93641	8.11191	Mean	36.0412	0.230777	5.9674	8.62736	Mean	38.4499	0.248234	6.15286	9.96722
Std.Dev	61.884	0.0226656	3.68841	18.0892	Std.Dev	183.17	0.0136187	5.4024	49.1044	Std.Dev	63.8039	0.0119612	3.36226	16.3468	Std.Dev	115.63	0.0110901	3.75918	29.3041	Std.Dev	110.608	0.0133658	4.38814	30.8214
Sum	19238	123.666	2984.57	5472.93	Sum	29619	132.91	3607.47	7532.58	Sum	38817	283.03	7004.97	9572.05	Sum	29770	190.622	4929.07	7126.2	Sum	31452	203.056	5033.04	8153.19
Samples	450	450	450	450	Samples	545	545	545	545	Samples	1180	1180	1180	1180	Samples	826	826	826	826	Samples	818	818	818	818
Stats	Area	Density (mean	Diameter (mea	IOD	Stats	Area	Density (mean	Diameter (mea	IOD	Stats	Area	Density (mean	Diameter (mea	IOD	Stats	Area	Density (mean	Diameter (mea	IOD	Stats	Area	Density (mean	Diameter (mea	IOD
Min	10	0.199758	2.23607	1.99758	Min	10	0.192477	3.25662	1.92477	Min	10	0.213695	3.0013	2.13695	Min	10	0.217248	2.28825	2.17248	Min	10	0.208305	2.92081	2.08305
(Obj.#)	26	17453	17459	17453	(Obj.#)	244	4712	13202	4712	(Obj.#)	49	3640	755	3640	(Obj.#)	193	2612	1676	2612	(Obj.#)	74	14757	15929	14757
Max	1319	0.347994	41.7234	408.222	Max	6356	0.375217	90.847	1525.15	Max	759	0.431793	30.4685	195.178	Max	1345	0.434941	45.5496	365.082	Max	3281	0.405585	66.015	868.756
(Obj.#)	12483	17204	6211	12483	(Obj.#)	15002	15630	15002	15002	(Obj.#)	2702	7737	8370	2702	(Obj.#)	5418	2418	5418	5418	(Obj.#)	6822	12342	6822	6822
Range	1309	0.148235	39.4873	406.224	Range	6346	0.18274	87.5904	1523.22	Range	749	0.218098	27.4672	193.041	Range	1335	0.217693	43.2613	362.909	Range	3271	0.197281	63.0942	866.672
Mean	43.1366	0.220839	6.66861	9.86153	Mean	59.8533	0.215802	7.06293	13.6126	Mean	27.5347	0.244746	5.80365	6.9792	Mean	38.3797	0.241673	6.33358	9.61265	Mean	32.1347	0.231866	6.07088	7.6602
Std.Dev	93.896	0.0127975	4.24007	23.3491	Std.Dev	248.502	0.013899	5.88379	60.0987	Std.Dev	54.2212	0.0236104	2.80293	14.5961	Std.Dev	88.49	0.0162732	4.06292	23.2085	Std.Dev	99.2987	0.0136472	3.46933	25.6116
Sum	55258	282.895	8542.49	12632.6	Sum	106898	385.422	12614.4	24312.1	Sum	17044	151.498	3592.46	4320.12	Sum	33966	213.881	5605.22	8507.2	Sum	53215	383.97	10053.4	12685.3
Samples	1281	1281	1281	1281	Samples	1786	1786	1786	1786	Samples	619	619	619	619	Samples	885	885	885	885	Samples	1656	1656	1656	1656
Stats	Area	Density (mean	Diameter (mea	IOD	Stats	Area	Density (mean	Diameter (mea	IOD	Stats	Area	Density (mean	Diameter (mea	IOD	Stats	Area	Density (mean	Diameter (mea	IOD	Stats	Area	Density (mean	Diameter (mea	IOD
Min	10	0.226229	2.5	2.26229	Min	10	0.222263	2.12132	2.22263	Min	10	0.217946	3.3541	2.20627	Min	10	0.23561	2	2.38294	Min	10	0.226755	3.41112	2.26755
(Obj.#)	9	4008	5901	4008	(Obj.#)	11	5221	7402	5221	(Obj.#)	2	5122	5244	1488	(Obj.#)	286	3453	7808	3773	(Obj.#)	366	8959	5001	8959
Max	858	0.40621	35.9919	348.528	Max	2553	0.466675	54.4286	881.59	Max	1015	0.457302	35.6723	289.527	Max	1765	0.506672	46.611	738.935	Max	1343	0.371485	46.6323	466.416
(Obj.#)	5	5	3646	5	(Obj.#)	3336	1972	3336	3336	(Obj.#)	7116	1440	7116	7116	(Obj.#)	13661	983	13661	13661	(Obj.#)	661	6424	6280	661
Range	848	0.17998	33.4919	346.265	Range	2543	0.244411	52.3073	879.367	Range	1005	0.239356	32.3182	287.321	Range	1755	0.271062	44.611	736.552	Range	1333	0.144729	43.2212	464.148
Mean	26.833	0.258253	5.69093	7.46006	Mean	48.7942	0.254218	6.69763	13.3866	Mean	37.391	0.248552	6.37043	9.79807	Mean	39.5307	0.265369	6.44675	11.0413	Mean	36.6182	0.257825	6.22953	9.88983
Std.Dev	61.7511	0.0238623	2.87123	21.0198	Std.Dev	151.695	0.0237806	4.77369	47.674	Std.Dev	75.3555	0.0236199	3.66927	21.9311	Std.Dev	92.0315	0.0179507	4.06008	30.7653	Std.Dev	90.9739	0.0149013	4.07216	27.0129
Sum	13819	133	2930.83	3841.93	Sum	23714	123.55	3255.05	6505.91	Sum	28118	186.911	4790.56	7368.15	Sum	45658	306.501	7445.99	12752.7	Sum	39328	276.904	6690.52	10621.7
Samples	515	515	515	515	Samples	486	486	486	486	Samples	752	752	752	752	Samples	1155	1155	1155	1155	Samples	1074	1074	1074	1074
Stats	Area	Density (mean	Diameter (mea	IOD	Stats	Area	Density (mean	Diameter (mea	IOD	Stats	Area	Density (mean	Diameter (mea	IOD	Stats	Area	Density (mean	Diameter (mea	IOD	Stats	Area	Density (mean	Diameter (mea	IOD
Min	10	0.216006	3.38391	2.29468	Min	10	0.292858	3.60358	2.97271	Min	10	0.298326	3.5506	2.99086	Min	10	0.320072	3.5506	3.24095	Min	10	0.238088	3.38622	2.56127
(Obj.#)	95	1095	1623	370	(Obj.#)	333	475	1741	1434	(Obj.#)	6	1342	297	1247	(Obj.#)	67	916	461	604	(Obj.#)	161	2389	1115	959
Max	7660	0.428512	97.8623	2406.62	Max	4705	0.417664	84.2121	1695.09	Max	5245	0.595925	84.0253	2078.87	Max	3709	0.647269	66.1924	1676.53	Max	5860	0.47446	85.0154	2533.91
(Obj.#)	284	1427	591	284	(Obj.#)	177	251	177	177	(Obj.#)	75	59	75	75	(Obj.#)	236	243	236	236	(Obj.#)	2985	4134	2985	2985
Range	7650	0.212506	94.4784	2404.32	Range	4695	0.124807	80.6085	1692.12	Range	5235	0.297599	80.4747	2075.88	Range	3699	0.327197	62.6418	1673.29	Range	5850	0.236372	81.6291	2531.34
Mean	334.799	0.292881	15.3066	103.358	Mean	115.599	0.336707	9.55708	39.9545	Mean	129.633	0.371815	9.72524	52.5429	Mean	103.484	0.410708	9.05912	46.0555	Mean	67.0111	0.321018	7.9914	22.7483
Std.Dev	868.482	0.047936	14.7801	270.727	Std.Dev	384.134	0.0241858	9.74777	135.652	Std.Dev	356.274	0.049436	8.52309	140.849	Std.Dev	284.732	0.0532713	7.10982	129.984	Std.Dev	293.582	0.0616413	6.6597	123.405
Sum	101444	88.7429	4637.91	31317.4	Sum	47858	139.397	3956.63	16541.2	Sum	46279	132.738	3471.91	18757.8	Sum	25457	101.034	2228.54	11329.6	Sum	30222	144.779	3604.12	10259.5
Samples	303	303	303	303	Samples	414	414	414	414	Samples	357	357	357	357	Samples	246	246	246	246	Samples	451	451	451	451
Stats	Area	Density (mean	Diameter (mea	IOD	Stats	Area	Density (mean	Diameter (mea	IOD	Stats	Area	Density (mean	Diameter (mea	IOD	Stats	Area	Density (mean	Diameter (mea	IOD	Stats	Area	Density (mean	Diameter (mea	IOD
Min	10	0.288459	3.57907	2.88601	Min	10	0.270337	3.60057	2.70913	Min	10	0.313864	3.5506	3.13864	Min	10	0.257423	3.5506	2.57423	Min	10	0.318554	3.5506	3.22573
(Obj.#)	157	914	777	319	(Obj.#)	37	212	662	73	(Obj.#)	96	1132	572	1132	(Obj.#)	5	1067	599	1067	(Obj.#)	146	23	1599	1392
Max	1555	0.559849	46.6219	755.78	Max	2824	0.536848	58.6347	1049.17	Max	2110	0.535822	54.0592	926.307	Max	14265	0.475455	136.567	5249.28	Max	5197	0.527022	71.7802	2199.85
(Obj.#)	316	1167	316	1024	(Obj.#)	694	918	694	694	(Obj.#)	453	215	453	453	(Obj.#)	2717	3917	2717	2717	(Obj.#)	4	1028	4	4
Range	1545	0.271391	43.0428	752.894	Range	2814	0.266511	55.0342	1046.46	Range	2100	0.221958	50.5086	923.168	Range	14255	0.218032	133.016	5246.71	Range	5187	0.208468	68.2296	2196.63
Mean	104.898	0.371636	9.49939	42.8832	Mean	114.322	0.344454	9.55676	42.838	Mean	127.068	0.387753	10.0538	54.2869	Mean	192.973	0.304697	9.56432	65.6293	Mean	86.5822	0.376452	8.14138	35.3066
Std.Dev	185.253	0.0608398	7.09424	80.4403	Std.Dev	264.304	0.0558196	7.35137	102.037	Std.Dev	266.367	0.0498395	8.05661	117.265	Std.Dev	878.589	0.0315566	11.8598	313.134	Std.Dev	265.763	0.0360267	6.86079	111.941
Sum	29896	105.916	2707.33	12221.7	Sum	29495	88.8691	2465.64	11052.2	Sum	46888	143.081	3709.85	20031.9	Sum	158431	250.156	7852.31	53881.7	Sum	56365	245.07	5300.04	22984.6
Samples	285	285	285	285	Samples	258	258	258	258	Samples	369	369	369	369	Samples	821	821	821	821	Samples	651	651	651	651
Stats	Area	Density (mean	Diameter (mea	IOD	Stats	Area	Density (mean	Diameter (mea	IOD	Stats	Area	Density (mean	Diameter (mea	IOD	Stats	Area	Density (mean	Diameter (mea	IOD	Stats	Area	Density (mean	Diameter (mea	IOD
Min	10	0.233393	2.82843	2.33393	Min	10	0.222131	2.5	2.23154	Min	10	0.222075	3.5506	2.25355	Min	10	0.243709	3.5506	2.60029	Min	10	0.244799	3.57907	2.46599
(Obj.#)	16	1019	167	1019	(Obj.#)	141	8499	7921	676	(Obj.#)	94	26	265	3976	(Obj.#)	21	4474	21	1999	(Obj.#)	20	2697	1021	3610
Max	5325	0.550195	68.6126	1961.49	Max	704	0.37936	32.199	202.606	Max	477	0.43228	27.6757	163.934	Max	3854	0.524392	63.0487	2021.01	Max	1123	0.436466	37.4534	417.388
(Obj.#)	1166	1815	1166	1166	(Obj.#)	3615	4339	3615	4528	(Obj.#)	4451	119	4451	4451	(Obj.#)	7239	7239	7239	7239	(Obj.#)	1075	2123	1075	1075
Range	5315	0.316802	65.7842	1959.16	Range	694	0.157229	29.699	200.374	Range	467	0.210205	24.1251	161.68	Range	3844	0.280684	59.4981	2018.41	Range	1113	0.191667	33.8744	414.922
Mean	54.3278	0.296014	7.03551	18.026	Mean	42.3832	0.263381	6.66784	12.2904	Mean	46.5129	0.277522	7.2158	13.8614	Mean	48.2156	0.307299	6.93483	16.0608	Mean	52.1433	0.300315	7.66184	16.7558
Std.Dev	245.125	0.0398832	4.33092	90.776	Std.Dev	59.4855	0.031158	3.39078	18.9394	Std.Dev	49.3425	0.032033	3.22562	16.1863	Std.Dev	134.839	0.0360122	4.24983	63.1333	Std.Dev	64.7413	0.0322799	3.4619	23.2881
Sum	26349	143.567	3412.22	8742.63	Sum	36831	228.878	5794.35	10680.3	Sum	30559	182.332	4740.78	9106.93	Sum	58582	373.368	8425.81	19513.9	Sum	30556	175.984	4489.84	9818.89
Samples	485	485	485	485	Samples	869	869	869	869	Samples	657	657	657	657	Samples	1215	1215	1215	1215	Samples	586	586	586	586
Stats	Area	Density (mean	Diameter (mea	IOD	Stats	Area	Density (mean	Diameter (mea	IOD	Stats	Area	Density (mean	Diameter (mea	IOD	Stats	Area	Density (mean	Diameter (mea	IOD	Stats	Area	Density (mean	Diameter (mea	IOD
Min	10	0.23036	3.30278	2.3036	Min	10	0.27051	2.23607	2.7051	Min	10	0.240776	3.57907	2.40776	Min	10	0.237404	3.5506	2.37404	Min	10	0.227424	3.50255	2.27424
(Obj.#)	9	4112	11	4112	(Obj.#)	157	635	633	635	(Obj.#)	42	433	2278	433	(Obj.#)	9	603	1869	603	(Obj.#)	40	40	3188	40
Max	698	0.43084	36.0915	244.408	Max	2519	0.531496	58.8241	857.413	Max	2073	0.511936	55.8373	582.344	Max	779	0.463752	31.7841	234.358	Max	5142	0.407009	78.4337	1644.94
(Obj.#)	3594	1185	3594	3594	(Obj.#)	3108	3327	3108	3108	(Obj.#)	2290	5265	2290	2290	(Obj.#)	1705	752	1705	1705	(Obj.#)	2978	1115	2978	2978
Range	688	0.20048	32.7887	242.104	Range	2509	0.260985	56.588	854.708	Range	2063	0.27116	52.2582	579.936	Range	769	0.226348	28.2335	231.984	Range	5132	0.179585	74.9311	1642.67
Mean	71.2832	0.276644	8.51677	21.1162	Mean	55.1966	0.317594	7.02993	18.7591	Mean	57.6943	0.282349	7.42741	17.0557	Mean	52.2554	0.28281	7.43913	15.6313	Mean	57.0874	0.275741	7.12903	16.9587
Std.Dev	80.3851	0.0304315	4.50731	25.635	Std.Dev	157.409	0.032633	5.31436	56.6109	Std.Dev	129.857	0.0305525	4.83074	37.9244	Std.Dev	68.5109	0.0301702	3.68555	21.8415	Std.Dev	236.324	0.0283686	5.01197	75.0236
Sum	45051	174.839	5382.6	13345.4	Sum	28923	166.419	3683.68	9829.77	Sum	37559	183.809	4835.24	11103.2	Sum	28845	156.111	4106.4	8628.48	Sum	31341	151.382	3913.84	9310.33
Samples	632	632	632	632	Samples	524	524	524	524	Samples	651	651	651	651	Samples	552	552	552	552	Samples	549	549	549	549
						3753.49	12632.6	31317.4	8742.63
						19302.8	24312.1	16541.2	10680.3
						4241.99	4320.12	18757.8	9106.93
						4989.55	8507.2	11329.6	19513.9
						7111.38	12685.3	10259.5	9818.89
						5472.93	3841.93	12221.7	13345.4
						7532.58	6505.91	11052.2	9829.77
						9572.05	7368.15	20031.9	11103.2
						7126.2	12752.7	53881.7	8628.48
						8153.19	10621.7	22984.6	9310.33
					mean	7725.62	10354.8	20837.8	11008

## Sheet: FAS-db
Stats	Area	Density (mean	Diameter (mea	IOD	Stats	Area	Density (mean	Diameter (mea	IOD	Stats	Area	Density (mean	Diameter (mea	IOD	Stats	Area	Density (mean	Diameter (mea	IOD	Stats	Area	Density (mean	Diameter (mea	IOD
Min	10	0.243779	2.56155	2.45348	Min	10	0.220818	2.82843	2.23347	Min	10	0.234193	3.45779	2.34193	Min	10	0.228639	2.23607	2.30541	Min	10	0.288953	2.5	2.90434
(Obj.#)	260	7133	16167	13142	(Obj.#)	48	7135	5482	737	(Obj.#)	213	2720	160	2720	(Obj.#)	81	928	4318	3316	(Obj.#)	246	5932	3386	8536
Max	28827	0.592083	178.427	9116.79	Max	5887	0.464864	81.5773	1846.81	Max	6168	0.442246	72.6493	2533.55	Max	2005	0.503339	49.2695	718.036	Max	10554	0.783144	160.241	5298.94
(Obj.#)	67	12844	67	67	(Obj.#)	719	12762	719	719	(Obj.#)	2051	10428	2051	2051	(Obj.#)	6677	4757	6677	6677	(Obj.#)	4320	1929	3787	4320
Range	28817	0.348304	175.865	9114.34	Range	5877	0.244046	78.7488	1844.57	Range	6158	0.208053	69.1915	2531.2	Range	1995	0.2747	47.0334	715.73	Range	10544	0.494191	157.741	5296.04
Mean	109.296	0.286914	9.16857	33.918	Mean	79.3715	0.267182	8.32614	23.0645	Mean	82.6508	0.282737	8.48678	25.5054	Mean	63.2008	0.278383	7.94983	19.2561	Mean	89.9626	0.35081	8.31096	35.9286
Std.Dev	591.719	0.0250217	8.02338	189.056	Std.Dev	241.733	0.0235493	6.677	75.2861	Std.Dev	235.316	0.0229307	6.89662	82.7395	Std.Dev	121.783	0.0271229	5.40597	42.1687	Std.Dev	427.533	0.0341818	8.06468	199.716
Sum	327342	859.307	27459.9	101584	Sum	207239	697.612	21739.5	60221.3	Sum	198114	677.719	20342.8	61136.5	Sum	150165	661.437	18888.8	45752.4	Sum	168410	656.716	15558.1	67258.4
Samples	2995	2995	2995	2995	Samples	2611	2611	2611	2611	Samples	2397	2397	2397	2397	Samples	2376	2376	2376	2376	Samples	1872	1872	1872	1872
Stats	Area	Density (mean	Diameter (mea	IOD	Stats	Area	Density (mean	Diameter (mea	IOD	Stats	Area	Density (mean	Diameter (mea	IOD	Stats	Area	Density (mean	Diameter (mea	IOD	Stats	Area	Density (mean	Diameter (mea	IOD
Min	10	0.222629	2.5	2.24545	Min	10	0.211583	3.16228	2.19034	Min	10	0.181723	1.5	1.81723	Min	10	0.227666	2.23607	2.27666	Min	10	0.183521	2.23607	1.84794
(Obj.#)	64	619	384	9746	(Obj.#)	7	11757	13523	3809	(Obj.#)	11	18514	7301	18514	(Obj.#)	207	3846	1202	3846	(Obj.#)	19	7312	14351	1931
Max	3423	0.544868	67.0743	1632.96	Max	15434	0.489151	139.744	5284.34	Max	4593	0.423466	95.51	1315.78	Max	2113	0.54443	61.3798	733.02	Max	8958	0.46869	104.01	3351.5
(Obj.#)	1229	8933	8918	2570	(Obj.#)	11565	11340	11267	11565	(Obj.#)	12815	14973	12815	12815	(Obj.#)	2328	9343	366	2328	(Obj.#)	898	2535	10620	898
Range	3413	0.32224	64.5743	1630.72	Range	15424	0.277568	136.582	5282.15	Range	4583	0.241743	94.01	1313.96	Range	2103	0.316764	59.1437	730.744	Range	8948	0.285169	101.774	3349.65
Mean	83.2569	0.275991	8.15795	27.2753	Mean	76.77	0.25897	8.01204	22.0677	Mean	58.1788	0.225557	7.50335	14.1463	Mean	54.2209	0.276813	7.32678	16.0839	Mean	91.5138	0.222916	8.51553	22.689
Std.Dev	258.835	0.029979	6.88595	106.048	Std.Dev	385.415	0.0232875	6.71487	129.356	Std.Dev	150.098	0.0251318	5.37115	40.6646	Std.Dev	124.039	0.0276987	4.84665	41.3815	Std.Dev	338.072	0.021656	7.33154	97.691
Sum	171759	569.37	16829.9	56269	Sum	184555	622.565	19260.9	53050.7	Sum	188732	731.708	24340.9	45890.5	Sum	134522	686.773	18177.7	39904.1	Sum	367428	895.009	34189.9	91096.5
Samples	2063	2063	2063	2063	Samples	2404	2404	2404	2404	Samples	3244	3244	3244	3244	Samples	2481	2481	2481	2481	Samples	4015	4015	4015	4015
Stats	Area	Density (mean	Diameter (mea	IOD	Stats	Area	Density (mean	Diameter (mea	IOD	Stats	Area	Density (mean	Diameter (mea	IOD	Stats	Area	Density (mean	Diameter (mea	IOD	Stats	Area	Density (mean	Diameter (mea	IOD
Min	10	0.231406	3	2.34356	Min	10	0.202406	2.82843	2.05105	Min	10	0.268948	3.16228	2.73228	Min	10	0.221623	3.16228	2.21764	Min	10	0.224802	2.69917	2.24802
(Obj.#)	47	1021	6371	1539	(Obj.#)	38	8172	3272	372	(Obj.#)	79	499	675	2637	(Obj.#)	5	6727	6154	5666	(Obj.#)	215	7877	6236	7877
Max	3641	0.442121	64.8892	1243.86	Max	5494	0.397198	75.0669	1757.37	Max	5250	0.526927	75.3544	2314.08	Max	16274	0.47438	126.65	6588.05	Max	18922	0.4369	138.284	6626.03
(Obj.#)	3990	8300	3990	1423	(Obj.#)	2219	5440	2219	2219	(Obj.#)	24	426	24	24	(Obj.#)	8887	8611	7873	7873	(Obj.#)	7974	7477	7974	7974
Range	3631	0.210715	61.8892	1241.51	Range	5484	0.194792	72.2384	1755.31	Range	5240	0.257979	72.1921	2311.35	Range	16264	0.252757	123.488	6585.83	Range	18912	0.212098	135.585	6623.78
Mean	138.988	0.29883	10.5746	45.736	Mean	134.673	0.265528	10.6432	39.529	Mean	141.215	0.34298	10.6738	53.6262	Mean	166.132	0.28021	11.0088	53.9896	Mean	172.682	0.277995	11.1484	54.8651
Std.Dev	288.339	0.0345093	8.59678	99.3787	Std.Dev	264.039	0.030867	8.19576	82.8105	Std.Dev	314.623	0.039852	8.4672	128.074	Std.Dev	628.791	0.0332607	9.94393	251.031	Std.Dev	597.998	0.0309854	9.86125	205.916
Sum	225577	485.001	17162.7	74229.5	Sum	258573	509.814	20434.9	75895.7	Sum	208010	505.209	15722.5	78991.4	Sum	339906	573.309	22524	110463	Sum	320844	516.515	20713.7	101939
Samples	1623	1623	1623	1623	Samples	1920	1920	1920	1920	Samples	1473	1473	1473	1473	Samples	2046	2046	2046	2046	Samples	1858	1858	1858	1858
Stats	Area	Density (mean	Diameter (mea	IOD	Stats	Area	Density (mean	Diameter (mea	IOD	Stats	Area	Density (mean	Diameter (mea	IOD	Stats	Area	Density (mean	Diameter (mea	IOD	Stats	Area	Density (mean	Diameter (mea	IOD
Min	10	0.209789	2.23607	2.12846	Min	10	0.215223	2.23607	2.17542	Min	10	0.280531	2.23607	2.80531	Min	10	0.200046	2	2.00336	Min	10	0.222213	2.82843	2.24931
(Obj.#)	4	5467	10028	10397	(Obj.#)	23	10151	2658	3981	(Obj.#)	208	9928	9000	9928	(Obj.#)	125	10729	4434	1967	(Obj.#)	3	8743	2601	3909
Max	6086	0.398585	83.2553	2090.21	Max	8577	0.479069	110.342	2691.74	Max	5863	0.525936	77.1762	2394.57	Max	9855	0.367476	109.453	2815.48	Max	19937	0.380438	116.518	6363.18
(Obj.#)	5550	5026	5550	5550	(Obj.#)	7366	4277	60	60	(Obj.#)	7216	4620	7216	7216	(Obj.#)	4375	587	6087	4375	(Obj.#)	2480	9843	2480	2480
Range	6076	0.188797	81.0193	2088.09	Range	8567	0.263847	108.106	2689.57	Range	5853	0.245405	74.9402	2391.76	Range	9845	0.16743	107.453	2813.47	Range	19927	0.158225	113.689	6360.93
Mean	111.949	0.265775	9.45992	33.182	Mean	157.51	0.270279	10.5062	48.0227	Mean	114.013	0.36901	9.76983	45.6612	Mean	134.001	0.246758	9.87051	35.968	Mean	134.02	0.273064	9.87869	40.4984
Std.Dev	304.85	0.0323796	8.15673	97.9447	Std.Dev	496.614	0.0320283	9.96269	160.709	Std.Dev	273.904	0.0424489	7.736	116.938	Std.Dev	486.975	0.0254551	9.03853	136.164	Std.Dev	593.917	0.0280526	8.77937	191.459
Sum	264088	626.964	22316	78276.2	Sum	337072	578.398	22483.2	102769	Sum	236692	766.065	20282.2	94792.7	Sum	271755	500.425	20017.4	72943.1	Sum	276350	563.057	20369.9	83507.8
Samples	2359	2359	2359	2359	Samples	2140	2140	2140	2140	Samples	2076	2076	2076	2076	Samples	2028	2028	2028	2028	Samples	2062	2062	2062	2062
Stats	Area	Density (mean	Diameter (mea	IOD	Stats	Area	Density (mean	Diameter (mea	IOD	Stats	Area	Density (mean	Diameter (mea	IOD	Stats	Area	Density (mean	Diameter (mea	IOD	Stats	Area	Density (mean	Diameter (mea	IOD
Min	10	0.209265	2.92081	2.12293	Min	10	0.206741	2	2.10786	Min	10	0.224559	2.82843	2.33478	Min	10	0.237934	2	2.37934	Min	10	0	2	0
(Obj.#)	117	1819	12302	9949	(Obj.#)	33	24366	12756	4703	(Obj.#)	112	10603	15945	4846	(Obj.#)	5	1918	1100	1918	(Obj.#)	205	32782	26841	32782
Max	5777	0.439015	81.653	1917.08	Max	1682	0.410964	53.0606	522.346	Max	2789	0.54955	51.4512	1052.35	Max	3648	0.627903	64.1614	1480.54	Max	4048	0.402257	75.0213	1202.38
(Obj.#)	3071	20112	3071	3071	(Obj.#)	22878	23598	32	369	(Obj.#)	4076	14663	4545	4076	(Obj.#)	5298	4047	5298	5298	(Obj.#)	3590	15048	3590	3590
Range	5767	0.229751	78.7322	1914.95	Range	1672	0.204223	51.0606	520.238	Range	2779	0.324991	48.6228	1050.02	Range	3638	0.389969	62.1614	1478.16	Range	4038	0.402257	73.0213	1202.38
Mean	42.8758	0.278294	6.7266	12.8292	Mean	49.3239	0.268963	7.23706	14.1973	Mean	57.5207	0.297011	7.46568	18.9638	Mean	42.1101	0.317216	6.63711	14.787	Mean	32.3573	0.119139	6.24775	4.69867
Std.Dev	142.423	0.0315191	4.35097	47.7183	Std.Dev	101.75	0.0274907	4.74766	32.0607	Std.Dev	133.035	0.0331031	5.3072	48.8755	Std.Dev	125.006	0.035241	4.13262	53.2092	Std.Dev	79.8754	0.122216	3.28733	22.7513
Sum	158169	1026.63	24814.4	47327	Sum	241490	1316.84	35432.6	69510.1	Sum	185907	959.938	24129.1	61291	Sum	88389	665.837	13931.3	31038	Sum	153697	565.911	29676.8	22318.7
Samples	3689	3689	3689	3689	Samples	4896	4896	4896	4896	Samples	3232	3232	3232	3232	Samples	2099	2099	2099	2099	Samples	4750	4750	4750	4750
Stats	Area	Density (mean	Diameter (mea	IOD	Stats	Area	Density (mean	Diameter (mea	IOD	Stats	Area	Density (mean	Diameter (mea	IOD	Stats	Area	Density (mean	Diameter (mea	IOD	Stats	Area	Density (mean	Diameter (mea	IOD
Min	10	0.203465	2.82843	2.03465	Min	10	0.184586	2.23607	1.84586	Min	10	0.207681	3.12132	2.16244	Min	10	0.197922	2.23607	2.02249	Min	10	0.180843	3.38391	1.80843
(Obj.#)	10	18120	1123	18120	(Obj.#)	9	20798	7966	20798	(Obj.#)	55	2707	5870	19013	(Obj.#)	27	7920	5775	12633	(Obj.#)	31	12303	10720	12303
Max	2038	0.391358	67.7034	680.127	Max	4870	0.371316	82.3732	1402.21	Max	2159	0.39874	58.5754	742.851	Max	3756	0.452766	91.3921	1149.71	Max	29332	0.46999	166.159	7990.47
(Obj.#)	10274	13559	17018	10274	(Obj.#)	5375	11116	870	5375	(Obj.#)	3154	12353	1787	3154	(Obj.#)	47	1923	15179	47	(Obj.#)	28	12671	28	28
Range	2028	0.187893	64.875	678.093	Range	4860	0.18673	80.1371	1400.37	Range	2149	0.19106	55.454	740.689	Range	3746	0.254843	89.1561	1147.69	Range	29322	0.289147	162.775	7988.66
Mean	39.7414	0.268221	6.74506	11.3166	Mean	54.1118	0.245072	7.41702	14.1624	Mean	44.5608	0.279713	7.08485	13.1123	Mean	63.5055	0.25959	7.83058	17.823	Mean	169.377	0.233149	9.85071	45.2349
Std.Dev	77.1184	0.0288414	3.90362	24.4631	Std.Dev	153.27	0.0258061	5.21423	43.4904	Std.Dev	103.629	0.0299072	4.57129	32.9344	Std.Dev	174.993	0.0280439	6.13052	52.034	Std.Dev	832.227	0.0256887	11.3116	230.085
Sum	149348	1007.97	25347.9	42527.7	Sum	297074	1345.45	40719.4	77751.5	Sum	211753	1329.2	33667.2	62309.7	Sum	323370	1321.83	39873.3	90754.5	Sum	477983	657.947	27798.7	127653
Samples	3758	3758	3758	3758	Samples	5490	5490	5490	5490	Samples	4752	4752	4752	4752	Samples	5092	5092	5092	5092	Samples	2822	2822	2822	2822
							101584	74229.5	47327
							60221.3	75895.7	69510.1
							61136.5	78991.4	61291
							45752.4	110463	31038
							67258.4	101939	22318.7
							56269	78276.2	42527.7
							53050.7	102769	77751.5
							45890.5	94792.7	62309.7
							39904.1	72943.1	90754.5
							91096.5	83507.8	127653
						mean	62216.4	87380.7	63248.1

## Sheet: FAS-db dapa
Stats	Area	Density (mean	Diameter (mea	IOD	Stats	Area	Density (mean	Diameter (mea	IOD	Stats	Area	Density (mean	Diameter (mea	IOD	Stats	Area	Density (mean	Diameter (mea	IOD	Stats	Area	Density (mean	Diameter (mea	IOD
Min	10	0.194955	2.12132	1.94955	Min	10	0.172779	2.23607	1.74947	Min	10	0.168224	2.12132	1.69101	Min	10	0.207919	2.58114	2.07919	Min	10	0.223658	1.41421	2.23658
(Obj.#)	156	10564	11249	10564	(Obj.#)	8	15504	9971	11900	(Obj.#)	49	11718	7313	18531	(Obj.#)	45	9954	7676	9954	(Obj.#)	36	418	25979	418
Max	2098	0.323128	48.278	485.181	Max	3388	0.429374	68.138	771.715	Max	7688	0.334292	84.9369	1701.64	Max	3588	0.464698	71.1261	1003.98	Max	815	0.260816	42.8521	195.815
(Obj.#)	5714	454	4716	5714	(Obj.#)	2878	15092	2878	2878	(Obj.#)	13142	16951	13142	13142	(Obj.#)	12368	1498	12368	12368	(Obj.#)	5390	6432	5180	5390
Range	2088	0.128173	46.1567	483.231	Range	3378	0.256595	65.9019	769.965	Range	7678	0.166067	82.8156	1699.95	Range	3578	0.256779	68.5449	1001.9	Range	805	0.0371583	41.4379	193.578
Mean	51.8745	0.240076	7.05721	13.2171	Mean	59.6542	0.207844	7.49127	13.2164	Mean	57.3926	0.197781	7.25436	12.0144	Mean	65.8663	0.240758	7.75833	16.6027	Mean	38.7174	0.23882	6.83241	9.25004
Std.Dev	126.314	0.0220796	5.01226	33.6126	Std.Dev	152.53	0.0182573	5.70213	35.9702	Std.Dev	198.575	0.0155175	5.71766	44.2782	Std.Dev	182.152	0.0170739	6.20639	48.2658	Std.Dev	54.4239	0.00523138	3.63499	13.0148
Sum	95449	441.741	12985.3	24319.5	Sum	175801	612.517	22076.8	38948.7	Sum	191806	660.985	24244.1	40152.2	Sum	171911	628.379	20249.2	43333	Sum	196839	1214.16	34736	47027.2
Samples	1840	1840	1840	1840	Samples	2947	2947	2947	2947	Samples	3342	3342	3342	3342	Samples	2610	2610	2610	2610	Samples	5084	5084	5084	5084
Stats	Area	Density (mean	Diameter (mea	IOD	Stats	Area	Density (mean	Diameter (mea	IOD	Stats	Area	Density (mean	Diameter (mea	IOD	Stats	Area	Density (mean	Diameter (mea	IOD	Stats	Area	Density (mean	Diameter (mea	IOD
Min	10	0.198179	3.5506	2.02614	Min	10	0.210722	2.23607	2.10722	Min	10	0.221389	3.3541	2.24367	Min	10	0.217252	2.23607	2.17781	Min	10	0.21015	2.69917	2.1015
(Obj.#)	11	13841	7951	1471	(Obj.#)	79	6355	2461	6355	(Obj.#)	20	1346	1478	2442	(Obj.#)	228	8326	978	2530	(Obj.#)	16	9611	11538	9611
Max	12682	0.545413	127.354	3361.12	Max	2967	0.371736	66.8249	850.714	Max	2440	0.398246	58.5075	745.403	Max	13057	0.367769	122.044	4283.21	Max	6539	0.398381	82.9717	2255.36
(Obj.#)	1445	3839	1445	1445	(Obj.#)	1319	8816	1319	1319	(Obj.#)	267	7424	760	267	(Obj.#)	8048	6927	8048	8048	(Obj.#)	13285	14111	2711	13285
Range	12672	0.347233	123.803	3359.1	Range	2957	0.161014	64.5889	848.607	Range	2430	0.176857	55.1534	743.159	Range	13047	0.150517	119.807	4281.04	Range	6529	0.188231	80.2725	2253.26
Mean	77.6136	0.236499	7.76736	19.6122	Mean	52.0504	0.258435	7.11716	14.115	Mean	78.4733	0.270353	8.20783	23.0773	Mean	83.9552	0.263441	7.80796	24.2024	Mean	91.4018	0.249387	8.44947	24.8715
Std.Dev	408.051	0.0167823	7.15195	109.298	Std.Dev	132.821	0.0218462	4.93331	37.559	Std.Dev	189.208	0.0238255	6.52014	59.3112	Std.Dev	431.249	0.0225674	7.12267	136.738	Std.Dev	300.662	0.0182766	7.52208	91.4092
Sum	185419	564.996	18556.2	46853.6	Sum	127940	635.233	17494	34694.8	Sum	147059	506.642	15381.5	43246.9	Sum	119972	376.458	11157.6	34585.2	Sum	249801	681.575	23092.4	67973.8
Samples	2389	2389	2389	2389	Samples	2458	2458	2458	2458	Samples	1874	1874	1874	1874	Samples	1429	1429	1429	1429	Samples	2733	2733	2733	2733
Stats	Area	Density (mean	Diameter (mea	IOD	Stats	Area	Density (mean	Diameter (mea	IOD	Stats	Area	Density (mean	Diameter (mea	IOD	Stats	Area	Density (mean	Diameter (mea	IOD	Stats	Area	Density (mean	Diameter (mea	IOD
Min	10	0.250328	3.16228	2.50328	Min	10	0.257717	3.16228	2.57717	Min	10	0.250486	3.5506	2.55057	Min	10	0.261267	3.5	2.7351	Min	10	0.236384	3.16228	2.36384
(Obj.#)	23	487	3060	487	(Obj.#)	1	1308	7859	1308	(Obj.#)	3	4100	644	1861	(Obj.#)	72	376	2118	2017	(Obj.#)	24	4714	555	4714
Max	2831	0.488015	54.5855	1041.15	Max	1191	0.619523	41.9688	442.756	Max	1485	0.497936	46.8359	534.483	Max	2848	0.676007	57.8184	951.507	Max	1248	0.49378	49.2075	445.581
(Obj.#)	16	1361	16	16	(Obj.#)	6866	2168	2052	6866	(Obj.#)	1787	246	1787	1787	(Obj.#)	2896	2315	2896	2896	(Obj.#)	2202	8	319	2202
Range	2821	0.237687	51.4232	1038.65	Range	1181	0.361806	38.8065	440.179	Range	1475	0.24745	43.2853	531.932	Range	2838	0.414741	54.3184	948.772	Range	1238	0.257396	46.0453	443.217
Mean	82.6061	0.311269	8.5248	28.2288	Mean	46.4979	0.318808	7.00067	15.8454	Mean	67.7834	0.309204	7.98906	22.4827	Mean	71.1849	0.330764	8.11801	25.1446	Mean	65.4421	0.298128	8.02818	20.9844
Std.Dev	173.799	0.032001	6.18751	64.418	Std.Dev	81.5383	0.0316271	4.02098	29.652	Std.Dev	122.066	0.0314883	5.36314	43.511	Std.Dev	145.235	0.0349829	5.36218	52.2689	Std.Dev	106.995	0.0347531	5.05568	36.0288
Sum	156869	591.099	16188.6	53606.4	Sum	97878	671.091	14736.4	33354.6	Sum	93880	428.247	11064.8	31138.6	Sum	78944	366.817	9002.87	27885.4	Sum	102875	468.657	12620.3	32987.5
Samples	1899	1899	1899	1899	Samples	2105	2105	2105	2105	Samples	1385	1385	1385	1385	Samples	1109	1109	1109	1109	Samples	1572	1572	1572	1572
Stats	Area	Density (mean	Diameter (mea	IOD	Stats	Area	Density (mean	Diameter (mea	IOD	Stats	Area	Density (mean	Diameter (mea	IOD	Stats	Area	Density (mean	Diameter (mea	IOD	Stats	Area	Density (mean	Diameter (mea	IOD
Min	10	0.245683	3.01286	2.50543	Min	10	0.237815	3.0013	2.37815	Min	10	0.251342	2.23607	2.61872	Min	10	0.258677	2.23607	2.62665	Min	10	0.242903	3.16228	2.51501
(Obj.#)	27	4941	3064	4861	(Obj.#)	90	5901	2728	5901	(Obj.#)	17	6431	514	6354	(Obj.#)	87	5053	4051	4781	(Obj.#)	88	3428	2397	5704
Max	1892	0.545845	53.9773	586.055	Max	3850	0.470059	74.9645	1287.59	Max	5158	0.584624	80.5365	2194.41	Max	1966	0.499576	49.3851	753.419	Max	4291	0.505897	72.5212	1502.8
(Obj.#)	5611	1981	5611	5611	(Obj.#)	5952	6221	5952	5952	(Obj.#)	2467	4	2467	2467	(Obj.#)	5980	2538	5980	5980	(Obj.#)	5018	4467	5018	5018
Range	1882	0.300161	50.9644	583.549	Range	3840	0.232245	71.9632	1285.21	Range	5148	0.333282	78.3004	2191.79	Range	1956	0.240899	47.1491	750.792	Range	4281	0.262994	69.3589	1500.29
Mean	72.8174	0.308826	8.27397	24.345	Mean	96.5806	0.296025	9.01132	31.3451	Mean	79.8485	0.314287	8.40905	28.1278	Mean	74.1947	0.324136	8.30012	25.9824	Mean	95.8092	0.308945	8.94085	32.2876
Std.Dev	126.852	0.0367084	5.22382	44.0074	Std.Dev	224.049	0.0386244	6.76149	75.3359	Std.Dev	191.353	0.0390742	5.84088	79.1002	Std.Dev	139.124	0.0342082	5.26785	52.7029	Std.Dev	231.945	0.0379443	6.90362	80.8078
Sum	119639	507.402	13594.1	39998.9	Sum	143229	439.006	13363.8	46484.7	Sum	124404	489.659	13101.3	43823	Sum	110105	481.018	12317.4	38557.9	Sum	127043	409.661	11855.6	42813.4
Samples	1643	1643	1643	1643	Samples	1483	1483	1483	1483	Samples	1558	1558	1558	1558	Samples	1484	1484	1484	1484	Samples	1326	1326	1326	1326
Stats	Area	Density (mean	Diameter (mea	IOD	Stats	Area	Density (mean	Diameter (mea	IOD	Stats	Area	Density (mean	Diameter (mea	IOD	Stats	Area	Density (mean	Diameter (mea	IOD	Stats	Area	Density (mean	Diameter (mea	IOD
Min	10	0.227962	3.5	2.27962	Min	10	0.221123	2.69917	2.2556	Min	10	0.213397	3.16421	2.16546	Min	10	0.225087	3.21699	2.27417	Min	10	0.236105	3.5506	2.3856
(Obj.#)	77	2744	6317	2744	(Obj.#)	19	7048	339	3145	(Obj.#)	9	8470	10273	9720	(Obj.#)	83	2636	8983	9250	(Obj.#)	59	2769	697	2822
Max	4092	0.451461	67.016	1347.78	Max	2831	0.44366	61.2892	819.104	Max	7300	0.414228	82.7796	2195.21	Max	5772	0.433659	90.4066	1692.62	Max	1685	0.453903	53.476	546.996
(Obj.#)	3145	5771	3145	3145	(Obj.#)	8343	7462	8343	8343	(Obj.#)	5839	6076	5839	5839	(Obj.#)	608	10245	608	608	(Obj.#)	1991	446	1991	1991
Range	4082	0.223499	63.516	1345.5	Range	2821	0.222537	58.59	816.849	Range	7290	0.200831	79.6154	2193.05	Range	5762	0.208572	87.1896	1690.35	Range	1675	0.217799	49.9254	544.61
Mean	67.4527	0.281086	7.77641	20.3844	Mean	82.6919	0.262616	8.36317	23.2545	Mean	84.2691	0.256595	8.34277	23.6434	Mean	96.489	0.275051	8.60037	28.1759	Mean	67.3977	0.285213	7.59907	20.1276
Std.Dev	181.246	0.0297318	5.77601	58.499	Std.Dev	204.21	0.026385	6.85587	60.0506	Std.Dev	240.152	0.0274264	6.84593	71.8755	Std.Dev	282.094	0.0315722	7.45412	83.5608	Std.Dev	151.945	0.0308688	5.93935	46.2832
Sum	111162	463.23	12815.5	33593.5	Sum	128007	406.529	12946.2	35998	Sum	177218	539.619	17544.8	49722	Sum	153514	437.607	13683.2	44827.8	Sum	69487	294.054	7834.64	20751.6
Samples	1648	1648	1648	1648	Samples	1548	1548	1548	1548	Samples	2103	2103	2103	2103	Samples	1591	1591	1591	1591	Samples	1031	1031	1031	1031
Stats	Area	Density (mean	Diameter (mea	IOD	Stats	Area	Density (mean	Diameter (mea	IOD	Stats	Area	Density (mean	Diameter (mea	IOD	Stats	Area	Density (mean	Diameter (mea	IOD	Stats	Area	Density (mean	Diameter (mea	IOD
Min	10	0.2285	3.5506	2.33618	Min	10	0.230835	2.30278	2.33574	Min	10	0.23038	3.31004	2.3038	Min	10	0.214562	3.60057	2.17796	Min	10	0.214703	2.86344	2.15506
(Obj.#)	244	4064	5507	5955	(Obj.#)	29	7006	3463	5594	(Obj.#)	39	1513	1874	1513	(Obj.#)	23	635	5416	880	(Obj.#)	325	2584	1683	4110
Max	2554	0.416846	54.7986	786.022	Max	6781	0.445859	84.0682	2141.86	Max	1042	0.449605	38.6704	338.491	Max	1135	0.446708	40.1425	298.888	Max	11317	0.416169	116.065	3372.53
(Obj.#)	1438	7	1438	1438	(Obj.#)	7224	388	7224	7224	(Obj.#)	3518	921	3518	3518	(Obj.#)	1585	4200	14	14	(Obj.#)	6481	39	6481	6481
Range	2544	0.188346	51.248	783.686	Range	6771	0.215024	81.7654	2139.52	Range	1032	0.219225	35.3604	336.187	Range	1125	0.232146	36.5419	296.71	Range	11307	0.201466	113.202	3370.37
Mean	87.3168	0.282414	8.35791	26.0117	Mean	125.77	0.28114	9.25637	38.3764	Mean	53.578	0.270359	7.31202	15.3044	Mean	73.9334	0.251318	8.04945	19.4735	Mean	125.259	0.254007	9.47931	34.9999
Std.Dev	200.758	0.0309586	7.07099	61.5344	Std.Dev	385.798	0.0298295	8.86423	127.705	Std.Dev	88.5364	0.0270692	4.36057	27.7542	Std.Dev	144.476	0.0241444	6.03356	39.0145	Std.Dev	389.273	0.0266458	8.85926	114.781
Sum	89587	289.757	8575.22	26688	Sum	132058	295.196	9719.19	40295.2	Sum	31611	159.512	4314.09	9029.57	Sum	56633	192.509	6165.88	14916.7	Sum	247010	500.903	18693.2	69019.8
Samples	1026	1026	1026	1026	Samples	1050	1050	1050	1050	Samples	590	590	590	590	Samples	766	766	766	766	Samples	1972	1972	1972	1972
Stats	Area	Density (mean	Diameter (mea	IOD	Stats	Area	Density (mean	Diameter (mea	IOD	Stats	Area	Density (mean	Diameter (mea	IOD	Stats	Area	Density (mean	Diameter (mea	IOD	Stats	Area	Density (mean	Diameter (mea	IOD
Min	10	0.205136	2.99535	2.05136	Min	10	0.236463	3.16228	2.36463	Min	10	0.220899	3.16228	2.20899	Min	10	0.227082	3.38391	2.32271	Min	10	0.260497	2.82843	2.60497
(Obj.#)	3	10201	7900	10201	(Obj.#)	38	4548	10452	4548	(Obj.#)	2	373	5144	373	(Obj.#)	127	5806	1096	9586	(Obj.#)	135	135	2425	135
Max	5693	0.427606	83.7122	1745	Max	2243	0.563079	51.1132	669.974	Max	2678	0.533925	56.677	864.137	Max	6383	0.444731	78.3026	2838.72	Max	3704	0.505601	62.7981	1303.69
(Obj.#)	981	10404	981	981	(Obj.#)	6816	8224	6816	6816	(Obj.#)	8366	1037	8366	8366	(Obj.#)	9219	9219	7995	9219	(Obj.#)	2392	2792	2392	3234
Range	5683	0.22247	80.7168	1742.95	Range	2233	0.326616	47.9509	667.609	Range	2668	0.313026	53.5147	861.928	Range	6373	0.217649	74.9187	2836.4	Range	3694	0.245104	59.9697	1301.08
Mean	100.428	0.258904	8.74047	28.4825	Mean	67.1251	0.29353	7.80665	21.1889	Mean	75.996	0.278997	8.28848	23.0418	Mean	90.1492	0.283378	8.58929	28.5657	Mean	75.3337	0.33318	7.87903	26.9996
Std.Dev	279.507	0.0310725	7.76626	83.0061	Std.Dev	136.338	0.0302575	5.52114	45.4492	Std.Dev	162.218	0.0332203	6.00866	52.747	Std.Dev	272.04	0.0310897	6.82699	101.752	Std.Dev	231.459	0.038572	6.09916	85.2221
Sum	221644	571.402	19290.2	62860.8	Sum	136264	595.865	15847.5	43013.4	Sum	133981	491.872	14612.6	40622.6	Sum	175250	550.888	16697.6	55531.8	Sum	60493	267.544	6326.86	21680.7
Samples	2207	2207	2207	2207	Samples	2030	2030	2030	2030	Samples	1763	1763	1763	1763	Samples	1944	1944	1944	1944	Samples	803	803	803	803
Stats	Area	Density (mean	Diameter (mea	IOD	Stats	Area	Density (mean	Diameter (mea	IOD	Stats	Area	Density (mean	Diameter (mea	IOD	Stats	Area	Density (mean	Diameter (mea	IOD	Stats	Area	Density (mean	Diameter (mea	IOD
Min	10	0.235357	1	2.38292	Min	10	0.20744	3.16228	2.08045	Min	10	0.202502	2.82843	2.14184	Min	10	0.245916	3	2.50156	Min	10	0.24875	3.38391	2.4875
(Obj.#)	20	3658	4873	4941	(Obj.#)	103	1747	980	623	(Obj.#)	73	8682	3191	9636	(Obj.#)	21	3031	4826	4179	(Obj.#)	12	1905	5765	1905
Max	4671	0.422267	78.3264	1361.3	Max	1976	0.464174	49.8533	681.99	Max	2146	0.414367	51.1835	739.421	Max	4538	0.487144	73.0699	1819.97	Max	1478	0.570968	48.1796	566.467
(Obj.#)	3745	3299	3745	3745	(Obj.#)	316	4276	316	316	(Obj.#)	1916	9973	1916	1916	(Obj.#)	2216	742	2216	2216	(Obj.#)	3308	7275	696	3308
Range	4661	0.18691	77.3264	1358.92	Range	1966	0.256734	46.691	679.91	Range	2136	0.211865	48.3551	737.279	Range	4528	0.241228	70.0699	1817.47	Range	1468	0.322218	44.7957	563.98
Mean	77.2195	0.299864	8.07061	25.0831	Mean	92.6493	0.272786	8.66922	28.116	Mean	78.5806	0.273378	8.22871	23.8602	Mean	59.0852	0.328877	7.2121	21.1049	Mean	48.3432	0.314457	6.997	16.2229
Std.Dev	220.845	0.0332283	6.22927	73.4803	Std.Dev	198.845	0.0334175	6.93101	64.8429	Std.Dev	167.498	0.0329022	6.29599	55.6933	Std.Dev	197.057	0.0415255	5.42524	76.4266	Std.Dev	96.3378	0.0358406	4.40763	35.495
Sum	104478	405.716	10919.5	33937.4	Sum	153242	451.189	14338.9	46503.8	Sum	170520	593.23	17856.3	51776.6	Sum	76988	428.527	9397.37	27499.7	Sum	104373	678.913	15106.5	35025.3
Samples	1353	1353	1353	1353	Samples	1654	1654	1654	1654	Samples	2170	2170	2170	2170	Samples	1303	1303	1303	1303	Samples	2159	2159	2159	2159
						24319.5	53606.4	33593.5	62860.8
						38948.7	33354.6	35998	43013.4
						40152.2	31138.6	49722	40622.6
						43333	27885.4	44827.8	55531.8
						47027.2	32987.5	20751.6	21680.7
						46853.6	39998.9	26688	33937.4
						34694.8	46484.7	40295.2	46503.8
						43246.9	43823	9029.57	51776.6
						34585.2	38557.9	14916.7	27499.7
						67973.8	42813.4	69019.8	35025.3
					mean	42113.5	39065	34484.2	41845.2

## Sheet: ACC-WT
Stats	Area	Density (mean	Diameter (mea	IOD	Stats	Area	Density (mean	Diameter (mea	IOD	Stats	Area	Density (mean	Diameter (mea	IOD	Stats	Area	Density (mean	Diameter (mea	IOD	Stats	Area	Density (mean	Diameter (mea	IOD
Min	10	0.267784	3.78549	2.74113	Min	10	0.239647	3.57907	2.39647	Min	10	0.30835	3.75024	3.10446	Min	10	0.25468	3.58427	2.62603	Min	10	0.251026	3.73129	2.92818
(Obj.#)	137	549	137	392	(Obj.#)	488	846	574	846	(Obj.#)	73	141	352	352	(Obj.#)	64	429	170	358	(Obj.#)	405	156	1180	327
Max	157	0.46816	18.2942	47.0425	Max	713	0.630104	28.842	449.264	Max	131	0.504484	11.9939	56.6132	Max	663	0.534511	30.7806	354.381	Max	134	0.44496	13.6766	43.9483
(Obj.#)	648	309	648	514	(Obj.#)	76	76	76	76	(Obj.#)	27	157	27	27	(Obj.#)	677	677	677	677	(Obj.#)	51	205	221	51
Range	147	0.200376	14.5087	44.3014	Range	703	0.390456	25.2629	446.867	Range	121	0.196133	8.2437	53.5087	Range	653	0.279832	27.1964	351.755	Range	124	0.193934	9.94527	41.0201
Mean	29.6364	0.335061	6.08722	10.033	Mean	46.6067	0.337776	6.68306	18.5775	Mean	27.383	0.402193	5.56219	10.9179	Mean	52.6104	0.349484	7.11424	20.2421	Mean	30.2642	0.339427	6.32951	10.1632
Std.Dev	28.3209	0.0484716	2.47304	9.54807	Std.Dev	92.9525	0.0649633	4.11062	50.6773	Std.Dev	24.5344	0.0515341	1.71639	10.0668	Std.Dev	91.0432	0.0680852	4.62026	43.6881	Std.Dev	26.866	0.0523786	2.21814	8.92439
Sum	2608	29.4853	535.675	882.9	Sum	4148	30.0621	594.793	1653.4	Sum	1287	18.9031	261.423	513.141	Sum	4051	26.9103	547.796	1558.64	Sum	1604	17.9896	335.464	538.649
Samples	88	88	88	88	Samples	89	89	89	89	Samples	47	47	47	47	Samples	77	77	77	77	Samples	53	53	53	53
Stats	Area	Density (mean	Diameter (mea	IOD	Stats	Area	Density (mean	Diameter (mea	IOD	Stats	Area	Density (mean	Diameter (mea	IOD	Stats	Area	Density (mean	Diameter (mea	IOD	Stats	Area	Density (mean	Diameter (mea	IOD
Min	10	0.382596	3.5506	3.94663	Min	10	0.275859	2.82843	2.75859	Min	10	0.271562	3.73129	3.05374	Min	10	0.259269	3.57907	2.61753	Min	10	0.267083	3.88127	2.67083
(Obj.#)	20	447	360	360	(Obj.#)	52	52	103	52	(Obj.#)	166	160	170	295	(Obj.#)	374	1443	605	374	(Obj.#)	60	232	135	232
Max	537	0.658702	27.4761	353.723	Max	212	0.515371	17.6849	71.3401	Max	238	0.519328	17.1399	96.5849	Max	150	0.520313	12.6847	59.6088	Max	410	0.490316	29.0551	144.862
(Obj.#)	159	159	159	159	(Obj.#)	391	369	391	393	(Obj.#)	284	23	284	284	(Obj.#)	1058	644	223	1058	(Obj.#)	207	632	207	207
Range	527	0.276106	23.9255	349.776	Range	202	0.239512	14.8564	68.5815	Range	228	0.247766	13.4086	93.5311	Range	140	0.261043	9.10563	56.9913	Range	400	0.223233	25.1738	142.191
Mean	35.9908	0.436451	6.44494	17.393	Mean	33.3167	0.3764	6.07166	12.2188	Mean	41.0526	0.375491	6.50975	16.2984	Mean	29.8421	0.373268	6.09134	11.3467	Mean	48.25	0.378421	7.20174	18.1745
Std.Dev	54.2472	0.040316	2.94008	34.8615	Std.Dev	42.2368	0.056272	2.79009	14.2515	Std.Dev	53.1606	0.0637733	3.32963	22.231	Std.Dev	27.6525	0.0727559	2.25728	11.3878	Std.Dev	86.7559	0.0639491	5.32785	30.943
Sum	3923	47.5732	702.499	1895.83	Sum	1999	22.584	364.3	733.127	Sum	1560	14.2687	247.371	619.341	Sum	1134	14.1842	231.471	431.176	Sum	965	7.56842	144.035	363.49
Samples	109	109	109	109	Samples	60	60	60	60	Samples	38	38	38	38	Samples	38	38	38	38	Samples	20	20	20	20
Stats	Area	Density (mean	Diameter (mea	IOD	Stats	Area	Density (mean	Diameter (mea	IOD	Stats	Area	Density (mean	Diameter (mea	IOD	Stats	Area	Density (mean	Diameter (mea	IOD	Stats	Area	Density (mean	Diameter (mea	IOD
Min	10	0.263925	3.72905	3.12503	Min	10	0.271978	3.60358	2.93197	Min	10	0.23319	3.70578	2.64663	Min	10	0.276414	3.58427	2.84826	Min	10	0.298245	3.86115	3.5866
(Obj.#)	32	172	157	32	(Obj.#)	78	80	206	145	(Obj.#)	64	208	135	64	(Obj.#)	20	218	2690	262	(Obj.#)	140	44	130	8
Max	177	0.492444	14.3698	67.574	Max	142	0.481956	12.658	45.2083	Max	1238	0.478941	38.9067	346.591	Max	827	0.403913	35.3865	311.749	Max	263	0.491089	19.0093	105.83
(Obj.#)	35	1	35	35	(Obj.#)	176	216	176	176	(Obj.#)	297	135	297	297	(Obj.#)	3499	3803	3499	3499	(Obj.#)	181	130	181	181
Range	167	0.228518	10.6407	64.449	Range	132	0.209978	9.05445	42.2763	Range	1228	0.245751	35.201	343.944	Range	817	0.127499	31.8023	308.901	Range	253	0.192844	15.1482	102.244
Mean	39.375	0.389793	6.35094	14.6654	Mean	27.375	0.374009	5.72318	10.2143	Mean	69.1471	0.344153	6.91368	21.2133	Mean	52.8142	0.320259	7.31459	17.4175	Mean	53	0.397309	7.33984	20.8813
Std.Dev	42.1068	0.0671666	2.82045	15.1391	Std.Dev	25.9154	0.0612754	1.78847	8.99889	Std.Dev	207.698	0.078682	6.20169	58.3989	Std.Dev	78.8833	0.0184035	4.07495	27.2982	Std.Dev	58.0454	0.0590339	3.6	23.2012
Sum	945	9.35504	152.422	351.968	Sum	876	11.9683	183.142	326.858	Sum	2351	11.7012	235.065	721.251	Sum	40931	248.2	5668.81	13498.6	Sum	1166	8.74079	161.477	459.388
Samples	24	24	24	24	Samples	32	32	32	32	Samples	34	34	34	34	Samples	775	775	775	775	Samples	22	22	22	22
Stats	Area	Density (mean	Diameter (mea	IOD	Stats	Area	Density (mean	Diameter (mea	IOD	Stats	Area	Density (mean	Diameter (mea	IOD	Stats	Area	Density (mean	Diameter (mea	IOD	Stats	Area	Density (mean	Diameter (mea	IOD
Min	10	0.273172	3.6009	2.90537	Min	10	0.238935	3.70057	2.5235	Min	10	0.223322	3.62236	2.23322	Min	10	0.209363	3.60057	2.18318	Min	10	0.214296	3.16228	2.26765
(Obj.#)	28	582	28	250	(Obj.#)	55	27	299	55	(Obj.#)	60	412	61	412	(Obj.#)	333	1770	1043	1729	(Obj.#)	66	325	445	385
Max	965	0.534756	35.1896	273.31	Max	1246	0.491312	43.9204	375.038	Max	274	0.537183	20.3246	87.8561	Max	488	0.469525	25.3814	131.65	Max	970	0.452681	37.2869	332.867
(Obj.#)	120	530	120	120	(Obj.#)	270	406	270	270	(Obj.#)	175	185	175	175	(Obj.#)	2242	136	2242	2242	(Obj.#)	159	124	159	159
Range	955	0.261584	31.5887	270.405	Range	1236	0.252376	40.2198	372.515	Range	264	0.313861	16.7023	85.6228	Range	478	0.260162	21.7809	129.467	Range	960	0.238385	34.1246	330.6
Mean	76.4528	0.345519	7.69713	24.8935	Mean	53.9107	0.379537	6.84495	18.8135	Mean	33.0455	0.351932	6.04974	11.397	Mean	31.7123	0.28596	5.82953	8.98394	Mean	69.0727	0.296454	7.50791	21.3435
Std.Dev	166.066	0.0733984	6.44835	50.2511	Std.Dev	167.187	0.0810232	5.93319	51.325	Std.Dev	47.6548	0.0845399	3.26423	15.1699	Std.Dev	55.4501	0.0613296	3.05414	14.9827	Std.Dev	158.149	0.057058	5.99962	51.9586
Sum	4052	18.3125	407.948	1319.36	Sum	3019	21.2541	383.317	1053.56	Sum	2181	23.2275	399.283	752.203	Sum	4630	41.7502	851.111	1311.66	Sum	3799	16.305	412.935	1173.89
Samples	53	53	53	53	Samples	56	56	56	56	Samples	66	66	66	66	Samples	146	146	146	146	Samples	55	55	55	55
Stats	Area	Density (mean	Diameter (mea	IOD	Stats	Area	Density (mean	Diameter (mea	IOD	Stats	Area	Density (mean	Diameter (mea	IOD	Stats	Area	Density (mean	Diameter (mea	IOD	Stats	Area	Density (mean	Diameter (mea	IOD
Min	10	0.23452	3.16228	2.3452	Min	10	0.253992	3.68338	2.57675	Min	10	0.251606	3.42573	2.58134	Min	10	0.240791	3.60358	2.40791	Min	10	0.273079	3.62755	2.73079
(Obj.#)	57	3220	724	3220	(Obj.#)	32	176	32	34	(Obj.#)	132	1597	1164	1500	(Obj.#)	68	68	585	68	(Obj.#)	179	179	373	179
Max	1409	0.521407	43.3162	478.459	Max	1946	0.487786	49.0784	870.136	Max	1133	0.603712	38.5474	317.193	Max	763	0.599823	40.9108	289.29	Max	937	0.587771	45.6955	377.714
(Obj.#)	5412	1617	3915	196	(Obj.#)	188	121	188	188	(Obj.#)	1217	88	1217	1217	(Obj.#)	634	670	634	634	(Obj.#)	398	137	109	398
Range	1399	0.286887	40.1539	476.113	Range	1936	0.233794	45.395	867.56	Range	1123	0.352107	35.1217	314.611	Range	753	0.359033	37.3073	286.882	Range	927	0.314692	42.068	374.983
Mean	52.8379	0.289118	6.86294	15.8235	Mean	129.263	0.352915	8.18453	55.7322	Mean	49.6319	0.301547	6.87114	15.2703	Mean	76.6731	0.361475	8.35326	29.1295	Mean	102.674	0.374575	9.36521	41.1625
Std.Dev	133.211	0.0476249	4.99652	41.6936	Std.Dev	429.459	0.0759309	9.90922	192.438	Std.Dev	114.512	0.0546707	5.34287	34.2728	Std.Dev	152.998	0.0782905	7.29891	60.0942	Std.Dev	192.895	0.0652795	8.65066	79.3764
Sum	30963	169.423	4021.68	9272.57	Sum	2456	6.70539	155.506	1058.91	Sum	7147	43.4228	989.444	2198.92	Sum	3987	18.7967	434.37	1514.73	Sum	4415	16.1067	402.704	1769.99
Samples	586	586	586	586	Samples	19	19	19	19	Samples	144	144	144	144	Samples	52	52	52	52	Samples	43	43	43	43
Stats	Area	Density (mean	Diameter (mea	IOD	Stats	Area	Density (mean	Diameter (mea	IOD	Stats	Area	Density (mean	Diameter (mea	IOD	Stats	Area	Density (mean	Diameter (mea	IOD	Stats	Area	Density (mean	Diameter (mea	IOD
Min	10	0.232333	3.60057	2.44116	Min	10	0.239541	3.57907	2.51698	Min	10	0.24136	3.57907	2.47208	Min	10	0.237905	3.5506	2.43913	Min	10	0.319849	3.64396	3.27555
(Obj.#)	15	996	15	1005	(Obj.#)	79	1977	1043	1441	(Obj.#)	21	569	1294	654	(Obj.#)	19	4508	3388	490	(Obj.#)	305	259	920	1057
Max	1175	0.580327	37.542	465.401	Max	415	0.535781	21.9376	173.401	Max	1269	0.493181	38.8161	534.114	Max	2117	0.566827	56.484	673.039	Max	1230	0.555895	39.9395	569.057
(Obj.#)	1176	163	1176	1176	(Obj.#)	649	1874	649	649	(Obj.#)	855	2373	855	855	(Obj.#)	158	4562	158	158	(Obj.#)	713	433	713	713
Range	1165	0.347994	33.9415	462.96	Range	405	0.29624	18.3585	170.884	Range	1259	0.251821	35.237	531.642	Range	2107	0.328922	52.9334	670.6	Range	1220	0.236046	36.2955	565.781
Mean	68.3188	0.322214	6.98468	24.4705	Mean	30.072	0.329947	5.68533	10.7165	Mean	37.7662	0.335775	6.21164	13.383	Mean	55.7205	0.309586	6.7955	17.3644	Mean	67.7486	0.392563	7.80053	28.3325
Std.Dev	193.842	0.0760498	6.33432	71.5004	Std.Dev	47.5662	0.0700658	2.61084	19.6666	Std.Dev	90.5878	0.05446	3.40685	37.237	Std.Dev	163.753	0.0526831	5.24063	51.3932	Std.Dev	132.353	0.0535862	5.49725	58.5768
Sum	4714	22.2328	481.943	1688.47	Sum	3759	41.2434	710.667	1339.57	Sum	8724	77.564	1434.89	3091.46	Sum	26913	149.53	3282.22	8387.02	Sum	11856	68.6986	1365.09	4958.18
Samples	69	69	69	69	Samples	125	125	125	125	Samples	231	231	231	231	Samples	483	483	483	483	Samples	175	175	175	175
Stats	Area	Density (mean	Diameter (mea	IOD	Stats	Area	Density (mean	Diameter (mea	IOD	Stats	Area	Density (mean	Diameter (mea	IOD	Stats	Area	Density (mean	Diameter (mea	IOD	Stats	Area	Density (mean	Diameter (mea	IOD
Min	10	0.226494	3.57907	2.28885	Min	10	0.287317	3.60555	3.3397	Min	10	0.27757	3.6009	3.0938	Min	10	0.250056	3.60358	2.73495	Min	10	0.253575	3.5506	2.53575
(Obj.#)	162	1063	162	442	(Obj.#)	464	41	1004	612	(Obj.#)	168	439	938	290	(Obj.#)	181	70	783	181	(Obj.#)	740	1360	1224	1360
Max	197	0.486929	16.887	61.1084	Max	880	0.539842	33.9787	315.993	Max	964	0.480003	33.7231	338.481	Max	578	0.586781	30.5711	220.63	Max	843	0.515411	31.4088	298.802
(Obj.#)	634	60	634	736	(Obj.#)	95	714	397	95	(Obj.#)	516	283	516	516	(Obj.#)	92	709	92	709	(Obj.#)	1259	1178	1259	1259
Range	187	0.260436	13.3079	58.8196	Range	870	0.252524	30.3732	312.653	Range	954	0.202432	30.1222	335.387	Range	568	0.336725	26.9675	217.895	Range	833	0.261836	27.8582	296.267
Mean	26.0833	0.293733	5.72091	8.18153	Mean	61.9697	0.37379	7.2035	22.9968	Mean	52.1731	0.357188	6.754	18.4794	Mean	54.3208	0.326123	7.11993	19.0675	Mean	50.0176	0.330122	7.04974	17.1219
Std.Dev	34.573	0.0629828	2.50698	11.6856	Std.Dev	146.065	0.0608384	5.42127	50.8321	Std.Dev	133.846	0.0608624	4.71516	47.173	Std.Dev	103.973	0.072142	5.29089	40.7851	Std.Dev	85.8351	0.0587455	4.00973	30.607
Sum	2191	24.6736	480.556	687.248	Sum	4090	24.6701	475.431	1517.79	Sum	2713	18.5738	351.208	960.93	Sum	2879	17.2845	377.356	1010.58	Sum	8503	56.1207	1198.46	2910.72
Samples	84	84	84	84	Samples	66	66	66	66	Samples	52	52	52	52	Samples	53	53	53	53	Samples	170	170	170	170
Stats	Area	Density (mean	Diameter (mea	IOD	Stats	Area	Density (mean	Diameter (mea	IOD	Stats	Area	Density (mean	Diameter (mea	IOD	Stats	Area	Density (mean	Diameter (mea	IOD	Stats	Area	Density (mean	Diameter (mea	IOD
Min	10	0.238155	3.57907	2.38155	Min	10	0.224945	3.57907	2.32683	Min	10	0.247186	3.60358	2.57882	Min	10	0.299512	3.53553	3.13136	Min	10	0.264428	3.57907	2.64428
(Obj.#)	94	791	1060	791	(Obj.#)	134	987	882	2636	(Obj.#)	207	1447	425	348	(Obj.#)	160	299	684	371	(Obj.#)	62	97	361	97
Max	511	0.546022	28.7748	242.494	Max	594	0.521321	29.8706	276.637	Max	982	0.517598	33.9295	342.432	Max	1820	0.539687	45.4771	685.914	Max	768	0.493342	31.5827	311.396
(Obj.#)	476	1011	476	476	(Obj.#)	2678	989	2678	2678	(Obj.#)	113	1269	113	113	(Obj.#)	428	131	428	428	(Obj.#)	90	509	90	90
Range	501	0.307867	25.1957	240.113	Range	584	0.296376	26.2915	274.311	Range	972	0.270412	30.326	339.853	Range	1810	0.240174	41.9416	682.783	Range	758	0.228914	28.0036	308.752
Mean	41.0268	0.316234	6.50471	13.9756	Mean	38.3512	0.297795	6.52025	11.7047	Mean	44.1282	0.323723	6.37773	15.2862	Mean	91.2787	0.367917	8.02633	33.947	Mean	80.5122	0.33181	8.00673	28.7699
Std.Dev	67.955	0.0728865	3.71275	27.2146	Std.Dev	53.6194	0.0705132	3.22962	20.1757	Std.Dev	106.228	0.0647358	4.26188	37.6132	Std.Dev	246.414	0.0607937	7.03531	92.3585	Std.Dev	162.173	0.0624166	6.85282	60.0481
Sum	6113	47.1188	969.202	2082.36	Sum	11467	89.0407	1949.55	3499.69	Sum	5163	37.8755	746.194	1788.48	Sum	5568	22.4429	489.606	2070.77	Sum	3301	13.6042	328.276	1179.57
Samples	149	149	149	149	Samples	299	299	299	299	Samples	117	117	117	117	Samples	61	61	61	61	Samples	41	41	41	41
								882.9	351.968	9272.57	687.248
								1653.4	326.858	1058.91	1517.79
								513.141	721.251	2198.92	960.93
								1558.64	13498.6	1514.73	1010.58
								538.649	459.388	1769.99	2910.72
								1895.83	1319.36	1688.47	2082.36
								733.127	1053.56	1339.57	3499.69
								619.341	752.203	3091.46	1788.48
								431.176	1311.66	8387.02	2070.77
								363.49	1173.89	4958.18	1179.57
							mean	918.97	2096.87	3527.98	1770.81
					mean
WT	918.97	2096.87	3527.98	1770.81	2078.66
WT da	2341.65	2820.29	3659.48	1797.24	2654.66
db	10793.2	10886.8	11956.6		11212.2	5.21328e-05
db da	4060.67	2352.72	3264.57	2697.94	3093.98	0.44949	2.37215e-05
					mean
WT	0.442098	1.00876	1.69724	0.851902	1			0.442098	1.00876	1.69724	0.851902	1.12652	1.35678	1.7605	0.864613
WT da	1.12652	1.35678	1.7605	0.864613	1.2771			5.1924	5.23743	5.75207		1.9535	1.13185	1.57052	1.29793
db	5.1924	5.23743	5.75207		5.39397	5.21328e-05
db da	1.9535	1.13185	1.57052	1.29793	1.48845	0.44949	2.37215e-05

## Sheet: ACC-WT da
Stats	Area	Density (mean	Diameter (mea	IOD	Stats	Area	Density (mean	Diameter (mea	IOD	Stats	Area	Density (mean	Diameter (mea	IOD	Stats	Area	Density (mean	Diameter (mea	IOD	Stats	Area	Density (mean	Diameter (mea	IOD
Min	10	0.246108	3.5506	2.51757	Min	10	0.218824	3.5506	2.25209	Min	10	0.260522	3.60358	2.69929	Min	10	0.256383	3.5506	2.5771	Min	10	0.235745	3.5	2.37002
(Obj.#)	62	2196	1715	3199	(Obj.#)	97	2396	1525	3705	(Obj.#)	61	780	307	369	(Obj.#)	137	821	137	497	(Obj.#)	16	2131	479	1250
Max	511	0.392028	26.3209	171.303	Max	430	0.406216	27.075	115.118	Max	436	0.447672	27.2039	131.649	Max	951	0.429247	33.3622	315.082	Max	942	0.38223	34.4149	268.053
(Obj.#)	2755	887	2755	2755	(Obj.#)	1925	1011	1925	1925	(Obj.#)	397	3	397	397	(Obj.#)	467	179	467	467	(Obj.#)	533	5	533	533
Range	501	0.14592	22.7703	168.785	Range	420	0.187392	23.5244	112.866	Range	426	0.18715	23.6004	128.95	Range	941	0.172865	29.8116	312.505	Range	932	0.146486	30.9149	265.683
Mean	31.3903	0.287528	5.94337	9.29313	Mean	23.3345	0.258001	5.30398	6.38959	Mean	27.7416	0.309093	5.52372	8.86406	Mean	29.0733	0.299748	5.515	9.12477	Mean	29.8791	0.273904	5.61699	8.5727
Std.Dev	43.4462	0.025039	2.76369	13.8734	Std.Dev	35.5638	0.0323644	2.31756	11.0389	Std.Dev	51.3375	0.0333075	2.98052	16.749	Std.Dev	80.3848	0.0350232	3.01295	26.7759	Std.Dev	70.2922	0.0318273	3.02453	21.2481
Sum	9731	89.1337	1842.44	2880.87	Sum	6907	76.3683	1569.98	1891.32	Sum	2469	27.5093	491.611	788.901	Sum	4361	44.9622	827.25	1368.72	Sum	8157	74.7757	1533.44	2340.35
Samples	310	310	310	310	Samples	296	296	296	296	Samples	89	89	89	89	Samples	150	150	150	150	Samples	273	273	273	273
Stats	Area	Density (mean	Diameter (mea	IOD	Stats	Area	Density (mean	Diameter (mea	IOD	Stats	Area	Density (mean	Diameter (mea	IOD	Stats	Area	Density (mean	Diameter (mea	IOD	Stats	Area	Density (mean	Diameter (mea	IOD
Min	10	0.253032	3.5506	2.56619	Min	10	0.250912	3.60358	2.51958	Min	10	0.241141	3.5506	2.45578	Min	10	0.240596	3.5506	2.45125	Min	10	0.230724	3.60358	2.30724
(Obj.#)	37	1034	1574	1610	(Obj.#)	2	640	977	429	(Obj.#)	368	150	440	1000	(Obj.#)	157	2000	1305	207	(Obj.#)	285	1462	2684	1462
Max	1082	0.482898	35.4423	416.088	Max	1837	0.446535	46.3124	579.32	Max	594	0.409504	32.3984	173.308	Max	965	0.365842	37.6876	268.246	Max	1039	0.470474	37.9473	279.368
(Obj.#)	1905	31	1905	1905	(Obj.#)	801	958	801	801	(Obj.#)	889	1152	889	889	(Obj.#)	900	121	900	900	(Obj.#)	2811	3868	2811	2811
Range	1072	0.229866	31.8917	413.522	Range	1827	0.195622	42.7088	576.801	Range	584	0.168363	28.8478	170.852	Range	955	0.125246	34.1371	265.795	Range	1029	0.23975	34.3437	277.061
Mean	52.2194	0.304867	6.94073	17.5237	Mean	50.5322	0.285046	6.58718	15.6691	Mean	30.6437	0.278478	5.719	9.03972	Mean	42.2374	0.279354	6.18007	11.9961	Mean	40.7342	0.27161	6.32827	11.6587
Std.Dev	107.572	0.0384854	4.49412	40.5378	Std.Dev	158.343	0.0322374	4.73707	52.5679	Std.Dev	57.5642	0.0303273	3.16839	17.8487	Std.Dev	101.606	0.0280213	4.25959	28.3638	Std.Dev	108.277	0.0349085	4.17767	31.5816
Sum	16658	97.2524	2214.09	5590.05	Sum	8641	48.7429	1126.41	2679.41	Sum	4903	44.5564	915.04	1446.36	Sum	5871	38.8302	859.029	1667.45	Sum	9654	64.3716	1499.8	2763.12
Samples	319	319	319	319	Samples	171	171	171	171	Samples	160	160	160	160	Samples	139	139	139	139	Samples	237	237	237	237
Stats	Area	Density (mean	Diameter (mea	IOD	Stats	Area	Density (mean	Diameter (mea	IOD	Stats	Area	Density (mean	Diameter (mea	IOD	Stats	Area	Density (mean	Diameter (mea	IOD	Stats	Area	Density (mean	Diameter (mea	IOD
Min	10	0.260953	2	2.60953	Min	10	0.298123	3.60358	3.05098	Min	10	0.277021	3.60358	2.77021	Min	10	0.276962	3.5506	2.84128	Min	10	0.304774	3.6009	3.13179
(Obj.#)	15	8946	7	8946	(Obj.#)	31	103	567	66	(Obj.#)	137	2137	873	2137	(Obj.#)	59	1100	1510	1446	(Obj.#)	2	261	69	2
Max	1263	0.569297	45.2369	384.648	Max	754	0.763884	30.795	575.969	Max	776	0.453586	34.6317	256.11	Max	409	0.506455	20.5584	129.6	Max	418	0.579427	23.1186	147.712
(Obj.#)	4041	417	4041	4041	(Obj.#)	119	119	119	119	(Obj.#)	1533	1990	1533	1533	(Obj.#)	1061	72	961	1061	(Obj.#)	136	219	136	136
Range	1253	0.308344	43.2369	382.039	Range	744	0.465762	27.1915	572.918	Range	766	0.176564	31.0281	253.339	Range	399	0.229493	17.0078	126.759	Range	408	0.274653	19.5177	144.58
Mean	36.1749	0.303717	6.3056	11.4377	Mean	44.5278	0.376965	6.72081	20.7629	Mean	38.9897	0.334081	6.63567	13.2458	Mean	37.3272	0.3312	6.37889	12.7334	Mean	38.625	0.369227	6.46458	14.7624
Std.Dev	67.7726	0.0344291	3.26569	21.6198	Std.Dev	92.339	0.0624576	4.01458	67.341	Std.Dev	67.4712	0.0409945	3.5303	22.7047	Std.Dev	50.7958	0.0376758	2.85218	18.3491	Std.Dev	53.4533	0.037569	3.19146	21.1318
Sum	26263	220.499	4577.87	8303.77	Sum	3206	27.1414	483.898	1494.93	Sum	7603	65.1458	1293.96	2582.93	Sum	8100	71.8705	1384.22	2763.16	Sum	4326	41.3534	724.033	1653.38
Samples	726	726	726	726	Samples	72	72	72	72	Samples	195	195	195	195	Samples	217	217	217	217	Samples	112	112	112	112
Stats	Area	Density (mean	Diameter (mea	IOD	Stats	Area	Density (mean	Diameter (mea	IOD	Stats	Area	Density (mean	Diameter (mea	IOD	Stats	Area	Density (mean	Diameter (mea	IOD	Stats	Area	Density (mean	Diameter (mea	IOD
Min	10	0.273594	3.6009	2.76453	Min	10	0.259529	2.82843	2.63449	Min	10	0.300263	2.92081	3.04488	Min	10	0.217168	3.5506	2.19424	Min	10	0.0971647	2.12132	1.00175
(Obj.#)	93	957	823	93	(Obj.#)	8	602	2872	1214	(Obj.#)	93	2614	2770	1733	(Obj.#)	213	15107	6088	2733	(Obj.#)	54	2594	13514	17527
Max	2418	0.552028	48.2768	802.029	Max	625	0.444821	38.9294	185.486	Max	1104	0.602389	36.8396	408.984	Max	58	0.242213	10.5619	12.7247	Max	105	0.142315	17.4291	13.1817
(Obj.#)	8	1323	8	8	(Obj.#)	1293	3324	1293	1293	(Obj.#)	1187	2526	1187	1187	(Obj.#)	1078	275	1078	1078	(Obj.#)	5294	1002	10494	5294
Range	2408	0.278434	44.6759	799.265	Range	615	0.185292	36.101	182.851	Range	1094	0.302125	33.9188	405.939	Range	48	0.0250449	7.01127	10.5305	Range	95	0.0451503	15.3078	12.1799
Mean	49.0349	0.333661	6.59438	17.0602	Mean	32.4574	0.303254	6.34531	10.1358	Mean	36.1954	0.346454	6.36295	12.9975	Mean	15.0347	0.231734	4.83952	3.48472	Mean	17.2797	0.122229	5.29669	2.11782
Std.Dev	189.132	0.0469463	4.4183	63.4838	Std.Dev	52.6204	0.0329499	3.52423	16.3032	Std.Dev	76.1047	0.0370105	3.4211	28.2092	Std.Dev	6.90551	0.00439202	0.931841	1.59493	Std.Dev	12.1624	0.007364	1.76932	1.52454
Sum	8434	57.3897	1134.23	2934.35	Sum	7238	67.6257	1415	2260.28	Sum	11112	106.361	1953.42	3990.24	Sum	3894	60.0191	1253.44	902.542	Sum	10748	76.0265	3294.54	1317.29
Samples	172	172	172	172	Samples	223	223	223	223	Samples	307	307	307	307	Samples	259	259	259	259	Samples	622	622	622	622
Stats	Area	Density (mean	Diameter (mea	IOD	Stats	Area	Density (mean	Diameter (mea	IOD	Stats	Area	Density (mean	Diameter (mea	IOD	Stats	Area	Density (mean	Diameter (mea	IOD	Stats	Area	Density (mean	Diameter (mea	IOD
Min	10	0.270437	3.60358	2.70437	Min	10	0.2603	3.628	2.70561	Min	10	0.268835	3.38391	2.68835	Min	10	0.284062	3.64396	2.90907	Min	10	0.263163	3.5	2.72975
(Obj.#)	251	396	1758	396	(Obj.#)	114	544	729	706	(Obj.#)	12	2099	1062	2099	(Obj.#)	32	1231	460	589	(Obj.#)	13	748	1445	766
Max	1782	0.732368	47.3449	593.468	Max	1363	0.557272	41.7786	451.94	Max	5290	0.602986	82.42	1758.02	Max	1474	0.592454	44.0258	552.834	Max	3297	0.633575	64.9767	999.551
(Obj.#)	1572	14	1572	1572	(Obj.#)	170	157	170	170	(Obj.#)	3085	157	3085	3085	(Obj.#)	1456	165	1456	1456	(Obj.#)	1238	227	1238	1238
Range	1772	0.46193	43.7414	590.764	Range	1353	0.296972	38.1506	449.234	Range	5280	0.334152	79.0361	1755.33	Range	1464	0.308392	40.3818	549.925	Range	3287	0.370412	61.4767	996.822
Mean	77.1421	0.351187	7.78673	26.5608	Mean	42.453	0.371694	6.34579	15.3966	Mean	65.5045	0.339777	7.07819	22.8302	Mean	43.561	0.360816	6.76841	16.1066	Mean	102.147	0.352351	8.30335	34.2605
Std.Dev	204.473	0.0763899	6.53843	67.9164	Std.Dev	129.084	0.0815313	4.33248	42.9895	Std.Dev	310.853	0.0637909	6.37222	104.484	Std.Dev	120.302	0.0644697	4.18909	44.9665	Std.Dev	343.724	0.0763979	8.41342	105.821
Sum	14117	64.2673	1424.97	4860.62	Sum	4967	43.4882	742.457	1801.4	Sum	21944	113.825	2371.19	7648.1	Sum	7144	59.1738	1110.02	2641.48	Sum	15322	52.8526	1245.5	5139.07
Samples	183	183	183	183	Samples	117	117	117	117	Samples	335	335	335	335	Samples	164	164	164	164	Samples	150	150	150	150
Stats	Area	Density (mean	Diameter (mea	IOD	Stats	Area	Density (mean	Diameter (mea	IOD	Stats	Area	Density (mean	Diameter (mea	IOD	Stats	Area	Density (mean	Diameter (mea	IOD	Stats	Area	Density (mean	Diameter (mea	IOD
Min	10	0.270869	3.58427	2.74888	Min	10	0.295451	3.19258	2.95451	Min	10	0.361362	3.21699	3.64781	Min	10	0.338321	3.5506	3.40714	Min	10	0.422915	3.72561	4.76777
(Obj.#)	13	7	359	1094	(Obj.#)	65	1178	526	1178	(Obj.#)	281	1095	739	385	(Obj.#)	138	201	921	674	(Obj.#)	151	152	212	286
Max	1329	0.599515	41.7107	651.499	Max	1011	0.718499	36.9934	339.249	Max	708	0.747402	30.3557	322.188	Max	725	0.695605	30.0712	313.888	Max	280	0.66535	18.5987	159.671
(Obj.#)	1797	1796	603	1797	(Obj.#)	970	6	970	970	(Obj.#)	943	938	1011	1011	(Obj.#)	197	828	197	197	(Obj.#)	216	217	5	216
Range	1319	0.328647	38.1265	648.75	Range	1001	0.423048	33.8008	336.295	Range	698	0.386039	27.1387	318.54	Range	715	0.357284	26.5206	310.481	Range	270	0.242436	14.8731	154.903
Mean	67.1624	0.358436	7.36845	24.0482	Mean	57.3053	0.374726	7.34809	21.7796	Mean	44.9084	0.413289	6.68449	20.081	Mean	63.0561	0.428951	7.83436	28.236	Mean	55.4048	0.50488	7.59547	30.0381
Std.Dev	174.303	0.0743112	6.32731	66.2128	Std.Dev	120.643	0.0719461	4.97279	43.1842	Std.Dev	96.3039	0.0537709	4.22425	45.3073	Std.Dev	107.129	0.0625098	4.78983	48.1867	Std.Dev	68.8798	0.0514114	4.10512	39.8031
Sum	13231	70.6119	1451.58	4737.51	Sum	7507	49.0891	962.6	2853.13	Sum	5883	54.1409	875.668	2630.6	Sum	6747	45.8978	838.276	3021.25	Sum	2327	21.205	319.01	1261.6
Samples	197	197	197	197	Samples	131	131	131	131	Samples	131	131	131	131	Samples	107	107	107	107	Samples	42	42	42	42
Stats	Area	Density (mean	Diameter (mea	IOD	Stats	Area	Density (mean	Diameter (mea	IOD	Stats	Area	Density (mean	Diameter (mea	IOD	Stats	Area	Density (mean	Diameter (mea	IOD	Stats	Area	Density (mean	Diameter (mea	IOD
Min	10	0.288686	3.60358	3.00054	Min	10	0.329429	3.49912	3.29429	Min	10	0.270382	3.66745	2.89159	Min	10	0.177963	3.52573	1.78317	Min	11	0.285676	3.8542	3.14244
(Obj.#)	119	14	1210	1207	(Obj.#)	78	153	554	153	(Obj.#)	101	21	530	530	(Obj.#)	30	1213	321	1811	(Obj.#)	39	39	39	39
Max	1248	0.53758	41.4465	412.335	Max	379	0.62986	21.0884	197.649	Max	1733	0.340797	47.3202	512.331	Max	4645	0.314247	74.4775	1243.82	Max	3370	0.377581	73.0416	1176.62
(Obj.#)	224	55	224	224	(Obj.#)	973	980	973	973	(Obj.#)	18	233	18	18	(Obj.#)	1126	1926	1126	1126	(Obj.#)	88	149	88	88
Range	1238	0.248894	37.8429	409.334	Range	369	0.30043	17.5893	194.355	Range	1723	0.0704144	43.6527	509.44	Range	4635	0.136283	70.9518	1242.03	Range	3359	0.0919046	69.1874	1173.48
Mean	47.3465	0.371556	7.05745	17.4865	Mean	44.3347	0.398027	7.12761	18.4003	Mean	52.1618	0.298508	6.33501	15.4933	Mean	66.8882	0.226685	6.5028	16.3759	Mean	442.765	0.324249	16.8008	148.88
Std.Dev	113.128	0.0527491	4.11964	37.9659	Std.Dev	43.1315	0.0368568	2.73064	21.1032	Std.Dev	208.67	0.0134206	5.57483	61.7348	Std.Dev	387.987	0.0298445	6.7443	101.514	Std.Dev	936.947	0.0264342	21.9468	318.925
Sum	6013	47.1877	896.296	2220.78	Sum	11128	99.9048	1789.03	4618.47	Sum	3547	20.2985	430.781	1053.54	Sum	10769	36.4963	1046.95	2636.52	Sum	7527	5.51224	285.613	2530.97
Samples	127	127	127	127	Samples	251	251	251	251	Samples	68	68	68	68	Samples	161	161	161	161	Samples	17	17	17	17
Stats	Area	Density (mean	Diameter (mea	IOD	Stats	Area	Density (mean	Diameter (mea	IOD	Stats	Area	Density (mean	Diameter (mea	IOD	Stats	Area	Density (mean	Diameter (mea	IOD	Stats	Area	Density (mean	Diameter (mea	IOD
Min	10	0.26109	3.77976	2.75465	Min	10	0.2722	3.60057	2.81311	Min	10	0.238815	3.5506	2.38815	Min	10	0.267686	3.5506	2.681	Min	10	0.140391	3.5506	1.41917
(Obj.#)	153	246	166	159	(Obj.#)	24	11	152	77	(Obj.#)	575	769	1765	769	(Obj.#)	75	38	208	80	(Obj.#)	165	4092	1456	3536
Max	264	0.443628	23.7003	90.1634	Max	715	0.55806	36.9862	260.732	Max	181	0.332813	18.1654	56.0983	Max	207	0.305077	17.6561	59.198	Max	397	0.217323	23.2406	77.5905
(Obj.#)	221	588	204	221	(Obj.#)	109	190	109	109	(Obj.#)	1488	584	1488	1488	(Obj.#)	985	1499	1326	985	(Obj.#)	3585	3345	3043	3585
Range	254	0.182537	19.9206	87.4088	Range	705	0.28586	33.3856	257.919	Range	171	0.0939973	14.6148	53.7102	Range	197	0.0373909	14.1055	56.517	Range	387	0.0769321	19.69	76.1713
Mean	42.7356	0.335926	6.74792	14.5734	Mean	52.2676	0.366096	7.06317	19.8878	Mean	25.191	0.308754	5.85204	7.82814	Mean	34.4535	0.284662	6.41696	9.85501	Mean	22.6645	0.19384	5.443	4.43818
Std.Dev	55.2246	0.0424624	3.59083	19.3957	Std.Dev	104.166	0.0504158	5.1433	41.311	Std.Dev	23.3425	0.0136682	2.0912	7.30689	Std.Dev	40.4819	0.00789652	3.26176	11.649	Std.Dev	43.168	0.0164927	2.84225	8.51793
Sum	3718	29.2255	587.069	1267.89	Sum	3711	25.9928	501.485	1412.03	Sum	2242	27.4791	520.832	696.704	Sum	2963	24.4809	551.859	847.531	Sum	3513	30.0452	843.664	687.918
Samples	87	87	87	87	Samples	71	71	71	71	Samples	89	89	89	89	Samples	86	86	86	86	Samples	155	155	155	155
						2880.87	8303.77	4860.62	2220.78
						1891.32	1494.93	1801.4	4618.47
						788.901	2582.93	7648.1	1053.54
						1368.72	2763.16	2641.48	2636.52
						2340.35	1653.38	5139.07	2530.97
						5590.05	2934.35	4737.51	1267.89
						2679.41	2260.28	2853.13	1412.03
						1446.36	3990.24	2630.6	696.704
						1667.45	902.542	3021.25	847.531
						2763.12	1317.29	1261.6	687.918
					mean	2341.65	2820.29	3659.48	1797.24

[truncated: 2 more sheets: ACC-db, ACC-db da]
