# Supplementary material for: Dapagliflozin protects against nonalcoholic steatohepatitis in db/db mice
Source: Front Pharmacol. 2022 Aug 19;13:934136. doi: 10.3389/fphar.2022.934136 (PMC9437261; doi:10.3389/fphar.2022.934136)
Supplement: Supplementary file 12 [file DataSheet7.ZIP › IHC liver data/IHC定量 p-p65.xlsx]

## Sheet: p-p65-WT
Stats	Area	Density (mean	Diameter (mea	IOD	Stats	Area	Density (mean	Diameter (mea	IOD	Stats	Area	Density (mean	Diameter (mea	IOD	Stats	Area	Density (mean	Diameter (mea	IOD	Stats	Area	Density (mean	Diameter (mea	IOD
Min	10	0.186816	3.59727	1.87524	Min	10	0.194282	3.5506	1.95979	Min	10	0.192272	2.23607	1.95734	Min	10	0.189132	2.6418	1.93843	Min	10	0.205127	3.58427	2.1085
(Obj.#)	270	3702	5353	6002	(Obj.#)	6	179	4267	2733	(Obj.#)	75	2266	4209	2112	(Obj.#)	76	2280	3477	520	(Obj.#)	48	266	2441	366
Max	2247	0.390749	62.7207	525.053	Max	1875	0.468836	59.4455	430.923	Max	793	0.387953	33.246	223.442	Max	1114	0.323807	38.2419	250.364	Max	9453	0.753264	106.066	7120.61
(Obj.#)	2542	2563	2542	2542	(Obj.#)	1625	2225	1625	1625	(Obj.#)	6332	2393	6332	6332	(Obj.#)	3183	7433	3183	3183	(Obj.#)	348	348	348	348
Range	2237	0.203932	59.1235	523.178	Range	1865	0.274553	55.8949	428.963	Range	783	0.195681	31.0099	221.485	Range	1104	0.134675	35.6001	248.425	Range	9443	0.548137	102.481	7118.5
Mean	49.3584	0.212471	7.16162	10.9026	Mean	102.398	0.231255	9.72613	25.375	Mean	46.8053	0.232892	7.13753	11.3372	Mean	69.5749	0.236469	8.46041	17.2261	Mean	153.131	0.254089	11.9979	45.8485
Std.Dev	100.312	0.0158132	4.15476	23.4643	Std.Dev	151.573	0.0223542	6.6803	38.9666	Std.Dev	70.9123	0.0164186	3.99824	18.1494	Std.Dev	92.0134	0.0182758	4.96313	23.6034	Std.Dev	327.275	0.0289421	7.42142	224.211
Sum	38006	163.602	5514.45	8394.97	Sum	73010	164.885	6934.73	18092.3	Sum	50971	253.619	7772.77	12346.2	Sum	113755	386.626	13832.8	28164.6	Sum	160175	265.777	12549.8	47957.5
Samples	770	770	770	770	Samples	713	713	713	713	Samples	1089	1089	1089	1089	Samples	1635	1635	1635	1635	Samples	1046	1046	1046	1046
Stats	Area	Density (mean	Diameter (mea	IOD	Stats	Area	Density (mean	Diameter (mea	IOD	Stats	Area	Density (mean	Diameter (mea	IOD	Stats	Area	Density (mean	Diameter (mea	IOD	Stats	Area	Density (mean	Diameter (mea	IOD
Min	10	0.2058	3.57907	2.07296	Min	10	0.190701	3.0013	1.94312	Min	10	0.183572	2.8062	1.88716	Min	10	0.168576	1.41421	1.71581	Min	10	0.159099	2	1.59099
(Obj.#)	291	1546	2163	2243	(Obj.#)	38	3767	2372	185	(Obj.#)	297	303	4735	673	(Obj.#)	188	8546	1179	4380	(Obj.#)	156	8469	2191	8469
Max	1162	0.520726	47.1942	365.55	Max	1202	0.389357	40.9326	266.428	Max	2008	0.330728	45.9188	485.83	Max	4608	0.288796	69.7995	1067.31	Max	5123	0.284514	76.5156	1016.11
(Obj.#)	2141	1305	3415	1305	(Obj.#)	1527	2939	1527	1527	(Obj.#)	2053	869	2053	2053	(Obj.#)	138	2011	138	138	(Obj.#)	6593	10102	6593	6593
Range	1152	0.314927	43.6151	363.477	Range	1192	0.198656	37.9313	264.485	Range	1998	0.147155	43.1127	483.942	Range	4598	0.12022	68.3853	1065.6	Range	5113	0.125415	74.5156	1014.52
Mean	111.744	0.262718	10.6413	30.9608	Mean	130.746	0.233848	11.4471	31.8439	Mean	135.399	0.223651	11.4567	31.7163	Mean	96.0187	0.194637	9.39277	19.5073	Mean	109.176	0.181981	9.82375	20.7361
Std.Dev	113.846	0.0244926	5.48414	34.0603	Std.Dev	140.718	0.0167688	6.24352	35.8371	Std.Dev	161.864	0.0147079	6.70088	39.7289	Std.Dev	193.239	0.0114583	6.2283	42.4628	Std.Dev	201.283	0.0102968	7.06912	39.4707
Sum	131187	308.431	12492.9	36347.9	Sum	161210	288.334	14114.2	39263.5	Sum	158011	261.001	13369.9	37013	Sum	138651	281.055	13563.2	28168.6	Sum	239422	399.084	21543.5	45474.3
Samples	1174	1174	1174	1174	Samples	1233	1233	1233	1233	Samples	1167	1167	1167	1167	Samples	1444	1444	1444	1444	Samples	2193	2193	2193	2193
Stats	Area	Density (mean	Diameter (mea	IOD	Stats	Area	Density (mean	Diameter (mea	IOD	Stats	Area	Density (mean	Diameter (mea	IOD	Stats	Area	Density (mean	Diameter (mea	IOD	Stats	Area	Density (mean	Diameter (mea	IOD
Min	10	0.241293	3.16228	2.56702	Min	10	0.222197	3.5506	2.34078	Min	10	0.222164	3.16228	2.30861	Min	10	0.235638	3.57907	2.40389	Min	10	0.247283	3	2.49081
(Obj.#)	52	1970	635	2595	(Obj.#)	21	1684	753	2781	(Obj.#)	91	1468	1486	3590	(Obj.#)	34	1665	853	3489	(Obj.#)	45	2043	2477	710
Max	1333	0.588379	41.0407	784.31	Max	1174	0.389847	42.6054	417.153	Max	1004	0.436469	36.3544	363.173	Max	932	0.468727	37.4587	358.937	Max	2967	0.593336	61.2844	1528
(Obj.#)	2184	2184	2184	2184	(Obj.#)	149	1309	149	149	(Obj.#)	595	2245	595	595	(Obj.#)	3144	268	3144	3482	(Obj.#)	4667	3009	4667	4667
Range	1323	0.347086	37.8784	781.743	Range	1164	0.16765	39.0548	414.812	Range	994	0.214305	33.1921	360.864	Range	922	0.233089	33.8796	356.533	Range	2957	0.346052	58.2844	1525.51
Mean	103.072	0.325323	10.2373	35.3143	Mean	108.035	0.299955	10.3287	34.3963	Mean	125.856	0.303174	11.1312	40.7447	Mean	128.536	0.308836	11.1266	43.4649	Mean	87.1725	0.343163	9.09611	33.4141
Std.Dev	110.812	0.0301687	5.56176	42.1423	Std.Dev	126.736	0.0274555	5.87886	42.9121	Std.Dev	134.9	0.0302435	6.24029	46.3066	Std.Dev	144.677	0.0390479	6.2815	54.0472	Std.Dev	154.673	0.0367828	5.55477	74.5867
Sum	156051	492.539	15499.3	53465.8	Sum	160540	445.733	15348.4	51112.8	Sum	178212	429.294	15761.8	57694.4	Sum	194090	466.342	16801.1	65632	Sum	134943	531.216	14080.8	51725
Samples	1514	1514	1514	1514	Samples	1486	1486	1486	1486	Samples	1416	1416	1416	1416	Samples	1510	1510	1510	1510	Samples	1548	1548	1548	1548
Stats	Area	Density (mean	Diameter (mea	IOD	Stats	Area	Density (mean	Diameter (mea	IOD	Stats	Area	Density (mean	Diameter (mea	IOD	Stats	Area	Density (mean	Diameter (mea	IOD	Stats	Area	Density (mean	Diameter (mea	IOD
Min	10	0.242514	3.5506	2.54559	Min	10	0.240327	3.5506	2.52967	Min	10	0.239303	2.69917	2.48577	Min	10	0.214152	3.16228	2.1788	Min	10	0.195994	3.5506	1.97222
(Obj.#)	29	1690	1035	1035	(Obj.#)	72	2158	3011	150	(Obj.#)	8	2286	319	296	(Obj.#)	113	1693	2208	3025	(Obj.#)	16	2047	1903	1272
Max	2052	0.559148	45.5965	1142.63	Max	1008	0.508986	40.6446	433.69	Max	831	0.539694	33.6382	309.279	Max	845	0.469237	36.967	295.767	Max	1639	0.495387	45.1307	811.939
(Obj.#)	3811	298	3811	3811	(Obj.#)	4495	3775	4495	4495	(Obj.#)	2406	697	2389	2389	(Obj.#)	1328	734	312	1328	(Obj.#)	3033	3033	3033	3033
Range	2042	0.316635	42.0459	1140.09	Range	998	0.26866	37.094	431.16	Range	821	0.300391	30.939	306.794	Range	835	0.255085	33.8047	293.589	Range	1629	0.299392	41.5801	809.967
Mean	105.31	0.353423	10.195	40.3382	Mean	102.024	0.338707	10.0814	36.8871	Mean	70.1438	0.324087	8.54175	23.8286	Mean	106.948	0.288929	10.5139	32.6428	Mean	105.102	0.246904	10.0369	29.1291
Std.Dev	137.004	0.0342546	5.74863	63.1157	Std.Dev	115.436	0.0322866	5.60784	44.55	Std.Dev	90.1337	0.0257373	4.76181	32.322	Std.Dev	116.845	0.0263386	5.92171	37.5482	Std.Dev	134.048	0.0326401	6.00557	44.14
Sum	156491	525.187	15149.8	59942.6	Sum	163443	542.609	16150.4	59093.2	Sum	108302	500.39	13188.5	36791.4	Sum	180100	486.556	17705.4	54970.5	Sum	139471	327.641	13319	38654.4
Samples	1486	1486	1486	1486	Samples	1602	1602	1602	1602	Samples	1544	1544	1544	1544	Samples	1684	1684	1684	1684	Samples	1327	1327	1327	1327
Stats	Area	Density (mean	Diameter (mea	IOD	Stats	Area	Density (mean	Diameter (mea	IOD	Stats	Area	Density (mean	Diameter (mea	IOD	Stats	Area	Density (mean	Diameter (mea	IOD	Stats	Area	Density (mean	Diameter (mea	IOD
Min	10	0.251829	3.16228	2.51829	Min	10	0.270342	2.99535	2.79458	Min	10	0.254858	3.53553	2.60112	Min	10	0.250272	2.23607	2.50272	Min	10	0.28023	3.5506	2.8023
(Obj.#)	80	3445	649	3445	(Obj.#)	13	4419	4125	13	(Obj.#)	8	2695	99	2928	(Obj.#)	10	5482	5457	5482	(Obj.#)	10	2217	876	2217
Max	881	0.49768	33.883	403.182	Max	636	0.515477	32.383	298.322	Max	699	0.530862	29.2224	279.972	Max	837	0.548501	35.2078	353.189	Max	942	0.650781	34.2633	613.035
(Obj.#)	2739	3311	354	2739	(Obj.#)	2945	2927	1819	2945	(Obj.#)	137	694	137	137	(Obj.#)	2820	2435	2820	2820	(Obj.#)	3120	3120	3120	3120
Range	871	0.245851	30.7207	400.664	Range	626	0.245135	29.3876	295.527	Range	689	0.276004	25.6869	277.37	Range	827	0.298229	32.9717	350.687	Range	932	0.370551	30.7127	610.233
Mean	116.17	0.361721	10.7997	45.3076	Mean	93.5763	0.38652	9.74623	38.749	Mean	63.6036	0.361568	8.24396	24.1477	Mean	63.6602	0.357243	8.07256	24.157	Mean	31.3966	0.41663	6.12647	13.8332
Std.Dev	120.148	0.0486481	5.73563	51.5041	Std.Dev	102.568	0.049652	5.31273	45.5927	Std.Dev	79.1735	0.0467411	4.48791	31.6518	Std.Dev	85.0675	0.0416961	4.66259	34.3461	Std.Dev	48.7119	0.0479472	2.91222	26.4659
Sum	140914	438.767	13100	54958.1	Sum	150190	620.365	15642.7	62192.1	Sum	119066	676.855	15432.7	45204.6	Sum	124774	700.196	15822.2	47347.7	Sum	38398	509.538	7492.67	16918
Samples	1213	1213	1213	1213	Samples	1605	1605	1605	1605	Samples	1872	1872	1872	1872	Samples	1960	1960	1960	1960	Samples	1223	1223	1223	1223
Stats	Area	Density (mean	Diameter (mea	IOD	Stats	Area	Density (mean	Diameter (mea	IOD	Stats	Area	Density (mean	Diameter (mea	IOD	Stats	Area	Density (mean	Diameter (mea	IOD	Stats	Area	Density (mean	Diameter (mea	IOD
Min	10	0.281014	3.16228	2.84469	Min	10	0.249845	3.3541	2.49845	Min	10	0.251767	3	2.66095	Min	10	0.225233	3.16228	2.52012	Min	10	0.185471	3	1.85471
(Obj.#)	68	2998	4926	5668	(Obj.#)	20	533	4829	533	(Obj.#)	9	2063	2047	5188	(Obj.#)	170	938	1558	1928	(Obj.#)	21	663	7162	663
Max	700	0.521231	33.0602	295.228	Max	854	0.539085	36.7889	420.202	Max	775	0.53286	35.2264	347.29	Max	848	0.497272	33.6781	381.88	Max	2608	0.427495	54.9226	942.587
(Obj.#)	3255	1866	3255	3255	(Obj.#)	4534	5768	4516	4534	(Obj.#)	2112	3088	2112	2112	(Obj.#)	3160	592	3160	3160	(Obj.#)	6404	7874	6404	6404
Range	690	0.240217	29.8979	292.383	Range	844	0.289239	33.4348	417.703	Range	765	0.281093	32.2264	344.629	Range	838	0.272039	30.5158	379.36	Range	2598	0.242024	51.9226	940.732
Mean	52.1061	0.393226	7.52412	21.4992	Mean	83.4847	0.366	9.04473	33.1315	Mean	69.355	0.377899	8.44352	28.0424	Mean	102.314	0.363242	9.98427	40.8018	Mean	117.141	0.234535	10.0693	31.922
Std.Dev	71.4071	0.0461277	4.03247	31.4411	Std.Dev	114.444	0.0480607	5.6237	49.405	Std.Dev	91.8826	0.0427148	4.95576	40.2456	Std.Dev	119.858	0.0467076	5.83524	51.7138	Std.Dev	196.924	0.0360725	7.42623	61.8725
Sum	105098	793.136	15176.2	43364	Sum	169140	741.515	18324.6	67124.5	Sum	121718	663.212	14818.4	49214.5	Sum	112648	399.929	10992.7	44922.7	Sum	160952	322.251	13835.2	43860.8
Samples	2017	2017	2017	2017	Samples	2026	2026	2026	2026	Samples	1755	1755	1755	1755	Samples	1101	1101	1101	1101	Samples	1374	1374	1374	1374
Stats	Area	Density (mean	Diameter (mea	IOD	Stats	Area	Density (mean	Diameter (mea	IOD	Stats	Area	Density (mean	Diameter (mea	IOD	Stats	Area	Density (mean	Diameter (mea	IOD	Stats	Area	Density (mean	Diameter (mea	IOD
Min	10	0.262898	3.16228	2.64695	Min	10	0.248069	3	2.48955	Min	10	0.254755	3.32843	2.63184	Min	10	0.240647	3.47983	2.40647	Min	10	0.268893	2.82843	2.72451
(Obj.#)	9	5342	1856	4870	(Obj.#)	65	1198	1954	1649	(Obj.#)	77	5028	2839	750	(Obj.#)	206	4672	3140	4672	(Obj.#)	115	4677	2390	3868
Max	1865	0.51883	73.7886	807.984	Max	1664	0.476539	52.4918	633.046	Max	10176	0.666669	118.167	3294.55	Max	2295	0.508719	68.8056	986.288	Max	1671	0.675598	50.3111	890.438
(Obj.#)	1729	3460	1729	1729	(Obj.#)	1175	873	1175	1175	(Obj.#)	4783	4529	4783	4783	(Obj.#)	3860	4714	3860	3860	(Obj.#)	39	2294	39	2294
Range	1855	0.255933	70.6264	805.337	Range	1654	0.22847	49.4918	630.557	Range	10166	0.411914	114.839	3291.92	Range	2285	0.268072	65.3258	983.882	Range	1661	0.406704	47.4827	887.713
Mean	86.3994	0.382167	9.36216	36.3596	Mean	94.8435	0.344269	9.81561	35.2339	Mean	65.2633	0.356578	8.0645	24.5674	Mean	116.545	0.341672	10.5933	43.844	Mean	82.8248	0.385701	9.24029	34.4286
Std.Dev	117.76	0.04918	5.79352	53.8568	Std.Dev	109.69	0.0398961	5.55741	43.3685	Std.Dev	255.311	0.0433076	5.38707	87.3768	Std.Dev	143.588	0.0457661	6.12257	60.3942	Std.Dev	103.778	0.0458956	5.17449	49.8472
Sum	150335	664.971	16290.2	63265.7	Sum	149663	543.257	15489	55599.2	Sum	117474	641.841	14516.1	44221.3	Sum	193581	567.516	17595.4	72824.9	Sum	121007	563.509	13500.1	50300.1
Samples	1740	1740	1740	1740	Samples	1578	1578	1578	1578	Samples	1800	1800	1800	1800	Samples	1661	1661	1661	1661	Samples	1461	1461	1461	1461
Stats	Area	Density (mean	Diameter (mea	IOD	Stats	Area	Density (mean	Diameter (mea	IOD	Stats	Area	Density (mean	Diameter (mea	IOD	Stats	Area	Density (mean	Diameter (mea	IOD	Stats	Area	Density (mean	Diameter (mea	IOD
Min	10	0.239262	3.16228	2.44396	Min	10	0.246659	3.16228	2.59686	Min	10	0.26824	3.0013	2.75923	Min	10	0.240198	3.3541	2.43653	Min	10	0.193423	2.23607	1.94388
(Obj.#)	1	8292	497	8607	(Obj.#)	65	4087	773	7032	(Obj.#)	20	3365	3791	3035	(Obj.#)	85	1734	1337	2336	(Obj.#)	14	6204	5335	2485
Max	975	0.542006	37.6322	475.452	Max	1445	0.52121	44.0113	749.869	Max	3779	0.538938	60.1449	1983.33	Max	1681	0.582345	46.8672	539.966	Max	1565	0.423092	48.9941	426.081
(Obj.#)	333	6420	333	333	(Obj.#)	3278	5212	3278	3278	(Obj.#)	2290	2948	2290	2290	(Obj.#)	1786	598	1786	1786	(Obj.#)	6444	10380	6444	6444
Range	965	0.302744	34.4699	473.008	Range	1435	0.274551	40.849	747.272	Range	3769	0.270698	57.1436	1980.57	Range	1671	0.342148	43.5131	537.529	Range	1555	0.229669	46.758	424.137
Mean	61.1272	0.357274	7.87438	24.2635	Mean	49.4905	0.379668	7.43596	19.9047	Mean	40.4372	0.411914	6.90304	17.5978	Mean	97.6278	0.356351	9.75464	38.6971	Mean	64.2752	0.242634	8.04895	16.8523
Std.Dev	97.2543	0.0502995	5.02672	42.8613	Std.Dev	77.6417	0.0518577	4.25813	34.3328	Std.Dev	98.8236	0.0504485	3.8315	50.1458	Std.Dev	127.244	0.0498471	6.05306	53.2841	Std.Dev	101.822	0.0242872	5.09155	29.8076
Sum	126839	741.343	16339.3	50346.8	Sum	117540	901.712	17660.4	47273.6	Sum	90741	924.335	15490.4	39489.4	Sum	131407	479.648	13129.7	52086.3	Sum	149504	564.367	18721.9	39198.4
Samples	2075	2075	2075	2075	Samples	2375	2375	2375	2375	Samples	2244	2244	2244	2244	Samples	1346	1346	1346	1346	Samples	2326	2326	2326	2326
										53465.8	54958.1	63265.7
									18092.3	51112.8	62192.1	55599.2
									12346.2	57694.4	45204.6	44221.3
									28164.6	65632	47347.7	72824.9
									47957.5	51725	16918	50300.1
									36347.9	59942.6	43364	50346.8
									39263.5	59093.2	67124.5	47273.6
									37013	36791.4	49214.5	39489.4
									28168.6	54970.5	44922.7	52086.3
									45474.3	38654.4	43860.8	39198.4
								mean	32536.4	52908.2	47510.7	51460.6
					mean
WT	32536.4	52908.2	47510.7	51460.6	46104
WT da	32536.4	52908.2	47510.7		44318.5
db	126953	93670.9	125942	123851	117604	0.000248105
db da	60280.1	62756	54024.4	63641	60175.4	0.039002	0.000448917
					mean
WT	0.705719	1.14758	1.03051	1.11619	1					0.705719	1.14758	1.03051	1.11619	0.705719	1.14758	1.03051
WT da	0.705719	1.14758	1.03051		0.961272					2.75363	2.03173	2.7317	2.68635	1.30748	1.36118	1.1718	1.38038
db	2.75363	2.03173	2.7317	2.68635	2.55085	0.000248105
db da	1.30748	1.36118	1.1718	1.38038	1.30521	0.039002	0.000448917

## Sheet: p-p65-WT da
Stats	Area	Density (mean	Diameter (mea	IOD	Stats	Area	Density (mean	Diameter (mea	IOD	Stats	Area	Density (mean	Diameter (mea	IOD	Stats	Area	Density (mean	Diameter (mea	IOD	Stats	Area	Density (mean	Diameter (mea	IOD
Min	10	0.224954	2.12132	2.24954	Min	10	0.18785	3.23935	1.8785	Min	10	0.224794	2.92081	2.3009	Min	10	0.228084	2.82843	2.3724	Min	10	0	3.11803	0
(Obj.#)	18	3332	5918	3332	(Obj.#)	55	3520	9963	3520	(Obj.#)	41	4696	1560	102	(Obj.#)	21	3705	813	3951	(Obj.#)	30	32777	52478	32777
Max	3856	0.543298	60.6768	1832.81	Max	3497	0.54336	70.0608	1538.64	Max	5652	0.585658	71.5299	2819.79	Max	6021	0.579304	105.294	2717.79	Max	116	0.324529	13.8807	24.3379
(Obj.#)	1232	449	1232	1232	(Obj.#)	7179	10325	7179	7179	(Obj.#)	5084	5450	5084	5084	(Obj.#)	2938	18	2938	2938	(Obj.#)	53024	20060	53024	12837
Range	3846	0.318343	58.5555	1830.56	Range	3487	0.35551	66.8214	1536.76	Range	5642	0.360864	68.6091	2817.49	Range	6011	0.351221	102.465	2715.42	Range	106	0.324529	10.7627	24.3379
Mean	89.2141	0.286658	9.0533	28.1971	Mean	101.784	0.234453	9.43884	25.9263	Mean	108.654	0.314267	9.861	38.2657	Mean	78.7219	0.322431	8.36645	28.69	Mean	16.9061	0.135421	5.08954	2.31032
Std.Dev	170.778	0.0345021	5.91106	68.6183	Std.Dev	181.387	0.0264984	6.80654	60.3577	Std.Dev	223.98	0.0435614	6.13165	107.803	Std.Dev	254.057	0.0446998	6.16788	108.913	Std.Dev	10.3975	0.140355	1.21163	3.2417
Sum	117941	378.961	11968.5	37276.6	Sum	212525	489.537	19708.3	54134.2	Sum	157657	456.002	14308.3	55523.5	Sum	78407	321.142	8332.99	28575.3	Sum	23770	190.402	7155.9	3248.32
Samples	1322	1322	1322	1322	Samples	2088	2088	2088	2088	Samples	1451	1451	1451	1451	Samples	996	996	996	996	Samples	1406	1406	1406	1406
Stats	Area	Density (mean	Diameter (mea	IOD	Stats	Area	Density (mean	Diameter (mea	IOD	Stats	Area	Density (mean	Diameter (mea	IOD	Stats	Area	Density (mean	Diameter (mea	IOD	Stats	Area	Density (mean	Diameter (mea	IOD
Min	10	0.267232	3.60358	2.85222	Min	10	0.209014	2.82843	2.09014	Min	10	0.198378	3.3541	1.98378	Min	10	0.19677	3	2.00001	Min	10	0.207049	3.57378	2.1024
(Obj.#)	353	3701	1893	1893	(Obj.#)	54	4170	3401	4170	(Obj.#)	254	6590	2209	6590	(Obj.#)	101	5750	4567	8029	(Obj.#)	151	6087	5636	2939
Max	1398	0.706997	41.9674	730.163	Max	11202	0.501951	109.828	5622.85	Max	3942	0.4445	60.9693	1720.89	Max	4654	0.560352	69.631	1677.71	Max	2022	0.529141	49.8609	724.95
(Obj.#)	1717	2010	1717	1717	(Obj.#)	4571	4571	4571	4571	(Obj.#)	6933	6964	6933	6933	(Obj.#)	428	1152	428	428	(Obj.#)	5635	3731	5635	5635
Range	1388	0.439765	38.3638	727.31	Range	11192	0.292937	106.999	5620.76	Range	3932	0.246122	57.6152	1718.91	Range	4644	0.363582	66.631	1675.71	Range	2012	0.322092	46.2871	722.848
Mean	73.1219	0.365839	8.44285	29.2659	Mean	97.0071	0.273456	9.39294	30.0309	Mean	86.5011	0.256598	8.92352	23.8773	Mean	86.0252	0.242359	8.821	22.9567	Mean	86.4295	0.260688	8.98006	24.153
Std.Dev	107.446	0.0470691	4.81727	51.2992	Std.Dev	316.215	0.0349574	6.21855	152.966	Std.Dev	171.343	0.0292236	5.67133	60.3358	Std.Dev	190.875	0.0264922	6.20634	67.0087	Std.Dev	128.27	0.0301638	5.61076	40.113
Sum	77948	389.984	9000.08		Sum	136877	385.846	13253.4	42373.7	Sum	164871	489.076	17008.2	45510.1	Sum	119403	336.394	12243.6	31863.9	Sum	147103	443.692	15284.1	41108.3
Samples	1066	1066	1066	1066	Samples	1411	1411	1411	1411	Samples	1906	1906	1906	1906	Samples	1388	1388	1388	1388	Samples	1702	1702	1702	1702
Stats	Area	Density (mean	Diameter (mea	IOD	Stats	Area	Density (mean	Diameter (mea	IOD	Stats	Area	Density (mean	Diameter (mea	IOD	Stats	Area	Density (mean	Diameter (mea	IOD	Stats	Area	Density (mean	Diameter (mea	IOD
Min	10	0.175675	3.09126	1.75675	Min	10	0.202546	3.16228	2.02546	Min	10	0.20527	2.6418	2.16287	Min	10	0.200634	2.23607	2.06863	Min	10	0.198655	2.23607	2.01882
(Obj.#)	5	3710	6798	3710	(Obj.#)	14	3041	6241	3041	(Obj.#)	9	6271	235	6587	(Obj.#)	109	2975	2667	3822	(Obj.#)	15	917	3602	1352
Max	1947	0.442945	49.786	545.289	Max	1701	0.464419	43.7867	474.506	Max	779	0.399985	37.1915	246.721	Max	2272	0.480707	53.2985	647.965	Max	2027	0.480666	49.0575	641.904
(Obj.#)	7708	7768	7708	7708	(Obj.#)	5369	1444	5369	5369	(Obj.#)	3957	5040	2789	7496	(Obj.#)	6458	2138	6458	6458	(Obj.#)	4136	5830	4136	4136
Range	1937	0.26727	46.6948	543.533	Range	1691	0.261873	40.6244	472.481	Range	769	0.194715	34.5497	244.558	Range	2262	0.280073	51.0624	645.897	Range	2017	0.282011	46.8215	639.886
Mean	86.5527	0.213613	8.99932	19.6714	Mean	68.1817	0.256744	8.30368	18.5601	Mean	73.9554	0.275839	8.57883	21.8088	Mean	76.1452	0.255802	8.64462	20.7129	Mean	82.8991	0.270569	8.73751	24.6951
Std.Dev	148.448	0.0178658	6.28513	36.6611	Std.Dev	106.9	0.0261767	5.28845	30.6071	Std.Dev	102.502	0.0307431	5.26642	32.3028	Std.Dev	124.178	0.0274042	5.69041	35.666	Std.Dev	147.523	0.0308526	6.3917	47.4176
Sum	166614	411.205	17323.7	37867.4	Sum	111068	418.236	13526.7	30234.4	Sum	136004	507.267	15776.5	40106.4	Sum	131122	440.49	14886	35667.7	Sum	154441	504.071	16278	46007.1
Samples	1925	1925	1925	1925	Samples	1629	1629	1629	1629	Samples	1839	1839	1839	1839	Samples	1722	1722	1722	1722	Samples	1863	1863	1863	1863
Stats	Area	Density (mean	Diameter (mea	IOD	Stats	Area	Density (mean	Diameter (mea	IOD	Stats	Area	Density (mean	Diameter (mea	IOD	Stats	Area	Density (mean	Diameter (mea	IOD	Stats	Area	Density (mean	Diameter (mea	IOD
Min	10	0.190781	2.23607	1.93418	Min	10	0.191928	3	1.95304	Min	10	0.180886	3.3541	1.83529	Min	10	0.191644	3	1.91644	Min	10	0.181261	2.99535	1.81261
(Obj.#)	68	12796	585	1734	(Obj.#)	111	738	6561	7098	(Obj.#)	34	3228	4123	14658	(Obj.#)	16	11047	11104	11047	(Obj.#)	135	4294	3072	4294
Max	1633	0.463422	111.206	586.979	Max	2576	0.559374	63.8328	778.33	Max	6392	0.641286	88.7902	4099.1	Max	1780	0.532326	50.8998	742.595	Max	1137	0.353005	40.3273	277.76
(Obj.#)	7922	3220	7922	7922	(Obj.#)	4830	7118	4830	4830	(Obj.#)	7570	7570	7570	7570	(Obj.#)	11965	4880	9282	4880	(Obj.#)	4876	3360	4876	4876
Range	1623	0.272641	108.969	585.045	Range	2566	0.367446	60.8328	776.377	Range	6382	0.4604	85.4361	4097.27	Range	1770	0.340683	47.8998	740.679	Range	1127	0.171744	37.332	275.947
Mean	72.7775	0.252822	8.21487	20.4912	Mean	97.3392	0.248234	9.27685	26.4652	Mean	104.099	0.226627	9.29408	26.4489	Mean	96.378	0.231967	9.25207	24.2069	Mean	85.2178	0.220932	8.86465	19.959
Std.Dev	139.277	0.0276087	6.369	43.7806	Std.Dev	179.402	0.0265663	7.0242	52.9128	Std.Dev	261.382	0.021439	7.42634	103.494	Std.Dev	180.823	0.0205569	7.20054	49.2738	Std.Dev	143.7	0.0167484	6.31263	35.4031
Sum	163531	568.091	18458.8	46043.7	Sum	200616	511.61	19119.6	54544.8	Sum	245987	535.519	21961.9	62498.7	Sum	237379	571.335	22787.8	59621.7	Sum	172140	446.282	17906.6	40317.1
Samples	2247	2247	2247	2247	Samples	2061	2061	2061	2061	Samples	2363	2363	2363	2363	Samples	2463	2463	2463	2463	Samples	2020	2020	2020	2020
Stats	Area	Density (mean	Diameter (mea	IOD	Stats	Area	Density (mean	Diameter (mea	IOD	Stats	Area	Density (mean	Diameter (mea	IOD	Stats	Area	Density (mean	Diameter (mea	IOD	Stats	Area	Density (mean	Diameter (mea	IOD
Min	10	0.192244	3	1.95954	Min	10	0.184055	3.16228	1.84511	Min	10	0.189351	3.16228	1.89351	Min	10	0.190561	3	1.90561	Min	10	0.200051	2.82843	2.00051
(Obj.#)	206	2937	7597	1029	(Obj.#)	271	4254	5850	3342	(Obj.#)	103	8252	4881	8252	(Obj.#)	112	6029	4471	6029	(Obj.#)	69	7734	4369	7734
Max	951	0.372318	40.3423	225.548	Max	1741	0.404684	47.3498	416.285	Max	1443	0.367251	41.4922	368.947	Max	1802	0.375344	47.377	472.13	Max	1814	0.365113	51.9346	479.47
(Obj.#)	2852	4110	2852	2714	(Obj.#)	2786	7609	2786	7778	(Obj.#)	2945	4755	3106	3106	(Obj.#)	3646	7154	3646	3646	(Obj.#)	3646	4545	3646	3646
Range	941	0.180074	37.3423	223.588	Range	1731	0.220629	44.1875	414.44	Range	1433	0.177899	38.3299	367.053	Range	1792	0.184783	44.377	470.224	Range	1804	0.165063	49.1062	477.469
Mean	101.434	0.233084	9.99751	24.8075	Mean	112.958	0.22533	10.341	27.177	Mean	105.541	0.232366	9.92755	26.0527	Mean	89.2767	0.235564	9.12765	23.08	Mean	67.7959	0.241648	8.3846	17.014
Std.Dev	129.774	0.0185139	6.12799	33.203	Std.Dev	154.582	0.0233842	6.63187	39.7934	Std.Dev	150.211	0.0195301	6.4707	38.8716	Std.Dev	142.472	0.0232361	6.12982	40.8805	Std.Dev	99.6598	0.017743	4.94739	26.2035
Sum	157832	362.679	15556.1	38600.6	Sum	196095	391.173	17952.1	47179.3	Sum	175937	387.354	16549.2	43429.8	Sum	175518	463.119	17945	45375.3	Sum	121219	432.067	14991.7	30421
Samples	1556	1556	1556	1556	Samples	1736	1736	1736	1736	Samples	1667	1667	1667	1667	Samples	1966	1966	1966	1966	Samples	1788	1788	1788	1788
Stats	Area	Density (mean	Diameter (mea	IOD	Stats	Area	Density (mean	Diameter (mea	IOD	Stats	Area	Density (mean	Diameter (mea	IOD	Stats	Area	Density (mean	Diameter (mea	IOD	Stats	Area	Density (mean	Diameter (mea	IOD
Min	10	0.172382	3.16228	1.77223	Min	10	0.200026	2.23607	2.00026	Min	10	0.17465	2.23607	1.7465	Min	10	0.179095	2	1.83018	Min	10	0.183105	3	1.86401
(Obj.#)	17	5613	5071	1591	(Obj.#)	11	8410	9183	8410	(Obj.#)	593	1155	12290	1155	(Obj.#)	62	6955	2650	4804	(Obj.#)	115	7102	7189	1685
Max	2626	0.341193	63.1754	628.288	Max	2377	0.443232	106.103	1041.4	Max	1865	0.33694	51.8671	575.596	Max	1832	0.288022	69.7566	443.611	Max	2858	0.37456	71.9673	1046.9
(Obj.#)	3646	8895	3646	3646	(Obj.#)	4927	4336	6125	4927	(Obj.#)	11620	11752	8278	11620	(Obj.#)	3514	8470	3514	3514	(Obj.#)	1678	104	1678	104
Range	2616	0.168811	60.0131	626.515	Range	2367	0.243206	103.867	1039.4	Range	1855	0.162289	49.631	573.85	Range	1822	0.108927	67.7566	441.78	Range	2848	0.191456	68.9673	1045.03
Mean	131.02	0.222615	10.9745	31.3834	Mean	131.721	0.24541	11.0129	34.6933	Mean	129.711	0.209309	10.7245	29.5916	Mean	119.631	0.213157	10.6153	26.7657	Mean	106.158	0.220334	9.98396	24.9873
Std.Dev	192.748	0.0225274	7.42404	49.5737	Std.Dev	181.754	0.0235254	7.50018	53.2652	Std.Dev	192.568	0.0200247	7.48138	47.8517	Std.Dev	168.383	0.015957	7.10472	39.3485	Std.Dev	170.269	0.0175613	6.5759	46.8552
Sum	242911	412.729	20346.7	58184.9	Sum	242499	451.8	20274.7	63870.4	Sum	284587	459.224	23529.5	64924	Sum	204450	364.285	18141.5	45742.5	Sum	183123	380.076	17222.3	43103.1
Samples	1854	1854	1854	1854	Samples	1841	1841	1841	1841	Samples	2194	2194	2194	2194	Samples	1709	1709	1709	1709	Samples	1725	1725	1725	1725
								37276.6	37867.4	38600.6
								54134.2	30234.4	47179.3
								55523.5	40106.4	43429.8
								28575.3	35667.7	45375.3
								3248.32	46007.1	30421
								31197.4	46043.7	58184.9
								42373.7	54544.8	63870.4
								45510.1	62498.7	64924
								31863.9	59621.7	45742.5
								41108.3	40317.1	43103.1
							mean	37081.1	45290.9	48083.1

## Sheet: p-p65-db
Stats	Area	Density (mean	Diameter (mea	IOD	Stats	Area	Density (mean	Diameter (mea	IOD	Stats	Area	Density (mean	Diameter (mea	IOD	Stats	Area	Density (mean	Diameter (mea	IOD	Stats	Area	Density (mean	Diameter (mea	IOD
Min	10	0.19665	3.5506	1.96907	Min	10	0.198213	2.08114	1.99613	Min	10	0.195869	2	1.95869	Min	10	0.218056	3.58427	2.23279	Min	10	0.223929	3.16228	2.31647
(Obj.#)	83	356	4268	3807	(Obj.#)	4	963	7457	1425	(Obj.#)	149	4187	2971	4187	(Obj.#)	192	25	1186	608	(Obj.#)	282	1391	374	1780
Max	2517	0.451593	56.9733	846.845	Max	4396	0.484565	75.4718	1463.23	Max	25971	0.445846	136.12	8647.07	Max	1266	0.44778	45.3593	457.624	Max	2541	0.474928	51.2236	1206.79
(Obj.#)	3755	5035	5171	3755	(Obj.#)	3510	7246	3510	3510	(Obj.#)	5318	8753	5318	5318	(Obj.#)	1420	1986	1420	1420	(Obj.#)	14	14	14	14
Range	2507	0.254943	53.4227	844.875	Range	4386	0.286351	73.3906	1461.23	Range	25961	0.249977	134.12	8645.11	Range	1256	0.229723	41.775	455.392	Range	2531	0.251	48.0614	1204.48
Mean	166.437	0.244363	12.0052	48.5397	Mean	162.309	0.256144	11.7297	51.2766	Mean	181.479	0.250848	11.4758	56.6975	Mean	203.715	0.315045	13.8678	72.2245	Mean	207.389	0.313587	13.9998	73.3064
Std.Dev	228.623	0.0426955	8.07462	75.1121	Std.Dev	266.186	0.0527596	8.79487	93.032	Std.Dev	669.508	0.0441472	10.0434	222.467	Std.Dev	197.958	0.0521057	7.47645	77.5368	Std.Dev	206.305	0.0504087	7.28345	84.9678
Sum	279614	410.53	20168.8	81546.6	Sum	404637	638.566	29242.1	127833	Sum	559864	773.865	35402.8	174912	Sum	190881	295.197	12994.1	67674.3	Sum	179599	271.566	12123.9	63483.3
Samples	1680	1680	1680	1680	Samples	2493	2493	2493	2493	Samples	3085	3085	3085	3085	Samples	937	937	937	937	Samples	866	866	866	866
Stats	Area	Density (mean	Diameter (mea	IOD	Stats	Area	Density (mean	Diameter (mea	IOD	Stats	Area	Density (mean	Diameter (mea	IOD	Stats	Area	Density (mean	Diameter (mea	IOD	Stats	Area	Density (mean	Diameter (mea	IOD
Min	10	0.219105	3.67292	2.20433	Min	10	0.223937	3.62755	2.23937	Min	10	0.15433	3.16228	1.56066	Min	10	0.176381	2.5	1.76381	Min	10	0.212161	3.5506	2.13836
(Obj.#)	2	1691	1731	1143	(Obj.#)	54	1782	54	1782	(Obj.#)	248	17773	10331	18819	(Obj.#)	337	13193	10006	13193	(Obj.#)	218	5720	2415	1402
Max	1530	0.42027	43.554	510.727	Max	1196	0.485709	44.5644	501.787	Max	385253	0.333709	689.839	84006.2	Max	555570	0.455794	974.749	134818	Max	25216	0.464654	164.641	8633.06
(Obj.#)	1181	635	1181	1181	(Obj.#)	994	446	994	549	(Obj.#)	47	15115	47	47	(Obj.#)	5512	12861	5512	5512	(Obj.#)	4372	4703	4372	4372
Range	1520	0.201166	39.8811	508.523	Range	1186	0.261773	40.9369	499.547	Range	385243	0.179379	686.677	84004.7	Range	555560	0.279413	972.249	134816	Range	25206	0.252494	161.09	8630.93
Mean	225.399	0.296583	14.4452	75.1526	Mean	212.637	0.311992	14.1944	73.7625	Mean	357.054	0.186094	11.4444	78.391	Mean	613.003	0.208093	12.1105	148.869	Mean	189.842	0.263431	12.1518	60.3817
Std.Dev	228.485	0.0468556	8.14118	83.2017	Std.Dev	205.41	0.0457909	7.63905	79.0343	Std.Dev	7308.56	0.0234895	17.7201	1594.85	Std.Dev	13173.1	0.0256042	27.0975	3193.73	Std.Dev	646.707	0.0515367	9.3262	219.775
Sum	209396	275.526	13419.6	69816.7	Sum	168621	247.41	11256.2	58493.6	Sum	1025102	534.275	32856.9	225061	Sum	1165931	395.793	23034.1	283148	Sum	369623	512.901	23659.6	117563
Samples	929	929	929	929	Samples	793	793	793	793	Samples	2871	2871	2871	2871	Samples	1902	1902	1902	1902	Samples	1947	1947	1947	1947
Stats	Area	Density (mean	Diameter (mea	IOD	Stats	Area	Density (mean	Diameter (mea	IOD	Stats	Area	Density (mean	Diameter (mea	IOD	Stats	Area	Density (mean	Diameter (mea	IOD	Stats	Area	Density (mean	Diameter (mea	IOD
Min	10	0.228684	3.5506	2.28684	Min	10	0.218699	3.30278	2.24438	Min	10	0.21504	3.5506	2.23567	Min	10	0.225729	3.53553	2.29056	Min	10	0.204492	3.38391	2.07917
(Obj.#)	5	3099	686	3099	(Obj.#)	43	3855	2945	3640	(Obj.#)	15	3102	2142	2638	(Obj.#)	137	34	706	3534	(Obj.#)	25	5886	1736	3408
Max	2405	0.581849	113.084	826.581	Max	1319	0.377476	43.5171	459.284	Max	1074	0.405977	37.6445	383.676	Max	1308	0.458911	44.2323	438.396	Max	4717	0.520332	74.6782	2029.51
(Obj.#)	2413	1891	2413	2413	(Obj.#)	144	594	144	144	(Obj.#)	521	3482	2536	521	(Obj.#)	295	202	295	295	(Obj.#)	5599	780	5599	5599
Range	2395	0.353166	109.533	824.294	Range	1309	0.158777	40.2143	457.039	Range	1064	0.190937	34.0939	381.44	Range	1298	0.233182	40.6968	436.106	Range	4707	0.31584	71.2943	2027.43
Mean	170.218	0.304623	12.9888	55.2477	Mean	152.622	0.286879	12.2465	46.8619	Mean	164.189	0.293345	12.7378	51.6493	Mean	176.624	0.294887	13.0923	56.6868	Mean	264.168	0.277956	15.6513	82.2289
Std.Dev	183.018	0.0327243	7.71206	63.8246	Std.Dev	156.95	0.029782	6.72068	51.4567	Std.Dev	161.788	0.0323234	6.87363	54.0103	Std.Dev	178.739	0.0396117	6.97788	63.6405	Std.Dev	312.386	0.0427154	8.70356	118.914
Sum	234901	420.379	17924.5	76241.8	Sum	208634	392.164	16741	64060.2	Sum	216565	386.922	16801.1	68125.4	Sum	258225	431.125	19141	82876.1	Sum	388063	408.317	22991.7	120794
Samples	1380	1380	1380	1380	Samples	1367	1367	1367	1367	Samples	1319	1319	1319	1319	Samples	1462	1462	1462	1462	Samples	1469	1469	1469	1469
Stats	Area	Density (mean	Diameter (mea	IOD	Stats	Area	Density (mean	Diameter (mea	IOD	Stats	Area	Density (mean	Diameter (mea	IOD	Stats	Area	Density (mean	Diameter (mea	IOD	Stats	Area	Density (mean	Diameter (mea	IOD
Min	10	0.212964	3.16228	2.16841	Min	10	0.210937	3.30278	2.1196	Min	10	0.202736	3.57907	2.02736	Min	10	0.181419	3.5506	1.81419	Min	10	0	2.23607	0
(Obj.#)	50	691	1238	4689	(Obj.#)	334	614	6340	1157	(Obj.#)	168	437	1297	437	(Obj.#)	48	582	2464	582	(Obj.#)	26	32773	2068	32773
Max	3017	0.48298	55.9906	1420.66	Max	1764	0.493643	45.9072	541.702	Max	1443	0.529536	44.1372	474.397	Max	2077	0.422487	56.7973	604.097	Max	64036	0.34746	316.037	12005.1
(Obj.#)	4895	3943	1037	4895	(Obj.#)	249	5406	249	249	(Obj.#)	2595	947	2595	2595	(Obj.#)	2706	3763	2706	2706	(Obj.#)	31508	6906	31508	31508
Range	3007	0.270016	52.8283	1418.49	Range	1754	0.282706	42.6044	539.583	Range	1433	0.3268	40.5582	472.37	Range	2067	0.241068	53.2467	602.283	Range	64026	0.34746	313.801	12005.1
Mean	259.376	0.293139	15.6958	84.1682	Mean	225.845	0.286709	14.7273	71.5236	Mean	275.564	0.267504	16.4274	79.7051	Mean	216.239	0.247454	14.2903	58.4872	Mean	108.715	0.138732	8.70953	17.359
Std.Dev	263.612	0.0437333	8.23272	99.6976	Std.Dev	214.674	0.0427579	7.90549	73.4298	Std.Dev	237.933	0.0357857	8.27529	73.721	Std.Dev	215.922	0.0335058	8.03618	62.3448	Std.Dev	892.425	0.0657616	8.76157	167.1
Sum	372983	421.535	22570.6	121034	Sum	349382	443.538	22783.1	110647	Sum	336464	326.623	20057.9	97320	Sum	362200	414.485	23936.2	97966.1	Sum	611523	780.366	48991.1	97644.5
Samples	1438	1438	1438	1438	Samples	1547	1547	1547	1547	Samples	1221	1221	1221	1221	Samples	1675	1675	1675	1675	Samples	5625	5625	5625	5625
Stats	Area	Density (mean	Diameter (mea	IOD	Stats	Area	Density (mean	Diameter (mea	IOD	Stats	Area	Density (mean	Diameter (mea	IOD	Stats	Area	Density (mean	Diameter (mea	IOD	Stats	Area	Density (mean	Diameter (mea	IOD
Min	10	0.183011	2.92081	1.8522	Min	10	0.206214	3.16228	2.06214	Min	10	0.19393	3.5506	1.9393	Min	10	0.222796	3.5506	2.22796	Min	10	0.207756	3.50255	2.07756
(Obj.#)	50	344	3773	333	(Obj.#)	20	2926	286	2926	(Obj.#)	23	1356	7701	1356	(Obj.#)	45	5771	616	5771	(Obj.#)	23	6729	11	6729
Max	17948	0.441677	110.617	4727.25	Max	1814	0.442561	58.34	549.241	Max	28612	0.482979	196.368	7652.57	Max	1149	0.491905	39.0001	440.804	Max	4988	0.597752	71.6178	1750.59
(Obj.#)	810	11313	4487	810	(Obj.#)	1041	7439	1578	79	(Obj.#)	38	1842	38	38	(Obj.#)	1701	2870	1701	3267	(Obj.#)	7855	4678	7855	7855
Range	17938	0.258666	107.696	4725.4	Range	1804	0.236347	55.1777	547.179	Range	28602	0.289049	192.817	7650.63	Range	1139	0.269109	35.4495	438.576	Range	4978	0.389997	68.1153	1748.51
Mean	189.541	0.240003	11.9903	54.4157	Mean	186.75	0.285663	12.9514	62.5941	Mean	174.89	0.261407	12.0489	52.5426	Mean	129.887	0.308819	11.0393	45.0085	Mean	222.495	0.282177	14.1496	71.5893
Std.Dev	546.516	0.0498106	9.24653	153.8	Std.Dev	212.165	0.0571902	7.91356	78.8702	Std.Dev	614.437	0.0471959	8.56648	168.95	Std.Dev	153.166	0.0463784	6.73895	57.4994	Std.Dev	262.024	0.0471278	8.648	93.1851
Sum	532610	674.408	33692.6	152908	Sum	429898	657.597	29814.2	144092	Sum	421135	629.469	29013.7	126523	Sum	236784	562.978	20124.6	82050.5	Sum	418069	530.21	26587.1	134516
Samples	2810	2810	2810	2810	Samples	2302	2302	2302	2302	Samples	2408	2408	2408	2408	Samples	1823	1823	1823	1823	Samples	1879	1879	1879	1879
Stats	Area	Density (mean	Diameter (mea	IOD	Stats	Area	Density (mean	Diameter (mea	IOD	Stats	Area	Density (mean	Diameter (mea	IOD	Stats	Area	Density (mean	Diameter (mea	IOD	Stats	Area	Density (mean	Diameter (mea	IOD
Min	10	0.247626	3.47983	2.50555	Min	10	0.228855	3.5506	2.36494	Min	10	0.195183	2.86344	1.95183	Min	10	0.159017	2.5	1.61137	Min	10	0.167368	2	1.67368
(Obj.#)	38	745	4404	130	(Obj.#)	3	1622	677	2216	(Obj.#)	34	5831	6802	5831	(Obj.#)	3	19618	21550	12916	(Obj.#)	12	5140	7143	5140
Max	1031	0.485112	44.5453	404.225	Max	1336	0.512772	44.85	587.265	Max	29060	0.446446	184.966	8279.92	Max	9455	0.377055	118.122	2749.43	Max	42893	0.361458	196.724	11510
(Obj.#)	4794	4053	3427	4794	(Obj.#)	5952	6319	1406	5952	(Obj.#)	13321	9959	13321	13321	(Obj.#)	7404	41	7404	7404	(Obj.#)	11939	10949	11939	11939
Range	1021	0.237486	41.0655	401.719	Range	1326	0.283917	41.2994	584.901	Range	29050	0.251263	182.102	8277.97	Range	9445	0.218038	115.622	2747.81	Range	42883	0.19409	194.724	11508.4
Mean	112.971	0.342946	10.251	42.8462	Mean	132.959	0.331626	10.9718	49.7378	Mean	166.212	0.248684	10.7105	49.6893	Mean	147.063	0.201091	9.95804	37.6667	Mean	151.218	0.194954	10.0462	34.5184
Std.Dev	144.649	0.0481416	6.54466	58.9865	Std.Dev	171.939	0.0495225	7.14182	70.7661	Std.Dev	701.242	0.0430864	9.4836	206.407	Std.Dev	384.097	0.0361714	9.31455	106.567	Std.Dev	989.604	0.0215774	9.45825	261.25
Sum	209223	635.136	18984.8	79351.2	Sum	265387	661.925	21899.8	99276.6	Sum	572100	855.969	36865.4	171031	Sum	686051	938.089	46454.3	175715	Sum	411616	530.666	27345.9	93959.1
Samples	1852	1852	1852	1852	Samples	1996	1996	1996	1996	Samples	3442	3442	3442	3442	Samples	4665	4665	4665	4665	Samples	2722	2722	2722	2722
Stats	Area	Density (mean	Diameter (mea	IOD	Stats	Area	Density (mean	Diameter (mea	IOD	Stats	Area	Density (mean	Diameter (mea	IOD	Stats	Area	Density (mean	Diameter (mea	IOD	Stats	Area	Density (mean	Diameter (mea	IOD
Min	10	0.218351	3.53553	2.20935	Min	10	0.207668	2.23607	2.09287	Min	10	0.214316	3.5506	2.19547	Min	10	0.211827	3.53553	2.11827	Min	10	0.227268	2.23607	2.29688
(Obj.#)	6	15066	9643	824	(Obj.#)	378	3232	198	975	(Obj.#)	1	5594	3759	2318	(Obj.#)	35	7401	7788	7401	(Obj.#)	133	562	3618	274
Max	4944	0.449441	111.364	1898.51	Max	2072	0.463837	52.7916	748.242	Max	32637	0.631241	210.027	9334.52	Max	3050	0.484005	70.0214	1130.72	Max	2014	0.632365	51.9436	943.488
(Obj.#)	7003	4386	7003	7003	(Obj.#)	1999	1527	1999	1999	(Obj.#)	4730	4503	4730	4730	(Obj.#)	5764	7435	5723	5723	(Obj.#)	73	2932	73	2932
Range	4934	0.23109	107.828	1896.3	Range	2062	0.256169	50.5555	746.149	Range	32627	0.416925	206.476	9332.33	Range	3040	0.272178	66.4859	1128.6	Range	2004	0.405096	49.7075	941.191
Mean	157.205	0.28454	11.4318	53.5592	Mean	187.219	0.283171	13.1355	59.891	Mean	191.141	0.295634	12.3822	62.4213	Mean	171.282	0.29665	12.5302	57.801	Mean	180.578	0.31132	12.9487	63.8518
Std.Dev	236.874	0.0516006	8.21097	89.5919	Std.Dev	188.144	0.0481155	7.26708	66.2826	Std.Dev	930.452	0.0467078	9.24032	268.008	Std.Dev	207.987	0.0492095	7.25016	79.0682	Std.Dev	189.148	0.0521154	7.20135	76.7629
Sum	430114	778.501	31277.5	146538	Sum	354780	536.608	24891.7	113493	Sum	334115	516.769	21644.1	109112	Sum	340167	589.146	24885	114793	Sum	321971	555.084	23087.5	113848
Samples	2736	2736	2736	2736	Samples	1895	1895	1895	1895	Samples	1748	1748	1748	1748	Samples	1986	1986	1986	1986	Samples	1783	1783	1783	1783
Stats	Area	Density (mean	Diameter (mea	IOD	Stats	Area	Density (mean	Diameter (mea	IOD	Stats	Area	Density (mean	Diameter (mea	IOD	Stats	Area	Density (mean	Diameter (mea	IOD	Stats	Area	Density (mean	Diameter (mea	IOD
Min	10	0.201097	3.16228	2.02359	Min	10	0.208734	3.3541	2.08734	Min	10	0.219343	3	2.21585	Min	10	0.200427	3.16228	2.03353	Min	10	0.173631	2.23607	1.73631
(Obj.#)	63	20112	11293	4223	(Obj.#)	20	15493	1387	15493	(Obj.#)	340	4892	3551	9854	(Obj.#)	76	16621	3834	569	(Obj.#)	30	2898	2053	2898
Max	3388	0.426282	61.8552	1063.73	Max	4370	0.422304	76.8178	1731.33	Max	10869	0.444078	85.9222	4406.12	Max	3561	0.500284	63.355	1087.16	Max	5988	0.396125	79.7064	1659.75
(Obj.#)	7311	610	789	16783	(Obj.#)	8563	4067	8563	8563	(Obj.#)	4665	3932	4665	4665	(Obj.#)	6071	1868	6071	6071	(Obj.#)	77	20221	77	77
Range	3378	0.225186	58.6929	1061.71	Range	4360	0.21357	73.4637	1729.24	Range	10859	0.224735	82.9222	4403.9	Range	3551	0.299858	60.1927	1085.13	Range	5978	0.222494	77.4704	1658.01
Mean	102.089	0.254427	8.99394	31.9191	Mean	146.561	0.273235	10.882	48.3129	Mean	151.555	0.300183	11.2455	53.7586	Mean	125.394	0.256305	10.1806	38.9171	Mean	100.694	0.210815	9.2432	23.196
Std.Dev	204.796	0.039909	7.27376	70.4746	Std.Dev	236.737	0.0473285	8.22133	86.1508	Std.Dev	311.963	0.0510899	8.06057	122.2	Std.Dev	195.744	0.0456448	7.53396	67.2976	Std.Dev	210.068	0.0196994	7.07759	53.331
Sum	456340	1137.29	40202.9	142678	Sum	421949	786.642	31329.4	139093	Sum	374948	742.653	27821.3	132999	Sum	410415	838.886	33321.2	127376	Sum	427950	895.963	39283.6	98583.2
Samples	4470	4470	4470	4470	Samples	2879	2879	2879	2879	Samples	2474	2474	2474	2474	Samples	3273	3273	3273	3273	Samples	4250	4250	4250	4250
						81546.6	76241.8	152908	146538
						127833	64060.2	144092	113493
						174912	68125.4	126523	109112
						67674.3	82876.1	82050.5	114793
						63483.3	120794	134516	113848
						69816.7	121034	79351.2	142678
						58493.6	110647	99276.6	139093
						225061	97320	171031	132999
						283148	97966.1	175715	127376
						117563	97644.5	93959.1	98583.2
					mean	126953	93670.9	125942	123851

## Sheet: p-p65-db da
Stats	Area	Density (mean	Diameter (mea	IOD	Stats	Area	Density (mean	Diameter (mea	IOD	Stats	Area	Density (mean	Diameter (mea	IOD	Stats	Area	Density (mean	Diameter (mea	IOD	Stats	Area	Density (mean	Diameter (mea	IOD
Min	10	0.235296	3.5	2.35524	Min	10	0.257402	3.5506	2.6502	Min	10	0.217058	3.5506	2.17058	Min	10	0.252951	3.70005	2.57821	Min	10	0.271543	3.57907	2.87067
(Obj.#)	89	1878	594	435	(Obj.#)	44	1733	485	865	(Obj.#)	17	359	2333	359	(Obj.#)	3	1878	1848	98	(Obj.#)	53	1242	1854	1722
Max	1081	0.506956	39.001	409.288	Max	891	0.586981	34.5012	395.856	Max	1834	0.529543	47.3862	853.593	Max	1387	0.525157	41.6011	658.403	Max	1059	0.604528	36.724	491.321
(Obj.#)	1561	2629	1561	1561	(Obj.#)	676	201	676	676	(Obj.#)	2256	1733	2256	2256	(Obj.#)	1175	664	1175	1175	(Obj.#)	1042	1050	149	928
Range	1071	0.27166	35.501	406.933	Range	881	0.329579	30.9506	393.206	Range	1824	0.312484	43.8356	851.423	Range	1377	0.272206	37.9011	655.825	Range	1049	0.332986	33.145	488.45
Mean	179.089	0.34364	13.0482	68.745	Mean	150.786	0.367031	11.7923	61.4602	Mean	195.578	0.315143	13.5456	70.3051	Mean	169.082	0.368517	12.6738	69.9889	Mean	156.728	0.415195	12.1568	72.3716
Std.Dev	164.101	0.0581002	6.48331	70.7654	Std.Dev	153.52	0.0587155	6.46349	68.8039	Std.Dev	194.161	0.0589813	7.03459	81.5034	Std.Dev	160.845	0.0621929	6.48811	75.1842	Std.Dev	155.496	0.0635156	6.42466	78.9826
Sum	200221	384.189	14587.9	76856.9	Sum	118518	288.487	9268.74	48307.7	Sum	212398	342.246	14710.6	76351.3	Sum	162657	354.513	12192.2	67329.3	Sum	149675	396.512	11609.8	69114.9
Samples	1118	1118	1118	1118	Samples	786	786	786	786	Samples	1086	1086	1086	1086	Samples	962	962	962	962	Samples	955	955	955	955
Stats	Area	Density (mean	Diameter (mea	IOD	Stats	Area	Density (mean	Diameter (mea	IOD	Stats	Area	Density (mean	Diameter (mea	IOD	Stats	Area	Density (mean	Diameter (mea	IOD	Stats	Area	Density (mean	Diameter (mea	IOD
Min	10	0.256356	3.5506	2.57212	Min	10	0.251921	3.21699	2.52368	Min	10	0.238105	3.60358	2.43582	Min	10	0.204506	2.23607	2.0825	Min	10	0.242649	3.5506	2.47412
(Obj.#)	115	1455	415	1790	(Obj.#)	34	1383	1588	1425	(Obj.#)	176	2276	2180	432	(Obj.#)	256	912	2666	485	(Obj.#)	220	1972	963	1619
Max	910	0.539115	34.0282	460.352	Max	1430	0.518613	48.6997	470.11	Max	6015	0.524144	86.49	3152.73	Max	1595	0.389133	45.9384	521.549	Max	1761	0.488739	48.1731	701.525
(Obj.#)	1309	1633	1317	1309	(Obj.#)	136	1271	136	136	(Obj.#)	2076	2076	58	2076	(Obj.#)	3573	644	3573	3573	(Obj.#)	589	688	368	589
Range	900	0.282759	30.4776	457.78	Range	1420	0.266692	45.4827	467.586	Range	6005	0.286039	82.8865	3150.29	Range	1585	0.184627	43.7024	519.466	Range	1751	0.24609	44.6225	699.051
Mean	167.007	0.377441	12.5762	70.3145	Mean	163.7	0.367391	12.6137	65.1707	Mean	146.032	0.328176	11.5917	52.766	Mean	136.528	0.265419	11.3366	39.1193	Mean	142.218	0.342913	11.4691	54.3734
Std.Dev	155.465	0.0633912	6.31098	73.3995	Std.Dev	147.696	0.0543987	6.01977	63.636	Std.Dev	258.389	0.0432293	7.23347	119.972	Std.Dev	148.306	0.0333272	6.29944	46.1271	Std.Dev	165.867	0.0526736	6.58459	68.8417
Sum	146799	331.77	11054.5	61806.5	Sum	142419	319.63	10974	56698.5	Sum	139607	313.736	11081.7	50444.3	Sum	177350	344.779	14726.2	50816	Sum	117899	284.275	9507.88	45075.6
Samples	879	879	879	879	Samples	870	870	870	870	Samples	956	956	956	956	Samples	1299	1299	1299	1299	Samples	829	829	829	829
Stats	Area	Density (mean	Diameter (mea	IOD	Stats	Area	Density (mean	Diameter (mea	IOD	Stats	Area	Density (mean	Diameter (mea	IOD	Stats	Area	Density (mean	Diameter (mea	IOD	Stats	Area	Density (mean	Diameter (mea	IOD
Min	10	0.225006	3.16228	2.37778	Min	10	0.214322	2.23607	2.14322	Min	10	0.21991	3.6009	2.20429	Min	10	0.20426	3.57907	2.05738	Min	10	0.242042	3.6009	2.42042
(Obj.#)	26	3081	1985	708	(Obj.#)	20	20	2850	20	(Obj.#)	214	2910	778	1914	(Obj.#)	161	311	4314	165	(Obj.#)	3	1006	179	1006
Max	4264	0.511539	136.559	1653.49	Max	1570	0.387941	51.8685	482.556	Max	1425	0.439562	48.9358	610.152	Max	1142	0.482159	36.9561	365.268	Max	1114	0.464632	40.0562	437.262
(Obj.#)	112	278	112	112	(Obj.#)	485	604	485	485	(Obj.#)	2762	764	4	2762	(Obj.#)	2796	5909	2796	2796	(Obj.#)	1884	777	1884	1884
Range	4254	0.286533	133.397	1651.11	Range	1560	0.17362	49.6325	480.413	Range	1415	0.219651	45.3348	607.948	Range	1132	0.277899	33.3771	363.211	Range	1104	0.22259	36.4553	434.842
Mean	156.954	0.311663	12.1768	53.0286	Mean	140.848	0.276888	11.5784	41.6698	Mean	187.775	0.293195	13.1656	61.0036	Mean	143.713	0.278128	11.5494	43.401	Mean	156.681	0.33195	12.0293	56.8705
Std.Dev	218.171	0.0377029	7.79717	82.4073	Std.Dev	165.771	0.0291152	6.98546	51.9776	Std.Dev	200.289	0.0405365	7.50582	71.9485	Std.Dev	164.975	0.0333915	6.95546	53.4894	Std.Dev	170.91	0.0400944	6.92112	67.8546
Sum	182538	362.464	14161.7	61672.2	Sum	167468	329.219	13766.7	49545.4	Sum	218570	341.279	15324.8	71008.2	Sum	227210	439.72	18259.6	68617	Sum	167492	354.854	12859.3	60794.6
Samples	1163	1163	1163	1163	Samples	1189	1189	1189	1189	Samples	1164	1164	1164	1164	Samples	1581	1581	1581	1581	Samples	1069	1069	1069	1069
Stats	Area	Density (mean	Diameter (mea	IOD	Stats	Area	Density (mean	Diameter (mea	IOD	Stats	Area	Density (mean	Diameter (mea	IOD	Stats	Area	Density (mean	Diameter (mea	IOD	Stats	Area	Density (mean	Diameter (mea	IOD
Min	10	0.252596	3.5506	2.55386	Min	10	0.256006	3	2.64557	Min	10	0.251919	3.57907	2.58975	Min	10	0.238543	3.5	2.47955	Min	10	0.208855	3.57907	2.19706
(Obj.#)	129	1031	129	1122	(Obj.#)	9	90	1328	2974	(Obj.#)	194	3844	3252	4242	(Obj.#)	134	2899	4679	1623	(Obj.#)	134	5574	5643	926
Max	1172	0.590569	39.5755	572.329	Max	1946	0.487251	54.1615	856.565	Max	1454	0.489245	41.3696	691.921	Max	1562	0.433324	47.0036	591.976	Max	2201	0.495628	47.3242	852.697
(Obj.#)	2318	2075	2318	2318	(Obj.#)	318	3078	318	318	(Obj.#)	101	2490	101	101	(Obj.#)	5302	2424	5302	5302	(Obj.#)	1018	1265	2348	1018
Range	1162	0.337974	36.0249	569.775	Range	1936	0.231245	51.1615	853.919	Range	1444	0.237326	37.7906	689.331	Range	1552	0.194781	43.5036	589.496	Range	2191	0.286772	43.7451	850.5
Mean	144.08	0.35607	11.782	55.1566	Mean	96.1569	0.348701	9.81876	35.5274	Mean	144.956	0.325322	11.5087	51.5405	Mean	138.047	0.306133	11.1879	45.8371	Mean	164.442	0.271687	11.7732	49.1324
Std.Dev	149.206	0.0410253	6.29641	62.0893	Std.Dev	114.656	0.0379126	5.46687	46.2624	Std.Dev	170.589	0.0379755	6.76259	67.0466	Std.Dev	169.399	0.0338619	6.86577	60.7902	Std.Dev	227.2	0.0302289	8.07703	74.1686
Sum	153445	379.215	12547.8	58741.8	Sum	107888	391.242	11016.6	39861.7	Sum	222942	500.346	17700.4	79269.3	Sum	222808	494.099	18057.3	73981	Sum	214432	354.28	15352.3	64068.6
Samples	1065	1065	1065	1065	Samples	1122	1122	1122	1122	Samples	1538	1538	1538	1538	Samples	1614	1614	1614	1614	Samples	1304	1304	1304	1304
Stats	Area	Density (mean	Diameter (mea	IOD	Stats	Area	Density (mean	Diameter (mea	IOD	Stats	Area	Density (mean	Diameter (mea	IOD	Stats	Area	Density (mean	Diameter (mea	IOD	Stats	Area	Density (mean	Diameter (mea	IOD
Min	10	0.191693	3.16228	1.93219	Min	10	0.255754	3.57907	2.61391	Min	10	0.228351	2.23607	2.28865	Min	10	0.254726	2.5	2.55177	Min	10	0.234663	2.12132	2.45819
(Obj.#)	206	9423	7385	3469	(Obj.#)	7	407	1823	6308	(Obj.#)	43	400	5826	2400	(Obj.#)	34	1468	1898	1869	(Obj.#)	240	2590	3693	392
Max	1535	0.443951	47.9382	604.154	Max	1836	0.630315	58.2738	686.086	Max	1099	0.475217	34.8755	473.356	Max	2261	0.618545	82.3947	1027.99	Max	1247	0.570634	39.8963	606.879
(Obj.#)	6930	607	6930	6930	(Obj.#)	2817	2853	2817	2817	(Obj.#)	6624	5945	6624	6624	(Obj.#)	2082	5092	2082	2082	(Obj.#)	7729	9399	7729	7729
Range	1525	0.252258	44.7759	602.222	Range	1826	0.374561	54.6947	683.472	Range	1089	0.246866	32.6394	471.067	Range	2251	0.363819	79.8947	1025.44	Range	1237	0.335971	37.775	604.42
Mean	90.2236	0.253449	9.26278	25.0313	Mean	118.451	0.347316	10.6338	44.7725	Mean	118.726	0.329799	10.3223	44.599	Mean	122.661	0.382132	10.6005	54.2567	Mean	122.076	0.36432	10.4112	51.2453
Std.Dev	128.548	0.0344885	5.96282	40.482	Std.Dev	144.069	0.0446468	6.18065	58.9879	Std.Dev	153.78	0.0529984	6.5939	63.8336	Std.Dev	158.632	0.0682201	6.60875	79.8184	Std.Dev	164.107	0.0621747	6.85417	77.1921
Sum	146072	410.334	14996.4	40525.6	Sum	170806	500.83	15334	64562	Sum	141521	393.121	12304.2	53162	Sum	157865	491.804	13642.8	69828.4	Sum	217173	648.125	18521.6	91165.4
Samples	1619	1619	1619	1619	Samples	1442	1442	1442	1442	Samples	1192	1192	1192	1192	Samples	1287	1287	1287	1287	Samples	1779	1779	1779	1779
Stats	Area	Density (mean	Diameter (mea	IOD	Stats	Area	Density (mean	Diameter (mea	IOD	Stats	Area	Density (mean	Diameter (mea	IOD	Stats	Area	Density (mean	Diameter (mea	IOD	Stats	Area	Density (mean	Diameter (mea	IOD
Min	10	0.208615	2	2.08615	Min	10	0.187568	3.23935	1.87568	Min	10	0.189635	3.16228	1.92582	Min	10	0.187117	2.23607	1.90694	Min	10	0.189433	2.82843	1.95159
(Obj.#)	86	7549	3451	7549	(Obj.#)	54	271	1784	271	(Obj.#)	454	7311	1877	7946	(Obj.#)	342	10556	2536	4776	(Obj.#)	92	5483	1215	3458
Max	3396	0.584934	63.5128	1712.25	Max	3541	0.483566	66.7445	1712.31	Max	1960	0.395142	63.7853	520.106	Max	1120	0.43797	40.9584	253.862	Max	1746	0.439933	47.9469	699.986
(Obj.#)	122	3125	122	122	(Obj.#)	7289	7289	3764	7289	(Obj.#)	3049	440	3049	3049	(Obj.#)	4905	6242	4905	4905	(Obj.#)	2885	5192	2885	2885
Range	3386	0.376319	61.5128	1710.17	Range	3531	0.295998	63.5051	1710.43	Range	1950	0.205507	60.6231	518.18	Range	1110	0.250853	38.7224	251.955	Range	1736	0.2505	45.1185	698.035
Mean	92.312	0.296072	9.1938	30.7935	Mean	97.0297	0.238	9.35503	25.2128	Mean	90.1636	0.23227	9.23152	22.3624	Mean	94.8733	0.232346	9.51811	23.5512	Mean	124.992	0.262331	10.8278	35.6966
Std.Dev	152.864	0.0459172	6.05395	63.8374	Std.Dev	162.975	0.0278735	6.4171	55.5673	Std.Dev	131.381	0.0233138	5.93492	34.9952	Std.Dev	127.585	0.0251034	5.9944	33.7982	Std.Dev	151.646	0.0355671	6.55185	47.9347
Sum	149730	480.23	14912.3	49947	Sum	173101	424.592	16689.4	44979.6	Sum	143811	370.471	14724.3	35668	Sum	169918	416.132	17046.9	42180.2	Sum	168864	354.409	14628.3	48226
Samples	1622	1622	1622	1622	Samples	1784	1784	1784	1784	Samples	1595	1595	1595	1595	Samples	1791	1791	1791	1791	Samples	1351	1351	1351	1351
Stats	Area	Density (mean	Diameter (mea	IOD	Stats	Area	Density (mean	Diameter (mea	IOD	Stats	Area	Density (mean	Diameter (mea	IOD	Stats	Area	Density (mean	Diameter (mea	IOD	Stats	Area	Density (mean	Diameter (mea	IOD
Min	10	0.246897	2.82843	2.57485	Min	10	0.246875	3.38391	2.64498	Min	10	0.297183	2.87511	3.26245	Min	10	0.273032	3.16228	2.7774	Min	10	0.243419	3.5506	2.43419
(Obj.#)	47	1153	2784	1575	(Obj.#)	85	1306	546	85	(Obj.#)	50	3008	3028	601	(Obj.#)	81	4165	351	4529	(Obj.#)	26	625	1093	625
Max	1060	0.515913	38.0038	474.282	Max	955	0.490774	36.4588	403.627	Max	3209	0.587708	75.2366	1476.86	Max	2646	0.618764	53.828	1376.79	Max	1555	0.557668	38.9141	739.532
(Obj.#)	1219	2890	1219	354	(Obj.#)	1998	3482	1998	1998	(Obj.#)	2041	3848	2041	2041	(Obj.#)	3422	2429	3422	3422	(Obj.#)	3181	3961	1816	3181
Range	1050	0.269016	35.1753	471.707	Range	945	0.243899	33.0749	400.982	Range	3199	0.290526	72.3615	1473.6	Range	2636	0.345732	50.6657	1374.01	Range	1545	0.31425	35.3635	737.098
Mean	127.646	0.354557	10.9278	50.0606	Mean	126.133	0.35204	10.9866	48.507	Mean	105.937	0.409879	9.97697	47.116	Mean	111.779	0.424048	10.2442	53.6237	Mean	96.5907	0.374682	9.66689	41.0195
Std.Dev	141.106	0.0494096	6.1173	61.0881	Std.Dev	132.364	0.0456571	5.95534	55.8844	Std.Dev	158.905	0.0506321	6.12511	74.8812	Std.Dev	171.159	0.067946	6.47465	90.7833	Std.Dev	125.939	0.0601258	5.75767	60.122
Sum	163515	454.187	13998.5	64127.7	Sum	149972	418.575	13063.1	57674.8	Sum	129349	500.462	12181.9	57528.6	Sum	178623	677.628	16370.3	85690.6	Sum	205062	795.45	20522.8	87084.4
Samples	1281	1281	1281	1281	Samples	1189	1189	1189	1189	Samples	1221	1221	1221	1221	Samples	1598	1598	1598	1598	Samples	2123	2123	2123	2123
Stats	Area	Density (mean	Diameter (mea	IOD	Stats	Area	Density (mean	Diameter (mea	IOD	Stats	Area	Density (mean	Diameter (mea	IOD	Stats	Area	Density (mean	Diameter (mea	IOD	Stats	Area	Density (mean	Diameter (mea	IOD
Min	10	0.190607	3.16228	1.96903	Min	10	0.202739	3.25662	2.05296	Min	10	0.249725	3.5506	2.49725	Min	10	0.224678	2.23607	2.24678	Min	10	0.247894	3.57907	2.48732
(Obj.#)	103	1391	3073	103	(Obj.#)	129	6151	2831	2865	(Obj.#)	116	1159	1863	1159	(Obj.#)	27	2428	3298	2428	(Obj.#)	16	576	3100	2418
Max	3687	0.37366	118.678	966.129	Max	1461	0.40051	48.7515	566.442	Max	2046	0.467159	94.3406	817.492	Max	2593	0.474251	52.0668	1005.98	Max	1340	0.530767	46.627	673.256
(Obj.#)	3316	6616	3316	3316	(Obj.#)	463	22	20	463	(Obj.#)	3949	1350	4125	4125	(Obj.#)	1357	6090	1357	1357	(Obj.#)	1458	1913	2100	1458
Range	3677	0.183054	115.515	964.16	Range	1451	0.197771	45.4949	564.389	Range	2036	0.217434	90.79	814.994	Range	2583	0.249574	49.8307	1003.73	Range	1330	0.282873	43.048	670.769
Mean	99.4118	0.254294	9.79421	27.1255	Mean	101.133	0.26822	10.0101	29.2118	Mean	76.885	0.330325	8.91084	26.9335	Mean	120.007	0.301534	10.4768	39.8926	Mean	148.794	0.36168	11.7476	60.8311
Std.Dev	154.64	0.0314209	6.31399	44.6874	Std.Dev	125.438	0.0318261	5.7875	40.8298	Std.Dev	115.578	0.0332349	5.68788	44.0452	Std.Dev	162.559	0.0401844	6.44555	60.0685	Std.Dev	166.78	0.0569056	6.74976	76.9966
Sum	196736	503.249	19382.7	53681.5	Sum	175061	464.29	17327.5	50565.7	Sum	104256	447.921	12083.1	36521.9	Sum	181451	455.919	15840.9	60317.6	Sum	203550	494.779	16070.7	83217
Samples	1979	1979	1979	1979	Samples	1731	1731	1731	1731	Samples	1356	1356	1356	1356	Samples	1512	1512	1512	1512	Samples	1368	1368	1368	1368
					76856.9	61672.2	40525.6	64127.7
					48307.7	49545.4	64562	57674.8
					76351.3	71008.2	53162	57528.6
					67329.3	68617	69828.4	85690.6
					69114.9	60794.6	91165.4	87084.4
					61806.5	58741.8	49947	53681.5
					56698.5	39861.7	44979.6	50565.7
					50444.3	79269.3	35668	36521.9
					50816	73981	42180.2	60317.6
					45075.6	64068.6	48226	83217
				mean	60280.1	62756	54024.4	63641
