# Supplementary material for: Dapagliflozin protects against nonalcoholic steatohepatitis in db/db mice
Source: Front Pharmacol. 2022 Aug 19;13:934136. doi: 10.3389/fphar.2022.934136 (PMC9437261; doi:10.3389/fphar.2022.934136)
Supplement: Supplementary file 14 [file DataSheet1.xlsx]

## Sheet: db8,16
编号	脂肪堆积细胞	气球样变	mallory 小体	非脂肪堆积细胞	总细胞数		Steatosis grade	Lobular Inflammation	Lobular Inflammation grade	Hepatocyte Ballooning	NAS 总分
1	47			93	140	0.335714	2		0	2	4
2	42				218	0.192661	1		0	2	3
3	41				160	0.25625	1		0	2	3
4	32				154	0.207792	1		0	2	3
5	20				160	0.125	1		0	2	3
6	30				195	0.153846	1		0	2	3
7	34				171	0.19883	1	1	1	2	4
8	40				179	0.223464	1	1	1	2	4
9	35				138	0.253623	1		0	2	3
10	22				187	0.117647	1		0	2	3
11	25				200	0.125	1		0	2	3
12	16				227	0.0704846	1		0	2	3
13	21				288	0.0729167	1		0	2	3
14	26				219	0.118721	1		0	2	3
15	16				263	0.0608365	1		0	2	3
16	24				240	0.1	1		0	2	3
17	72				209	0.344498	2		0	2	4
18	25					#DIV/0!	1		0	2	3
19	17					#DIV/0!	1		0	2	3
20	17					#DIV/0!	1		0	2	3

## Sheet: db17,18
编号	脂肪堆积细胞	气球样变	mallory 小体	非脂肪堆积细胞	总细胞数		Steatosis grade	Lobular Inflammation	Lobular Inflammation grade	Hepatocyte Ballooning	NAS
1	97				251	0.386454	2	0	0	2	4
2	60				174	0.344828	2	0	0	2	4
3						#DIV/0!	2	1	1	2	5
4						#DIV/0!	1	0	0	2	3
5						#DIV/0!	1	0	0	2	3
6						#DIV/0!	1	1	1	2	4
7	80				229	0.349345	2	1	1	2	5
8	76				199	0.38191	2	1	1	2	5
9						#DIV/0!	2	0	0	2	4
10	67				184	0.36413	2	1	1	2	5
11	31					#DIV/0!	1	1	1	2	4
12	39					#DIV/0!	1	0	0	2	3
13	21					#DIV/0!	1	3	2	2	5
14	45					#DIV/0!	1	1	1	2	4
15	42					#DIV/0!	1	1	1	2	4
16	45					#DIV/0!	1	0	0	2	3
17	26					#DIV/0!	1	0	0	2	3
18	24					#DIV/0!	1	0	0	2	3
19	25					#DIV/0!	1	0	0	2	3
20	16					#DIV/0!	1	0	0	2	3

## Sheet: db10,11
编号	脂肪堆积细胞	气球样变	mallory 小体	非脂肪堆积细胞	总细胞数		Steatosis grade	Lobular Inflammation	Lobular Inflammation grade	Hepatocyte Ballooning	NAS
1						#DIV/0!	0		0	2	2
2						#DIV/0!	0		0	1	1
3						#DIV/0!	0		0	2	2
4						#DIV/0!	0	1	1	2	3
5						#DIV/0!	1		0	1	2
6						#DIV/0!	0		0	1	1
7						#DIV/0!	0	1	1	1	2
8						#DIV/0!	0		0	1	1
9						#DIV/0!	0		0	1	1
10						#DIV/0!	0		0	2	2
11						#DIV/0!	0		0	1	1
12						#DIV/0!	1		0	1	2
13						#DIV/0!	0		0	1	1
14						#DIV/0!	1		0	1	2
15						#DIV/0!	0		0	1	1
16						#DIV/0!	0		0	1	1
17						#DIV/0!	1		0	1	2
18						#DIV/0!	0		0	1	1
19						#DIV/0!	0		0	0	0
20						#DIV/0!	0		0	1	1

## Sheet: db12,14
编号	脂肪堆积细胞	气球样变	mallory 小体	非脂肪堆积细胞	总细胞数		Steatosis grade	Lobular Inflammation	Lobular Inflammation grade	Hepatocyte Ballooning	NAS
1						#DIV/0!	1	0	0	2	3
2						#DIV/0!	0	0	0	2	2
3						#DIV/0!	0	0	0	2	2
4						#DIV/0!	0	0	0	2	2
5						#DIV/0!	0	0	0	2	2
6						#DIV/0!	0	0	0	1	1
7						#DIV/0!	0	0	0	1	1
8						#DIV/0!	1	0	0	2	3
9						#DIV/0!	0	0	0	2	2
10						#DIV/0!	0	0	0	2	2
11						#DIV/0!	1	0	0	1	2
12						#DIV/0!	0	0	0	1	1
13						#DIV/0!	0	0	0	0	0
14						#DIV/0!	0	0	0	1	1
15						#DIV/0!	0	0	0	1	1
16						#DIV/0!	0	0	0	1	1
17						#DIV/0!	0	0	0	1	1
18						#DIV/0!	0	1	1	1	2
19						#DIV/0!	0	0	0	1	1
20						#DIV/0!	0	1	1	1	2

## Sheet: WT9,10
编号	脂肪堆积细胞	气球样变	mallory 小体	非脂肪堆积细胞	总细胞数		Steatosis grade	Lobular Inflammation	Lobular Inflammation grade	Hepatocyte Ballooning	NAS
1						#DIV/0!	0		0	0	0
2						#DIV/0!	0		0	0	0
3						#DIV/0!	0		0	0	0
4						#DIV/0!	0		0	0	0
5						#DIV/0!	0		0	0	0
6						#DIV/0!	0		0	0	0
7						#DIV/0!	0		0	0	0
8						#DIV/0!	0	1	1	1	2
9						#DIV/0!	0		0	0	0
10						#DIV/0!	0		0	0	0
11						#DIV/0!	0		0	0	0
12						#DIV/0!	0		0	0	0
13						#DIV/0!	0		0	0	0
14						#DIV/0!	0		0	0	0
15						#DIV/0!	0		0	0	0
16						#DIV/0!	0		0	0	0
17						#DIV/0!	0		0	0	0
18						#DIV/0!	0		0	0	0
19						#DIV/0!	0		0	0	0
20						#DIV/0!	0		0	0	0

## Sheet: WT14,15
编号	脂肪堆积细胞	气球样变	mallory 小体	非脂肪堆积细胞	总细胞数		Steatosis grade	Lobular Inflammation	Lobular Inflammation grade	Hepatocyte Ballooning	NAS
1						#DIV/0!	0	0	0	0	0
2						#DIV/0!	0	0	0	0	0
3						#DIV/0!	0	1	1	0	1
4						#DIV/0!	0	0	0	0	0
5						#DIV/0!	0	0	0	0	0
6						#DIV/0!	0	0	0	0	0
7						#DIV/0!	0	0	0	0	0
8						#DIV/0!	0	0	0	0	0
9						#DIV/0!	0	1	1	0	1
10						#DIV/0!	0	0	0	0	0
11						#DIV/0!	0	0	0	0	0
12						#DIV/0!	0	1	1	0	1
13						#DIV/0!	0	0	0	0	0
14						#DIV/0!	0	1	1	0	1
15						#DIV/0!	0	0	0	0	0
16						#DIV/0!	0	0	0	0	0
17						#DIV/0!	0	0	0	0	0
18						#DIV/0!	0	0	0	0	0
19						#DIV/0!	0	0	0	0	0
20						#DIV/0!	0	0	0	0	0

## Sheet: WT+11,12
编号	脂肪堆积细胞	气球样变	mallory 小体	非脂肪堆积细胞	总细胞数		Steatosis grade	Lobular Inflammation	Lobular Inflammation grade	Hepatocyte Ballooning	NAS
1						#DIV/0!	0		0	0	0
2						#DIV/0!	0		0	0	0
3						#DIV/0!	0		0	0	0
4						#DIV/0!	0		0	0	0
5						#DIV/0!	0	1	1	0	1
6						#DIV/0!	0		0	1	1
7						#DIV/0!	0		0	1	1
8						#DIV/0!	0		0	0	0
9						#DIV/0!	0		0	0	0
10						#DIV/0!	0		0	0	0
11						#DIV/0!	0		0	0	0
12						#DIV/0!	0		0	0	0
13						#DIV/0!	0		0	0	0
14						#DIV/0!	0	1	1	0	1
15						#DIV/0!	0		0	0	0
16						#DIV/0!	0		0	0	0
17						#DIV/0!	0		0	0	0
18						#DIV/0!	0		0	0	0
19						#DIV/0!	0		0	0	0
20						#DIV/0!	0	1	1	0	1

## Sheet: WT+17,18
编号	脂肪堆积细胞	气球样变	mallory 小体	非脂肪堆积细胞	总细胞数		Steatosis grade	Lobular Inflammation	Lobular Inflammation grade	Hepatocyte Ballooning	NAS
1						#DIV/0!	0	0	0	0	0
2						#DIV/0!	0	0	0	0	0
3						#DIV/0!	0	0	0	0	0
4						#DIV/0!	0	0	0	0	0
5						#DIV/0!	0	0	0	0	0
6						#DIV/0!	0	0	0	0	0
7						#DIV/0!	0	0	0	0	0
8						#DIV/0!	0	0	0	0	0
9						#DIV/0!	0	0	0	0	0
10						#DIV/0!	0	0	0	0	0
11						#DIV/0!	0	1	1	0	1
12						#DIV/0!	0	0	0	0	0
13						#DIV/0!	0	1	0	0	0
14						#DIV/0!	0	0	0	0	0
15						#DIV/0!	0	1	1	0	1
16						#DIV/0!	0	0	0	0	0
17						#DIV/0!	0	0	0	0	0
18						#DIV/0!	0	0	0	0	0
19						#DIV/0!	0	0	0	0	0
20						#DIV/0!	0	1	1	0	1

## Sheet: Sheet1
Steatosis grade						Lobular Inflammation grade					Hepatocyte Ballooning						NAS
wt
	0	0	0	0		0	0	0	0		0	0	0	0			0	0	0	0
	0	0	0	0		0	0	0	1		0	0	0	0			0	0	0	1
	0	0	0	0		0	0	1	0		0	0	0	0			0	0	1	0
	0	0	0	0		0	0	0	1		0	0	0	0			0	0	0	1
	0	0	0	0		0	0	0	0		0	0	0	0			0	0	0	0
	0	0	0	0		0	0	0	0		0	0	0	0			0	0	0	0
	0	0	0	0		0	0	0	0		0	0	0	0			0	0	0	0
	0	0	0	0		1	0	0	0		0	0	0	0			2	0	0	0
	0	0	0	0		0	0	1	0		0	0	0	0			0	0	1	0
	0	0	0	0		0	0	0	0		0	0	0	0			0	0	0	0
mean	0	0	0	0	0	0.1	0	0.2	0.2	0.125	0	0	0	0	0		0.2	0	0.2	0.2
wt+da
	0	0	0	0		0	0	0	1		0	0	0	0			0	0	0	1
	0	0	0	0		0	0	0	0		0	0	0	0			0	0	0	0
	0	0	0	0		0	0	0	0		0	0	0	0			0	0	0	0
	0	0	0	0		0	1	0	0		0	0	0	0			0	1	0	0
	0	0	0	0		1	0	0	1		0	0	0	0			1	0	0	1
	0	0	0	0		0	0	0	0		1	0	0	0			1	0	0	0
	0	0	0	0		0	0	0	0		1	0	0	0			1	0	0	0
	0	0	0	0		0	0	0	0		0	0	0	0			0	0	0	0
	0	0	0	0		0	0	0	0		0	0	0	0			0	0	0	0
	0	0	0	0		0	1	0	1		0	0	0	0			0	1	0	1
mean	0	0	0	0	0	0.1	0.2	0	0.3	0.15	0.2	0	0	0	0.05		0.3	0.2	0	0.3
db
	2	1	2	1		0		0	1		2	2	2	2			4	3	4	4
	1	1	2	1		0		0	0		2	2	2	2			3	3	4	3
	1	1	2	1		0		1	2		2	2	2	2			3	3	5	5
	1	1	1	1		0		0	1		2	2	2	2			3	3	3	4
	1	1	1	1		0		0	1		2	2	2	2			3	3	3	4
	1	1	1	1		0		1	0		2	2	2	2			3	3	4	3
	1	2	2	1		1		1	0		2	2	2	2			4	4	5	3
	1	1	2	1		1		1	0		2	2	2	2			4	3	5	3
	1	1	2	1		0		0	0		2	2	2	2			3	3	4	3
	1	1	2	1		0		1	0		2	2	2	2			3	3	5	3
mean	1.1	1.1	1.7	1	1.225	0.2		0.5	0.5	0.4	2	2	2	2	2		3.3	3.1	4.2	3.5
da+da
	0	0	1	1		0	0	0	0		2	1	2	1			2	1	3	2
	0	1	0	0		0	0	0	0		1	1	2	1			1	2	2	1
	0	0	0	0		0	0	0	0		2	1	2	0			2	1	2	0
	0	1	0	0		1	0	0	0		2	1	2	1			3	2	2	1
	1	0	0	0		0	0	0	0		1	1	2	1			2	1	2	1
	0	0	0	0		0	0	0	0		1	1	1	1			1	1	1	1
	0	1	0	0		1	0	0	0		1	1	1	1			2	2	1	1
	0	0	1	0		0	0	0	1		1	1	2	1			1	1	3	2
	0	0	0	0		0	0	0	0		1	0	2	1			1	0	2	1
	0	0	0	0		0	0	0	1		2	1	2	1			2	1	2	2
mean	0.1	0.3	0.2	0.1	0.175	0.2	0	0	0.2	0.1	1.4	0.9	1.8	0.9	1.25		1.7	1.2	2	1.2
	wt	wt+da	db	db+da			Lobular Inflammation grade
Steatosis grade	0	0	1.1	0.1			wt	wt+da	db	db+da
	0	0	1.1	0.3			0	0	0	0
	0	0	1.7	0.2			0	0	0	0
	0	0	1	0.1			0	0	0	0
mean	0	0	1.225	0.175
SD	0	0	0.320156	0.0957427			0	0	0	1
SEM	0	0	0.160078	0.0478714
			0.000260101	0.000755491	0.0106347		0	1	0	0
Lobular Inflammation grade							0	0	0	0
	0.1	0.1	0.2	0.2			0	0	1	1
	0	0.2		0			1	0	1	0
	0.2	0	0.5	0			0	0	0	0
	0.2	0.3	0.5	0.2			0	0	0	0
mean	0.125	0.15	0.4	0.1			0	0	0	0
SD	0.0957427	0.129099	0.173205	0.11547
SEM	0.0478714	0.0645497	0.0866025	0.057735
			0.0416857	0.0390192			0	0	0	0
							0	0	0	0
							0	1	0	0
Hepatocyte Ballooning							0	0	0	0
	0	0.2	2	1.4			0	0	0	0
	0	0	2	0.9			0	0	0	0
	0	0	2	1.8			0	0	0	0
	0	0	2	0.9			0	0	0	0
mean	0	0.05	2	1.25			0	1	0	0
SD	0	0.1	0	0.43589
SEM	0	0.05	0	0.217945
			#DIV/0!	0.0137801	0.00171739		0	0	0	0
NAS							0	0	0	0
	0.2	0.3	3.3	1.7			1	0	1	0
	0	0.2		1.2			0	0	0	0
	0.2	0	4.2	2			0	0	0	0
	0.2	0.3	3.5	1.2			0	0	1	0
mean	0.15	0.2	3.66667	1.525			0	0	1	0
SD	0.1	0.141421	0.472582	0.394757
SEM	0.05	0.0707107	0.236291	0.197379
			2.45387e-05	0.00123577	0.000733312		0	0	1	0
							1	0	0	0
							0	0	1	0
							0	1	1	0
							1	0	0	0
							0	0	2	0
							1	0	1	0
							0	1	1	0
							0	0	0	0
							0	0	0	0
							0	0	0	1
							0	0	0	0
							0	1	0	1
						T-test			0.0760154	0.0379585
